# Supplementary material for: Sonochemical synthesis and crystal structure of di­methyl­ammonium bis­[3-carb­oxy-2-(di­methyl­amino)­propano­ato-κ2 N,O 1]chlorido­chromium(II) monohydrate
Source: Acta Crystallogr E Crystallogr Commun. 2019 Apr 9;75(Pt 5):604–6. doi: 10.1107/S2056989019004717 (PMC6505618; doi:10.1107/S2056989019004717)
Supplement: Supplementary file 1 [file e-75-00604-sup1.cif]

##############################################################################
#                                                                            #
# This CIF contains the data in a paper accepted for publication in          #
# Acta Crystallographica Section E. It conforms to the requirements of       #
# Notes for Authors for Acta Crystallographica Section E, and has been       #
# peer reviewed under the auspices of the IUCr Commission on Journals.       #
#                                                                            #
# Full details of the Crystallographic Information File format               #
# are given in the paper "The Crystallographic Information File (CIF):       #
# a New Standard Archive File for Crystallography" by S. R. Hall, F. H.      #
# Allen and I. D. Brown [Acta Cryst. (1991), A47, 655-685].                  #
#                                                                            #
# The current version of the core CIF dictionary is obtainable from          #
# ftp://ftp.iucr.org/pub/cif_core.dic.                                       #
#                                                                            #
# Software is freely available for graphical display of the structure(s)     #
# in this CIF. For information consult the CIF software page                 #
# http://www.iucr.org/resources/cif/software.                                #
#                                                                            #
# This file may be used for bona fide research purposes within the           #
# scientific community so long as proper attribution is given to the journal # 
# article from which it was obtained.                                        #
#                                                                            #
##############################################################################
data_I
_audit_creation_method     'SHELXL-2018/3'
_chemical_name_systematic
;
Dimethylammonium
bis[3-carboxy-2-(dimethylamino)propanoato-\k^2^<i>N</i>,<i>O</i>^1^]\
chloridochromium(II) monohydrate
;
_chemical_name_common     ?
_chemical_formula_moiety     'C2 H8 N +, C12 H20 Cr Cl N2 O8 -, H2 O'
_chemical_formula_sum     'C14 H30 Cl Cr N3 O9'
_chemical_formula_iupac     '(C2 H8 N) [Cr (C6 H10 N O4)2 Cl], H2 O'
_chemical_formula_weight     471.86
_chemical_melting_point     ?
_chemical_absolute_configuration     unk
_space_group_crystal_system     monoclinic
_space_group_name_H-M_alt     'P 21'
_space_group_name_Hall     'P 2yb'
loop_
    _space_group_symop_operation_xyz
    'x, y, z'
    '-x, y+1/2, -z'
_cell_length_a     8.2246(2)
_cell_length_b     15.1419(4)
_cell_length_c     8.6851(2)
_cell_angle_alpha     90
_cell_angle_beta     93.339(2)
_cell_angle_gamma     90
_cell_volume     1079.77(5)
_cell_formula_units_Z     2
_cell_measurement_reflns_used     7960
_cell_measurement_theta_min     5.36
_cell_measurement_theta_max     68.79
_cell_measurement_temperature     298(2)
_exptl_crystal_description     prism
_exptl_crystal_colour     blue
_exptl_crystal_size_max     0.160
_exptl_crystal_size_mid     0.100
_exptl_crystal_size_min     0.060
_exptl_crystal_density_diffrn     1.451
_exptl_crystal_density_meas     ?
_exptl_crystal_density_method     ?
_exptl_crystal_F_000     496
_exptl_absorpt_coefficient_mu     5.941
_exptl_absorpt_correction_type     multi-scan
_exptl_absorpt_process_details
;
(CrysAlis PRO; Rigaku OD, 2018)
;
_exptl_absorpt_correction_T_min     0.9174
_exptl_absorpt_correction_T_max     1.0000
_diffrn_ambient_temperature     297(2)
_diffrn_source     'micro-focus sealed X-ray tube'
_diffrn_radiation_type     CuK\a
_diffrn_radiation_wavelength     1.54184
_diffrn_radiation_monochromator     mirror
_diffrn_measurement_device_type
           'Rigaku Oxford Diffraction SuperNova, Dual, Cu at home/near, AtlasS2'
_diffrn_measurement_device     'four-circle diffractometer'
_diffrn_measurement_method     '\w scans'
_diffrn_detector     'CCD plate'
_diffrn_detector_area_resol_mean     5.3048
_diffrn_reflns_number     11333
_diffrn_reflns_av_R_equivalents     0.0386
_diffrn_reflns_av_unetI/netI     0.0318
_diffrn_reflns_theta_min     5.101
_diffrn_reflns_theta_max     68.972
_diffrn_reflns_theta_full     67.684
_diffrn_measured_fraction_theta_max     0.991
_diffrn_measured_fraction_theta_full     1.000
_diffrn_reflns_limit_h_min     -8
_diffrn_reflns_limit_h_max     9
_diffrn_reflns_limit_k_min     -18
_diffrn_reflns_limit_k_max     18
_diffrn_reflns_limit_l_min     -10
_diffrn_reflns_limit_l_max     10
_diffrn_radiation_probe     x-ray
_refine_special_details
;
 Refined as a 2-component inversion twin.
;
_reflns_number_total     3930
_reflns_number_gt     3864
_reflns_threshold_expression     'I > 2\s(I)'
_refine_ls_structure_factor_coef     Fsqd
_refine_ls_matrix_type     full
_refine_ls_R_factor_all     0.0533
_refine_ls_R_factor_gt     0.0525
_refine_ls_wR_factor_gt     0.1430
_refine_ls_wR_factor_ref     0.1459
_refine_ls_goodness_of_fit_ref     1.076
_refine_ls_restrained_S_all     1.075
_refine_ls_number_reflns     3930
_refine_ls_number_parameters     268
_refine_ls_number_restraints     4
_refine_ls_hydrogen_treatment     mixed
_refine_ls_weighting_scheme     calc
_refine_ls_weighting_details
              'w=1/[\s^2^(Fo^2^)+(0.1071P)^2^+0.4201P] where P=(Fo^2^+2Fc^2^)/3'
_atom_sites_solution_hydrogens     mixed
_atom_sites_solution_primary     direct
_atom_sites_solution_secondary     difmap
_refine_ls_shift/su_max     0.000
_refine_ls_shift/su_mean     0.000
_refine_diff_density_max     1.142
_refine_diff_density_min     -0.363
_refine_ls_extinction_method     none
_refine_ls_extinction_coef     .
_refine_ls_abs_structure_details
;
Refined as an inversion twin
;
_refine_ls_abs_structure_Flack     0.422(11)
loop_
    _atom_type_symbol
    _atom_type_description
    _atom_type_scat_dispersion_real
    _atom_type_scat_dispersion_imag
    _atom_type_scat_source
    'C' 'C' 0.0181 0.0091
                         'International Tables Vol C Tables 4.2.6.8 and 6.1.1.4'
    'H' 'H' 0.0000 0.0000
                         'International Tables Vol C Tables 4.2.6.8 and 6.1.1.4'
    'Cl' 'Cl' 0.3639 0.7018
                         'International Tables Vol C Tables 4.2.6.8 and 6.1.1.4'
    'Cr' 'Cr' -0.1635 2.4439
                         'International Tables Vol C Tables 4.2.6.8 and 6.1.1.4'
    'N' 'N' 0.0311 0.0180
                         'International Tables Vol C Tables 4.2.6.8 and 6.1.1.4'
    'O' 'O' 0.0492 0.0322
                         'International Tables Vol C Tables 4.2.6.8 and 6.1.1.4'
_computing_data_collection
;
CrysAlis PRO (Rigaku OD, 2018)
;
_computing_cell_refinement
;
CrysAlis PRO (Rigaku OD, 2018)
;
_computing_data_reduction
;
CrysAlis PRO (Rigaku OD, 2018)
;
_computing_structure_solution
;
SHELXT2014 (Sheldrick, 2015a)
;
_computing_structure_refinement
;
SHELXL2014 (Sheldrick, 2015b)
;
_computing_molecular_graphics
;
Mercury (Macrae <i>et al.</i>,  2008) and PLATON (Spek, 2009)
;
_computing_publication_material
;
<i>OLEX2</i> (Dolomanov <i>et al.</i>,  2009), PLATON (Spek,
2009)
and publCIF (Westrip, 2010)
;
loop_
    _atom_site_type_symbol
    _atom_site_label
    _atom_site_fract_x
    _atom_site_fract_y
    _atom_site_fract_z
    _atom_site_U_iso_or_equiv
    _atom_site_adp_type
    _atom_site_calc_flag
    _atom_site_occupancy
    _atom_site_disorder_assembly
    _atom_site_disorder_group
    Cr Cr1 0.77728(9) 0.46008(6) 0.77478(8) 0.0331(3) Uani d 1 . .
    Cl Cl1 0.96891(19) 0.44269(11) 0.55923(19) 0.0567(4) Uani d 1 . .
    O O1 0.7158(5) 0.5842(3) 0.7439(5) 0.0467(10) Uani d 1 . .
    O O2 0.5397(6) 0.6689(3) 0.6095(6) 0.0507(10) Uani d 1 . .
    O O3 0.2468(7) 0.6241(5) 0.2902(6) 0.0647(16) Uani d 1 . .
    O O4 0.4927(7) 0.5814(5) 0.2465(7) 0.0727(16) Uani d 1 . .
    H H4O 0.473620 0.609797 0.167158 0.109 Uiso calc 1 . .
    O O5 0.7816(6) 0.3408(3) 0.8608(6) 0.0568(12) Uani d 1 . .
    O O6 0.8881(8) 0.2659(4) 1.0581(7) 0.0679(14) Uani d 1 . .
    O O7 1.2888(7) 0.2838(4) 1.0339(6) 0.0686(15) Uani d 1 . .
    O O8 1.2813(7) 0.2989(4) 1.2885(6) 0.0578(14) Uani d 1 . .
    H H8O 1.366024 0.270333 1.290499 0.087 Uiso calc 1 . .
    N N1 0.5641(6) 0.4365(3) 0.6532(6) 0.0439(11) Uani d 1 . .
    N N2 0.9374(6) 0.4869(3) 0.9555(6) 0.0422(11) Uani d 1 . .
    C C1 0.6020(7) 0.5955(4) 0.6425(7) 0.0388(12) Uani d 1 . .
    C C2 0.5452(7) 0.5140(4) 0.5487(6) 0.0395(12) Uani d 1 . .
    H H2 0.622057 0.505921 0.467737 0.047 Uiso calc 1 . .
    C C3 0.3768(8) 0.5244(5) 0.4683(7) 0.0469(13) Uani d 1 . .
    H H3A 0.337458 0.466321 0.437155 0.056 Uiso calc 1 . .
    H H3B 0.303802 0.547195 0.542577 0.056 Uiso calc 1 . .
    C C4 0.3661(8) 0.5834(4) 0.3295(7) 0.0458(13) Uani d 1 . .
    C C5 0.4376(8) 0.4347(6) 0.7677(9) 0.062(2) Uani d 1 . .
    H H8A 0.470785 0.395257 0.850250 0.093 Uiso calc 1 . .
    H H8B 0.336623 0.414570 0.718912 0.093 Uiso calc 1 . .
    H H8C 0.423522 0.492985 0.808217 0.093 Uiso calc 1 . .
    C C6 0.5626(11) 0.3524(5) 0.5675(11) 0.067(2) Uani d 1 . .
    H H6A 0.635292 0.356419 0.485227 0.100 Uiso calc 1 . .
    H H6B 0.454227 0.340600 0.525437 0.100 Uiso calc 1 . .
    H H6C 0.597207 0.305432 0.636040 0.100 Uiso calc 1 . .
    C C7 0.8884(8) 0.3294(4) 0.9699(7) 0.0438(12) Uani d 1 . .
    C C8 1.0189(7) 0.4011(4) 0.9867(7) 0.0395(12) Uani d 1 . .
    H H8 1.093246 0.391531 0.904066 0.047 Uiso calc 1 . .
    C C9 1.1207(9) 0.3964(4) 1.1380(8) 0.0499(14) Uani d 1 . .
    H H9A 1.181580 0.450948 1.151865 0.060 Uiso calc 1 . .
    H H9B 1.048333 0.391704 1.221919 0.060 Uiso calc 1 . .
    C C10 1.2384(7) 0.3197(4) 1.1473(7) 0.0436(12) Uani d 1 . .
    C C11 0.8385(11) 0.5139(6) 1.0840(9) 0.067(2) Uani d 1 . .
    H H11A 0.790995 0.570782 1.061941 0.100 Uiso calc 1 . .
    H H11B 0.906629 0.517222 1.177456 0.100 Uiso calc 1 . .
    H H19C 0.753661 0.471417 1.096277 0.100 Uiso calc 1 . .
    C C12 1.0545(10) 0.5576(5) 0.9208(11) 0.067(2) Uani d 1 . .
    H H12A 1.108472 0.542490 0.829352 0.100 Uiso calc 1 . .
    H H12B 1.133630 0.563742 1.005790 0.100 Uiso calc 1 . .
    H H12C 0.997048 0.612331 0.904808 0.100 Uiso calc 1 . .
    N N3 1.0276(9) 0.7370(4) 0.4178(8) 0.0607(15) Uani d 1 . .
    H H3C 1.036403 0.795574 0.417595 0.073 Uiso calc 1 . .
    H H3D 1.101606 0.715613 0.356926 0.073 Uiso calc 1 . .
    C C13 1.0657(14) 0.7039(7) 0.5796(11) 0.079(3) Uani d 1 . .
    H H13A 1.055159 0.640779 0.581505 0.119 Uiso calc 1 . .
    H H13B 0.991100 0.729742 0.647664 0.119 Uiso calc 1 . .
    H H13C 1.175078 0.720115 0.612551 0.119 Uiso calc 1 . .
    C C14 0.8635(12) 0.7125(7) 0.3526(12) 0.078(2) Uani d 1 . .
    H H14A 0.854076 0.727475 0.245084 0.118 Uiso calc 1 . .
    H H14B 0.782581 0.743983 0.406017 0.118 Uiso calc 1 . .
    H H14C 0.847500 0.650115 0.364519 0.118 Uiso calc 1 . .
    O O1W 0.4309(7) 0.6707(5) -0.0045(7) 0.0703(15) Uani d 1 . .
    H H1WA 0.492(14) 0.704(8) -0.056(13) 0.105 Uiso d 1 . .
    H H1WB 0.341(10) 0.699(8) 0.004(8) 0.105 Uiso d 1 . .
loop_
    _atom_site_aniso_label
    _atom_site_aniso_U_11
    _atom_site_aniso_U_22
    _atom_site_aniso_U_33
    _atom_site_aniso_U_12
    _atom_site_aniso_U_13
    _atom_site_aniso_U_23
    Cr1 0.0310(4) 0.0267(4) 0.0401(4) -0.0011(3) -0.0118(3) 0.0011(3)
    Cl1 0.0540(8) 0.0532(10) 0.0636(8) -0.0009(6) 0.0104(6) -0.0049(6)
    O1 0.049(2) 0.033(2) 0.056(2) -0.0003(16) -0.016(2) -0.0034(17)
    O2 0.053(2) 0.033(2) 0.064(3) 0.0047(18) -0.017(2) 0.0016(19)
    O3 0.057(3) 0.079(4) 0.057(3) 0.025(3) -0.001(2) 0.010(3)
    O4 0.058(3) 0.094(5) 0.067(3) 0.023(3) 0.008(2) 0.022(3)
    O5 0.060(3) 0.040(2) 0.067(3) -0.009(2) -0.025(2) 0.009(2)
    O6 0.082(4) 0.047(3) 0.072(3) -0.004(2) -0.015(3) 0.019(2)
    O7 0.073(3) 0.077(4) 0.056(3) 0.029(3) 0.003(2) 0.005(3)
    O8 0.071(4) 0.048(3) 0.052(3) 0.016(2) -0.016(2) 0.000(2)
    N1 0.040(2) 0.035(3) 0.055(3) 0.0016(18) -0.011(2) 0.002(2)
    N2 0.046(3) 0.034(3) 0.045(2) -0.0006(19) -0.009(2) 0.0015(18)
    C1 0.038(3) 0.033(3) 0.045(3) -0.003(2) -0.005(2) -0.002(2)
    C2 0.037(3) 0.038(3) 0.043(3) -0.003(2) -0.006(2) 0.000(2)
    C3 0.040(3) 0.046(3) 0.054(3) -0.007(2) -0.011(2) 0.002(3)
    C4 0.046(3) 0.041(3) 0.049(3) -0.001(3) -0.010(2) -0.001(3)
    C5 0.044(3) 0.071(5) 0.071(4) -0.008(3) -0.003(3) 0.026(4)
    C6 0.071(5) 0.035(4) 0.090(6) -0.001(3) -0.035(4) -0.008(3)
    C7 0.051(3) 0.029(3) 0.051(3) 0.002(2) -0.005(3) -0.001(2)
    C8 0.044(3) 0.030(3) 0.044(3) 0.004(2) -0.004(2) -0.002(2)
    C9 0.061(4) 0.035(3) 0.051(3) 0.008(3) -0.016(3) -0.004(2)
    C10 0.042(3) 0.039(3) 0.048(3) 0.001(2) -0.010(2) 0.002(2)
    C11 0.080(5) 0.061(5) 0.059(4) 0.027(4) 0.001(4) -0.011(3)
    C12 0.063(4) 0.046(4) 0.086(5) -0.013(3) -0.039(4) 0.013(4)
    N3 0.069(4) 0.047(3) 0.066(3) 0.001(3) 0.008(3) 0.000(3)
    C13 0.101(7) 0.066(6) 0.072(5) 0.011(5) 0.010(5) 0.003(4)
    C14 0.072(5) 0.071(6) 0.093(6) 0.000(4) 0.008(5) -0.014(5)
    O1W 0.063(3) 0.070(4) 0.080(4) 0.001(3) 0.013(3) 0.019(3)
_geom_special_details
;
 All esds (except the esd in the dihedral angle between two l.s. planes)
 are estimated using the full covariance matrix.  The cell esds are taken
 into account individually in the estimation of esds in distances, angles
 and torsion angles; correlations between esds in cell parameters are only
 used when they are defined by crystal symmetry.  An approximate (isotropic)
 treatment of cell esds is used for estimating esds involving l.s. planes.
;
loop_
    _geom_bond_atom_site_label_1
    _geom_bond_atom_site_label_2
    _geom_bond_site_symmetry_2
    _geom_bond_distance
    _geom_bond_publ_flag
    Cr1 O5 . 1.954(5) ?
    Cr1 O1 . 1.960(5) ?
    Cr1 N1 . 2.025(5) ?
    Cr1 N2 . 2.030(5) ?
    Cr1 Cl1 . 2.5301(16) ?
    O1 C1 . 1.259(7) ?
    O2 C1 . 1.250(8) ?
    O3 C4 . 1.191(8) ?
    O4 C4 . 1.300(9) ?
    O4 H4O . 0.8200 ?
    O5 C7 . 1.266(8) ?
    O6 C7 . 1.230(8) ?
    O7 C10 . 1.220(9) ?
    O8 C10 . 1.294(8) ?
    O8 H8O . 0.8200 ?
    N1 C6 . 1.475(9) ?
    N1 C5 . 1.481(9) ?
    N1 C2 . 1.485(8) ?
    N2 C11 . 1.477(9) ?
    N2 C8 . 1.480(7) ?
    N2 C12 . 1.483(9) ?
    C1 C2 . 1.536(8) ?
    C2 C3 . 1.523(8) ?
    C2 H2 . 0.9800 ?
    C3 C4 . 1.499(9) ?
    C3 H3A . 0.9700 ?
    C3 H3B . 0.9700 ?
    C5 H8A . 0.9600 ?
    C5 H8B . 0.9600 ?
    C5 H8C . 0.9600 ?
    C6 H6A . 0.9600 ?
    C6 H6B . 0.9600 ?
    C6 H6C . 0.9600 ?
    C7 C8 . 1.527(8) ?
    C8 C9 . 1.518(9) ?
    C8 H8 . 0.9800 ?
    C9 C10 . 1.511(9) ?
    C9 H9A . 0.9700 ?
    C9 H9B . 0.9700 ?
    C11 H11A . 0.9600 ?
    C11 H11B . 0.9600 ?
    C11 H19C . 0.9600 ?
    C12 H12A . 0.9600 ?
    C12 H12B . 0.9600 ?
    C12 H12C . 0.9600 ?
    N3 C14 . 1.480(12) ?
    N3 C13 . 1.507(11) ?
    N3 H3C . 0.8900 ?
    N3 H3D . 0.8900 ?
    C13 H13A . 0.9600 ?
    C13 H13B . 0.9600 ?
    C13 H13C . 0.9600 ?
    C14 H14A . 0.9600 ?
    C14 H14B . 0.9600 ?
    C14 H14C . 0.9600 ?
    O1W H1WA . 0.86(3) ?
    O1W H1WB . 0.86(3) ?
loop_
    _geom_angle_atom_site_label_1
    _geom_angle_atom_site_label_2
    _geom_angle_atom_site_label_3
    _geom_angle_site_symmetry_1
    _geom_angle_site_symmetry_3
    _geom_angle
    _geom_angle_publ_flag
    O5 Cr1 O1 . . 159.6(2) ?
    O5 Cr1 N1 . . 91.9(2) ?
    O1 Cr1 N1 . . 83.62(19) ?
    O5 Cr1 N2 . . 83.8(2) ?
    O1 Cr1 N2 . . 93.71(19) ?
    N1 Cr1 N2 . . 160.3(2) ?
    O5 Cr1 Cl1 . . 100.87(19) ?
    O1 Cr1 Cl1 . . 99.51(15) ?
    N1 Cr1 Cl1 . . 98.83(16) ?
    N2 Cr1 Cl1 . . 100.88(16) ?
    C1 O1 Cr1 . . 113.7(4) ?
    C4 O4 H4O . . 109.5 ?
    C7 O5 Cr1 . . 114.1(4) ?
    C10 O8 H8O . . 109.5 ?
    C6 N1 C5 . . 109.7(6) ?
    C6 N1 C2 . . 112.1(6) ?
    C5 N1 C2 . . 111.9(5) ?
    C6 N1 Cr1 . . 113.4(4) ?
    C5 N1 Cr1 . . 105.9(4) ?
    C2 N1 Cr1 . . 103.7(3) ?
    C11 N2 C8 . . 111.6(5) ?
    C11 N2 C12 . . 110.2(7) ?
    C8 N2 C12 . . 112.3(5) ?
    C11 N2 Cr1 . . 106.2(5) ?
    C8 N2 Cr1 . . 103.4(4) ?
    C12 N2 Cr1 . . 112.8(4) ?
    O2 C1 O1 . . 124.0(6) ?
    O2 C1 C2 . . 119.0(5) ?
    O1 C1 C2 . . 116.9(5) ?
    N1 C2 C3 . . 115.0(5) ?
    N1 C2 C1 . . 107.0(4) ?
    C3 C2 C1 . . 113.6(5) ?
    N1 C2 H2 . . 106.9 ?
    C3 C2 H2 . . 106.9 ?
    C1 C2 H2 . . 106.9 ?
    C4 C3 C2 . . 116.1(5) ?
    C4 C3 H3A . . 108.3 ?
    C2 C3 H3A . . 108.3 ?
    C4 C3 H3B . . 108.3 ?
    C2 C3 H3B . . 108.3 ?
    H3A C3 H3B . . 107.4 ?
    O3 C4 O4 . . 121.7(7) ?
    O3 C4 C3 . . 123.2(6) ?
    O4 C4 C3 . . 114.9(6) ?
    N1 C5 H8A . . 109.5 ?
    N1 C5 H8B . . 109.5 ?
    H8A C5 H8B . . 109.5 ?
    N1 C5 H8C . . 109.5 ?
    H8A C5 H8C . . 109.5 ?
    H8B C5 H8C . . 109.5 ?
    N1 C6 H6A . . 109.5 ?
    N1 C6 H6B . . 109.5 ?
    H6A C6 H6B . . 109.5 ?
    N1 C6 H6C . . 109.5 ?
    H6A C6 H6C . . 109.5 ?
    H6B C6 H6C . . 109.5 ?
    O6 C7 O5 . . 123.1(6) ?
    O6 C7 C8 . . 121.5(6) ?
    O5 C7 C8 . . 115.3(5) ?
    N2 C8 C9 . . 114.9(5) ?
    N2 C8 C7 . . 107.3(5) ?
    C9 C8 C7 . . 113.5(5) ?
    N2 C8 H8 . . 106.9 ?
    C9 C8 H8 . . 106.9 ?
    C7 C8 H8 . . 106.9 ?
    C10 C9 C8 . . 113.7(5) ?
    C10 C9 H9A . . 108.8 ?
    C8 C9 H9A . . 108.8 ?
    C10 C9 H9B . . 108.8 ?
    C8 C9 H9B . . 108.8 ?
    H9A C9 H9B . . 107.7 ?
    O7 C10 O8 . . 124.7(6) ?
    O7 C10 C9 . . 123.1(6) ?
    O8 C10 C9 . . 112.1(6) ?
    N2 C11 H11A . . 109.5 ?
    N2 C11 H11B . . 109.5 ?
    H11A C11 H11B . . 109.5 ?
    N2 C11 H19C . . 109.5 ?
    H11A C11 H19C . . 109.5 ?
    H11B C11 H19C . . 109.5 ?
    N2 C12 H12A . . 109.5 ?
    N2 C12 H12B . . 109.5 ?
    H12A C12 H12B . . 109.5 ?
    N2 C12 H12C . . 109.5 ?
    H12A C12 H12C . . 109.5 ?
    H12B C12 H12C . . 109.5 ?
    C14 N3 C13 . . 114.1(8) ?
    C14 N3 H3C . . 108.7 ?
    C13 N3 H3C . . 108.7 ?
    C14 N3 H3D . . 108.7 ?
    C13 N3 H3D . . 108.7 ?
    H3C N3 H3D . . 107.6 ?
    N3 C13 H13A . . 109.5 ?
    N3 C13 H13B . . 109.5 ?
    H13A C13 H13B . . 109.5 ?
    N3 C13 H13C . . 109.5 ?
    H13A C13 H13C . . 109.5 ?
    H13B C13 H13C . . 109.5 ?
    N3 C14 H14A . . 109.5 ?
    N3 C14 H14B . . 109.5 ?
    H14A C14 H14B . . 109.5 ?
    N3 C14 H14C . . 109.5 ?
    H14A C14 H14C . . 109.5 ?
    H14B C14 H14C . . 109.5 ?
    H1WA O1W H1WB . . 107(10) ?
loop_
    _geom_torsion_atom_site_label_1
    _geom_torsion_atom_site_label_2
    _geom_torsion_atom_site_label_3
    _geom_torsion_atom_site_label_4
    _geom_torsion_site_symmetry_1
    _geom_torsion_site_symmetry_2
    _geom_torsion_site_symmetry_3
    _geom_torsion_site_symmetry_4
    _geom_torsion
    _geom_torsion_publ_flag
    Cr1 O1 C1 O2 . . . . 176.8(5) ?
    Cr1 O1 C1 C2 . . . . -6.8(7) ?
    C6 N1 C2 C3 . . . . 70.4(7) ?
    C5 N1 C2 C3 . . . . -53.3(7) ?
    Cr1 N1 C2 C3 . . . . -166.9(4) ?
    C6 N1 C2 C1 . . . . -162.4(6) ?
    C5 N1 C2 C1 . . . . 73.9(6) ?
    Cr1 N1 C2 C1 . . . . -39.8(5) ?
    O2 C1 C2 N1 . . . . -150.3(5) ?
    O1 C1 C2 N1 . . . . 33.1(7) ?
    O2 C1 C2 C3 . . . . -22.4(8) ?
    O1 C1 C2 C3 . . . . 161.1(5) ?
    N1 C2 C3 C4 . . . . -162.3(5) ?
    C1 C2 C3 C4 . . . . 74.0(7) ?
    C2 C3 C4 O3 . . . . -150.8(7) ?
    C2 C3 C4 O4 . . . . 34.8(9) ?
    Cr1 O5 C7 O6 . . . . 164.7(6) ?
    Cr1 O5 C7 C8 . . . . -14.7(7) ?
    C11 N2 C8 C9 . . . . -53.9(8) ?
    C12 N2 C8 C9 . . . . 70.4(7) ?
    Cr1 N2 C8 C9 . . . . -167.7(5) ?
    C11 N2 C8 C7 . . . . 73.3(7) ?
    C12 N2 C8 C7 . . . . -162.4(6) ?
    Cr1 N2 C8 C7 . . . . -40.5(5) ?
    O6 C7 C8 N2 . . . . -140.5(6) ?
    O5 C7 C8 N2 . . . . 38.9(7) ?
    O6 C7 C8 C9 . . . . -12.5(9) ?
    O5 C7 C8 C9 . . . . 166.9(6) ?
    N2 C8 C9 C10 . . . . -163.7(5) ?
    C7 C8 C9 C10 . . . . 72.3(7) ?
    C8 C9 C10 O7 . . . . 23.7(10) ?
    C8 C9 C10 O8 . . . . -157.9(6) ?
loop_
    _geom_hbond_atom_site_label_D
    _geom_hbond_atom_site_label_H
    _geom_hbond_atom_site_label_A
    _geom_hbond_site_symmetry_A
    _geom_hbond_distance_DH
    _geom_hbond_distance_HA
    _geom_hbond_distance_DA
    _geom_hbond_angle_DHA
    _geom_hbond_publ_flag
    O4 H4O O1W . 0.82 1.77 2.591(8) 180 yes
    O8 H8O O2 2_747 0.82 1.91 2.585(7) 139 yes
    N3 H3C Cl1 2_756 0.89 2.24 3.121(7) 172 yes
    N3 H3D O3 1_655 0.89 1.94 2.763(9) 153 yes
    O1W H1WA O7 2_756 0.86(3) 2.17(8) 2.895(8) 142(12) yes
    O1W H1WB O6 2_656 0.86(3) 2.18(3) 3.006(9) 160(7) yes
    C6 H6B O8 1_454 0.96 2.51 3.351(9) 146 yes
    C6 H6C O5 . 0.96 2.46 3.038(9) 119 yes
    C12 H12C O6 2_757 0.96 2.52 3.193(10) 127 yes
    C13 H13B O8 2_757 0.96 2.56 3.451(12) 154 yes
_shelx_space_group_comment
;
The symmetry employed for this shelxl refinement is uniquely defined
by the following loop, which should always be used as a source of
symmetry information in preference to the above space-group names.
They are only intended as comments.
;
_shelx_estimated_absorpt_T_min     0.450
_shelx_estimated_absorpt_T_max     0.717
_shelx_hkl_file
;
   0 -18   0   44.33    1.71
   0 -18   1    3.39    0.42
   0 -18  -1    5.44    0.50
   0 -17   0    0.37    0.20
   0 -17   1   18.86    1.21
   0 -17  -1   28.22    1.34
   0 -17   2   12.35    0.85
   0 -17  -2   13.14    0.86
   0 -17  -3   34.35    1.43
   0 -17   3   33.91    1.48
   0 -16   0  124.50    4.21
   0 -16  -1   19.09    1.21
   0 -16   1   12.44    1.08
   0 -16   2   27.21    1.58
   0 -16  -2   39.12    1.80
   0 -16   3   16.25    1.08
   0 -16  -3   17.00    1.04
   0 -16  -4   20.81    1.06
   0 -16   4   20.20    1.12
   0 -16   5    5.39    0.47
   0 -15   0    0.16    0.27
   0 -15   1   45.39    2.63
   0 -15  -1   76.33    2.86
   0 -15   2    9.85    0.94
   0 -15  -2    9.18    0.92
   0 -15  -3   80.53    3.02
   0 -15   3   80.82    3.10
   0 -15  -4   15.54    1.01
   0 -15   4   15.13    1.05
   0 -15   4   14.10    0.99
   0 -15   5   23.87    1.23
   0 -15   5   22.85    1.22
   0 -14   0  151.99    5.14
   0 -14   1  157.96    5.40
   0 -14  -1  170.85    5.46
   0 -14  -2   52.71    2.44
   0 -14  -3   14.67    1.09
   0 -14   3   11.50    1.00
   0 -14   4   15.32    1.16
   0 -14  -4   15.55    1.09
   0 -14  -5   25.56    1.32
   0 -14   5   21.47    1.34
   0 -14   6    5.85    0.59
   0 -13   0   -0.56    0.94
   0 -13   0   -0.04    0.28
   0 -13  -1   60.03    5.76
   0 -13   1   55.01    5.64
   0 -13  -1   53.86    2.49
   0 -13   1   50.58    2.52
   0 -13  -2   61.06    2.66
   0 -13   3   31.14    1.78
   0 -13  -3   32.44    1.78
   0 -13  -4   51.72    2.33
   0 -13   4   52.02    2.43
   0 -13   5   16.84    1.22
   0 -13  -5   17.73    1.16
   0 -13   6   37.25    1.81
   0 -13   7    3.70    0.45
   0 -12   0   67.59    2.87
   0 -12   0   53.63    5.46
   0 -12  -1  142.35    4.68
   0 -12  -1  149.02    9.16
   0 -12  -2  132.53    4.54
   0 -12  -2  145.84    9.02
   0 -12   2  110.78    8.53
   0 -12   2  114.32    8.44
   0 -12   3   38.88    2.04
   0 -12  -3   41.25    4.49
   0 -12   3   41.58    4.88
   0 -12  -3   38.90    1.98
   0 -12  -4   36.68    1.90
   0 -12   4   38.86    2.05
   0 -12  -5    1.97    0.44
   0 -12   5    2.06    0.49
   0 -12   6   16.64    1.22
   0 -12   7   14.45    1.02
   0 -11   0    1.63    0.73
   0 -11  -1  148.33    8.38
   0 -11   1   92.05    7.08
   0 -11  -2   52.31    4.83
   0 -11   2   50.27    5.05
   0 -11  -3  106.45    7.13
   0 -11   3   99.51    3.68
   0 -11   3   88.56    7.15
   0 -11  -3   94.59    3.56
   0 -11   4  111.82    4.09
   0 -11   4  103.41    7.95
   0 -11  -4  107.99    3.91
   0 -11  -5    7.49    0.78
   0 -11   5    7.38    0.86
   0 -11   6   38.63    2.04
   0 -11   7    8.39    0.81
   0 -11   8   29.51    1.37
   0 -10   0  156.58    8.70
   0 -10  -1  160.35    8.57
   0 -10   1  147.79    8.57
   0 -10  -2   53.63    4.60
   0 -10   2   48.31    4.75
   0 -10   3  112.80    7.92
   0 -10  -3  133.01    7.74
   0 -10   4   67.06    6.09
   0 -10  -4   65.75    2.72
   0 -10  -4   75.71    5.83
   0 -10   4   67.68    2.89
   0 -10   5   80.26    3.25
   0 -10  -5   73.64    2.96
   0 -10   5   79.05    6.80
   0 -10   6   45.99    2.34
   0 -10   7   44.89    2.16
   0 -10   8    6.77    0.66
   0  -9   0    0.72    0.76
   0  -9  -1 1279.48   32.94
   0  -9   1  905.89   31.76
   0  -9  -2   17.48    2.44
   0  -9   2   18.95    2.76
   0  -9   3   56.00    5.08
   0  -9   3   55.87    4.89
   0  -9   4   41.14    4.53
   0  -9   5  112.52    8.03
   0  -9   5  117.56    4.23
   0  -9  -5  111.27    3.92
   0  -9   6    3.50    0.66
   0  -9   7   12.09    1.08
   0  -9   8    4.57    0.57
   0  -9  -9    0.21    0.16
   0  -8   0 1108.78   32.02
   0  -8   1   78.20    5.37
   0  -8  -1  105.28    5.74
   0  -8   2  653.40   21.68
   0  -8   3   55.08    4.60
   0  -8   3   56.83    4.81
   0  -8   4   37.24    4.07
   0  -8   5   83.12    6.62
   0  -8  -6   37.13    4.65
   0  -8   6   33.75    1.96
   0  -8   6   36.74    4.52
   0  -8   7   23.50    1.54
   0  -8   8    3.07    0.52
   0  -8  -9   26.68    1.42
   0  -7   0   -0.18    0.52
   0  -7   1  279.74   12.18
   0  -7  -1  477.32   13.48
   0  -7   2  221.29    9.54
   0  -7   3   88.14    5.74
   0  -7   3   83.31    5.35
   0  -7   4  102.67    6.72
   0  -7   5   95.79    6.93
   0  -7   6   86.82    3.33
   0  -7   6   76.47    3.25
   0  -7   6   79.73    6.53
   0  -7   7    9.63    0.98
   0  -7   7    8.52    0.91
   0  -7   8   77.36    3.05
   0  -7   8   73.38    2.92
   0  -7  -9   13.06    0.97
   0  -7   9   11.01    0.87
   0  -6   0 1091.78   30.12
   0  -6  -1  138.07    6.69
   0  -6   1   75.20    4.61
   0  -6   2  927.79   27.05
   0  -6   3   70.78    4.75
   0  -6   3   66.70    4.41
   0  -6   4  288.38   12.10
   0  -6   5   21.06    2.98
   0  -6   6   52.15    5.04
   0  -6   6   53.60    2.50
   0  -6   7   24.78    1.65
   0  -6   7   24.05    1.55
   0  -6   8    1.32    0.43
   0  -6   8    0.92    0.34
   0  -6  -9   15.39    1.12
   0  -6   9   14.92    1.06
   0  -5   0    0.47    0.19
   0  -5   0    0.35    0.40
   0  -5   0    0.08    0.40
   0  -5  -1  767.59   21.44
   0  -5   1  709.05   20.34
   0  -5  -2  282.51   10.90
   0  -5   2  270.37    9.85
   0  -5   2  250.66   10.88
   0  -5   3  144.08    6.90
   0  -5   3  149.35    6.58
   0  -5  -4  485.42   16.01
   0  -5   4  494.16   17.04
   0  -5   5   72.57    5.46
   0  -5  -5   73.19    5.11
   0  -5  -6   43.70    4.38
   0  -5   6   58.97    5.16
   0  -5   7   11.16    2.19
   0  -5   7   12.61    1.13
   0  -5   8   71.83    3.06
   0  -5   9    0.83    0.36
   0  -5  -9    0.84    0.27
   0  -4   0  536.36   15.55
   0  -4   0  509.02   14.52
   0  -4   0  497.49   13.39
   0  -4   1  476.52   17.22
   0  -4  -1  685.67   17.97
   0  -4   1  519.04   17.11
   0  -4  -1  663.14   16.07
   0  -4  -1  732.87   19.06
   0  -4   2  174.00    8.50
   0  -4   2  188.04    7.36
   0  -4   3   49.48    4.07
   0  -4  -3   48.00    3.04
   0  -4   3   48.85    3.44
   0  -4   4   70.70    4.69
   0  -4  -4   78.65    4.68
   0  -4  -5  436.89   16.17
   0  -4   5  475.73   16.73
   0  -4   6   92.73    6.43
   0  -4  -6   83.23    6.16
   0  -4   7   81.62    6.43
   0  -4  -7   77.45    6.45
   0  -4   7   78.22    3.37
   0  -4   7   83.60    3.39
   0  -4   8   25.75    1.65
   0  -4   8   26.50    1.73
   0  -4   9   62.40    2.64
   0  -4  -9   63.62    2.71
   0  -4   9   69.57    2.79
   0  -4  10    0.90    0.27
   0  -4 -10    0.50    0.22
   0  -3   0   -0.13    0.14
   0  -3   0    0.67    0.51
   0  -3   1 2106.39   56.16
   0  -3  -1 2254.98   55.50
   0  -3   2   25.59    2.01
   0  -3   2   22.53    2.07
   0  -3   2   20.94    2.20
   0  -3  -2   24.44    1.59
   0  -3   2   24.91    2.62
   0  -3  -3  569.09   16.96
   0  -3   3  573.53   18.24
   0  -3   3  574.62   17.35
   0  -3   4    7.83    1.47
   0  -3  -4    4.92    1.21
   0  -3  -5  461.08   16.90
   0  -3   5  502.75   17.00
   0  -3  -6   19.66    2.86
   0  -3   6   24.62    3.13
   0  -3   7   19.29    1.42
   0  -3   7   18.53    1.45
   0  -3  -7   18.69    3.05
   0  -3   7   19.35    2.94
   0  -3   8   24.01    1.64
   0  -3   8   21.42    1.56
   0  -3   9    0.82    0.35
   0  -3   9    0.05    0.30
   0  -3  -9    0.67    0.29
   0  -3 -10   25.12    1.30
   0  -3  10   21.89    1.18
   0  -3  10   23.72    1.28
   0  -3  10   25.83    1.34
   0  -2   0 1636.57   41.97
   0  -2   0 1721.04   42.96
   0  -2  -1  351.92    9.59
   0  -2   1  324.62   10.48
   0  -2   2  529.65   14.55
   0  -2   2  519.19   15.13
   0  -2   2  548.72   14.70
   0  -2   2  527.71   16.50
   0  -2  -2  481.47   12.96
   0  -2   3 1302.52   33.83
   0  -2   3 1285.43   34.87
   0  -2   3 1279.18   34.47
   0  -2  -3 1258.75   34.39
   0  -2   4  320.25   10.70
   0  -2  -4  327.98   11.78
   0  -2   4  333.28   11.54
   0  -2  -4  307.20   10.80
   0  -2   5   31.50    3.15
   0  -2  -5   30.63    3.22
   0  -2   6   74.02    5.44
   0  -2  -6   69.23    5.62
   0  -2   7  112.34    4.26
   0  -2   7  113.54    4.23
   0  -2   8    1.34    0.48
   0  -2  -8    1.57    0.42
   0  -2   8    0.62    0.39
   0  -2   9   94.13    3.56
   0  -2  -9   88.41    3.50
   0  -2   9   86.78    3.45
   0  -2  10   11.10    0.85
   0  -2  10   11.20    0.84
   0  -2 -10   12.89    0.93
   0  -1   0    1.04    0.23
   0  -1   1 1353.79   35.19
   0  -1   1 1412.45   35.88
   0  -1   1 1302.15   34.91
   0  -1  -2  246.97    8.74
   0  -1   2  234.41    7.12
   0  -1   2  221.72    7.51
   0  -1   3   77.72    3.88
   0  -1   3   79.02    5.48
   0  -1  -3   73.30    3.70
   0  -1  -3   66.03    3.36
   0  -1  -3   72.55    3.68
   0  -1  -3   73.81    4.96
   0  -1   3   78.32    3.44
   0  -1  -3   82.27    4.05
   0  -1   4  543.22   16.73
   0  -1  -4  519.98   16.09
   0  -1   4  523.78   15.83
   0  -1   5  380.56   13.57
   0  -1  -5  362.04   14.02
   0  -1  -6  144.51    8.55
   0  -1   6  156.55    8.17
   0  -1   7    2.66    0.56
   0  -1   7    2.03    0.57
   0  -1  -7    2.56    1.48
   0  -1   8   55.67    2.70
   0  -1   8   53.11    2.68
   0  -1   9    6.32    0.83
   0  -1  -9    8.05    0.88
   0  -1   9    6.84    0.81
   0  -1  10   32.75    1.54
   0  -1  10   30.45    1.57
   0  -1  10   34.06    1.64
   0   0   1    0.81    0.29
   0   0  -1    0.20    0.17
   0   0  -1    0.50    0.25
   0   0  -2   31.22    1.79
   0   0  -2   34.44    1.97
   0   0   2   31.68    1.66
   0   0  -3  155.45    6.23
   0   0  -3  153.76    5.65
   0   0   3  162.67    6.02
   0   0  -3  142.83    5.46
   0   0   3  168.31    8.22
   0   0   3  166.11    5.60
   0   0  -3  154.84    5.80
   0   0  -3  164.89    8.01
   0   0   3  145.33    5.06
   0   0   4  365.25   11.59
   0   0  -4  372.82   12.95
   0   0   4  377.88   12.41
   0   0   5  205.60    8.97
   0   0  -5  210.33    9.62
   0   0   6  143.15    7.59
   0   0  -6  119.71    7.72
   0   0   7    1.93    0.52
   0   0   7    1.81    1.11
   0   0   7    1.37    0.49
   0   0  -7    1.75    1.01
   0   0   8   -0.25    0.33
   0   0   8    0.15    0.34
   0   0   9   49.13    2.44
   0   0   9   50.62    2.41
   0   0  -9   49.88    2.42
   0   0 -10   26.81    1.41
   0   0  10   23.43    1.34
   0   0  10   25.05    1.37
   0   1  -1 1377.24   37.25
   0   1   1 1495.96   36.84
   0   1  -2  231.66    9.04
   0   1   2  240.95    8.79
   0   1  -3   81.09    3.69
   0   1   3   82.72    5.36
   0   1  -3   84.39    5.66
   0   1  -3   87.04    4.21
   0   1   3   77.62    3.48
   0   1   3   75.45    3.88
   0   1   4  506.36   16.45
   0   1   4  536.92   15.58
   0   1  -4  539.08   16.99
   0   1  -5  367.52   14.40
   0   1   5  417.46   14.13
   0   1   6  139.94    7.79
   0   1  -6  133.09    8.13
   0   1   7    3.39    0.60
   0   1  -7    1.52    0.73
   0   1   7    2.27    0.56
   0   1   7    0.31    0.66
   0   1   8   52.76    2.56
   0   1   8   52.49    2.69
   0   1  -8   48.16    2.51
   0   1  -9    7.60    0.85
   0   1   9    8.55    0.88
   0   1   9    6.93    0.88
   0   1  10   33.64    1.62
   0   1 -10   35.44    1.68
   0   1  10   32.04    1.63
   0   1  10   35.34    1.66
   0   2   0 1764.55   43.33
   0   2   0 1847.31   44.52
   0   2   0 1697.21   43.49
   0   2   0 1734.87   44.45
   0   2   1  393.80   10.67
   0   2  -1  371.45   11.59
   0   2   2  509.05   15.39
   0   2  -2  496.32   16.20
   0   2  -3 1309.44   34.12
   0   2   3 1242.51   33.58
   0   2   3 1224.33   36.22
   0   2   3 1222.73   33.14
   0   2  -3 1319.27   33.56
   0   2   4  354.66   11.06
   0   2   4  335.45   11.61
   0   2  -4  323.94   12.05
   0   2   5   28.35    2.86
   0   2  -5   30.17    3.15
   0   2   6   86.66    6.00
   0   2  -6   79.74    6.07
   0   2   6   83.97    5.72
   0   2   7  111.21    7.57
   0   2   7  107.27    4.30
   0   2   7  113.63    4.18
   0   2  -7  107.13    4.07
   0   2  -8    0.25    0.31
   0   2   8    0.62    0.43
   0   2   9   91.00    3.57
   0   2   9   90.82    3.65
   0   2  -9   97.21    3.65
   0   2  10   13.01    0.91
   0   2 -10   14.06    0.97
   0   2  10   11.37    0.89
   0   2  10   11.51    0.87
   0   3   0    0.10    0.14
   0   3   0    0.38    0.31
   0   3   0    0.38    0.23
   0   3   0    0.92    0.53
   0   3   1 2116.89   53.36
   0   3  -1 2111.66   55.19
   0   3   1 2090.93   53.46
   0   3  -1 2032.61   55.85
   0   3  -1 2227.92   55.88
   0   3  -2   20.15    1.58
   0   3   2   20.74    1.82
   0   3   2   20.91    1.53
   0   3   2   19.80    1.64
   0   3  -2   18.34    2.21
   0   3  -2   23.94    1.78
   0   3   3  552.36   15.59
   0   3  -3  553.95   16.31
   0   3  -3  572.02   16.23
   0   3   3  528.29   16.27
   0   3   3  503.01   16.19
   0   3   3  508.99   17.74
   0   3   3  563.83   15.76
   0   3  -4    1.87    0.78
   0   3   4    0.79    0.48
   0   3   4    0.53    0.70
   0   3   4    1.26    0.56
   0   3   5  530.53   17.11
   0   3   5  504.05   17.18
   0   3   6   20.55    2.87
   0   3  -6   19.59    2.85
   0   3   7   22.11    1.61
   0   3   7   21.04    1.49
   0   3  -7   14.46    2.71
   0   3   7   19.09    1.41
   0   3  -7   19.10    1.43
   0   3   7   22.91    3.36
   0   3  -8   22.60    1.61
   0   3   8   25.77    1.76
   0   3   8   24.37    1.63
   0   3  -9    0.46    0.32
   0   3   9    0.58    0.33
   0   3   9    0.42    0.39
   0   3 -10   27.69    1.40
   0   3  10   25.27    1.34
   0   3  10   24.17    1.33
   0   3  10   23.95    1.28
   0   4   0  616.92   17.30
   0   4   0  602.29   17.93
   0   4   0  589.67   18.09
   0   4   0  590.63   16.27
   0   4   0  629.44   16.87
   0   4  -1  580.27   17.23
   0   4   1  781.99   18.33
   0   4  -1  473.48   18.17
   0   4  -1  537.32   18.39
   0   4   1  754.71   17.77
   0   4  -1  479.38   16.49
   0   4   1  674.33   17.03
   0   4   1  804.64   18.07
   0   4  -1  502.72   17.22
   0   4   2  192.55    7.12
   0   4   2  212.44    7.09
   0   4   2  191.13    7.02
   0   4  -2  190.01    6.95
   0   4   2  196.11    6.94
   0   4  -2  188.01    8.63
   0   4  -2  176.26    8.75
   0   4  -3   61.32    3.57
   0   4  -3   58.07    3.39
   0   4   3   57.12    3.55
   0   4   3   51.05    3.16
   0   4   3   56.72    3.28
   0   4   4   86.08    5.09
   0   4   4   89.86    4.63
   0   4  -4   79.92    4.82
   0   4  -5  440.43   16.44
   0   4   5  498.34   16.84
   0   4  -6   92.09    6.56
   0   4   6  114.34    7.11
   0   4  -7   77.35    3.30
   0   4   7   77.80    3.30
   0   4  -7   67.38    6.01
   0   4   7   86.60    6.59
   0   4   7   80.97    3.43
   0   4   7   75.03    3.20
   0   4  -8   31.13    1.86
   0   4   8   25.09    1.78
   0   4   8   26.57    1.70
   0   4   9   60.91    2.62
   0   4   9   60.05    2.74
   0   4 -10    1.24    0.33
   0   4  10    2.39    0.40
   0   4  10    1.78    0.34
   0   4  10    1.56    0.30
   0   5   0    0.60    0.62
   0   5   0    0.29    0.29
   0   5   0    0.55    0.50
   0   5   0    0.30    0.37
   0   5   0   -0.06    0.33
   0   5   0    0.12    0.25
   0   5   0    0.21    0.31
   0   5   1  731.28   20.03
   0   5   1  734.98   19.67
   0   5   1  778.87   20.81
   0   5   1  771.52   20.83
   0   5  -1  737.40   22.17
   0   5  -1  750.12   20.71
   0   5  -1  644.96   20.35
   0   5  -1  648.63   19.80
   0   5  -1  653.69   20.25
   0   5  -1  645.94   22.09
   0   5   1  737.70   21.04
   0   5   2  284.80    9.65
   0   5  -2  258.93   11.07
   0   5  -2  258.10    9.51
   0   5  -2  310.63   10.24
   0   5   2  284.80    9.92
   0   5   2  307.29    9.75
   0   5  -3  130.11    5.69
   0   5   3  130.46    6.12
   0   5  -3  135.48    6.34
   0   5   3  134.65    5.85
   0   5   3  132.55    6.02
   0   5  -4  514.38   17.01
   0   5  -4  522.54   17.29
   0   5   4  550.45   17.86
   0   5  -5   78.35    5.35
   0   5   5   81.26    5.50
   0   5  -6   46.87    4.54
   0   5  -6   47.96    4.57
   0   5   6   52.97    4.81
   0   5   7   11.37    2.45
   0   5  -7    7.48    1.88
   0   5   7   10.55    1.05
   0   5   7   10.95    1.14
   0   5  -7   12.81    1.14
   0   5   7   11.15    1.07
   0   5   8   64.21    2.88
   0   5   8   63.96    3.02
   0   5   9    1.07    0.37
   0   5   9    1.22    0.37
   0   5   9    1.12    0.35
   0   5  -9    1.15    0.40
   0   5  10   24.24    1.22
   0   5 -10   27.00    1.31
   0   6   0 1247.93   30.85
   0   6   0 1225.30   31.82
   0   6   0 1189.97   29.67
   0   6   1  112.79    4.62
   0   6  -1   58.34    4.81
   0   6   1  127.65    5.71
   0   6   1  119.83    5.91
   0   6   1  112.59    4.93
   0   6   1  126.58    4.95
   0   6   1  134.89    5.66
   0   6   2  881.09   26.10
   0   6   2  962.05   25.77
   0   6  -2  957.51   26.42
   0   6   2  885.01   25.28
   0   6  -2  851.15   25.43
   0   6   3   92.48    5.20
   0   6   3   89.03    4.98
   0   6  -3   92.62    5.27
   0   6   3   95.67    4.97
   0   6   4  304.99   11.72
   0   6   4  311.84   11.25
   0   6  -4  276.92   11.18
   0   6   5   25.25    3.08
   0   6  -6   50.95    2.47
   0   6   6   47.91    2.35
   0   6   6   53.03    4.86
   0   6  -6   50.03    4.88
   0   6   6   49.27    2.49
   0   6  -7   20.12    1.54
   0   6   7   22.11    1.55
   0   6   7   22.73    1.61
   0   6   8    2.09    0.51
   0   6  -8    2.14    0.54
   0   6   8    1.30    0.43
   0   6   8    0.96    0.34
   0   6   8    1.62    0.46
   0   6  -9   14.41    1.10
   0   6   9   12.19    0.93
   0   6   9   14.58    1.09
   0   6   9   11.67    0.97
   0   7   0    0.36    0.43
   0   7   0    0.10    0.45
   0   7   0    0.15    0.41
   0   7   0    0.07    0.33
   0   7   1  556.91   15.52
   0   7   1  523.05   14.28
   0   7   1  497.84   13.60
   0   7   1  532.59   13.98
   0   7  -2  207.56    8.66
   0   7  -2  218.49    8.83
   0   7  -2  221.50    9.34
   0   7   2  225.21    8.75
   0   7   2  213.33    8.35
   0   7   2  208.99    9.07
   0   7   3   86.01    4.96
   0   7   3   84.25    4.95
   0   7  -3   80.40    5.31
   0   7   3   83.17    5.36
   0   7  -3   79.29    5.00
   0   7   4  105.52    6.25
   0   7  -4  103.08    6.22
   0   7   4  119.22    6.23
   0   7  -5  110.17    7.28
   0   7   5  121.57    7.28
   0   7  -6   85.66    6.67
   0   7   6   79.90    6.19
   0   7  -6   80.76    3.36
   0   7   6   77.02    3.22
   0   7   7    9.33    0.99
   0   7   7    9.79    1.01
   0   7  -7    8.96    0.98
   0   7   7    7.41    0.92
   0   7  -8   78.51    3.20
   0   7   8   69.52    3.00
   0   7   8   76.33    3.09
   0   7   8   73.80    3.03
   0   7   9   12.71    0.96
   0   7  -9   13.01    0.99
   0   7   9   10.07    0.83
   0   8   0 1339.84   35.30
   0   8   0 1278.17   36.30
   0   8  -1   94.35    5.38
   0   8   1  125.22    5.96
   0   8   1  125.07    6.76
   0   8  -1  103.42    6.28
   0   8  -1   99.67    5.90
   0   8   1  129.98    6.27
   0   8   1  136.87    5.96
   0   8  -2  624.62   20.42
   0   8   2  689.65   20.27
   0   8   2  657.03   20.52
   0   8  -2  641.41   20.62
   0   8  -2  637.19   21.34
   0   8   3   70.30    4.74
   0   8   3   77.97    4.95
   0   8  -3   67.87    4.97
   0   8  -3   64.78    4.56
   0   8  -3   65.08    4.77
   0   8  -3   66.80    5.04
   0   8  -3   80.00    5.27
   0   8   4   44.87    3.97
   0   8   4   40.00    3.65
   0   8  -4   40.40    3.88
   0   8  -4   34.49    3.77
   0   8  -5   92.58    6.86
   0   8   5   95.76    6.47
   0   8  -6   42.05    4.64
   0   8   6   39.04    2.09
   0   8  -6   39.88    2.20
   0   8   6   44.99    4.57
   0   8   6   39.12    2.13
   0   8   7   22.86    1.55
   0   8  -7   22.42    1.59
   0   8   7   21.51    1.47
   0   8   8    2.32    0.47
   0   8   8    2.82    0.50
   0   8  -8    3.22    0.58
   0   8  -9   32.87    1.61
   0   8   9   31.43    1.49
   0   9   0    0.39    0.69
   0   9   0   -0.48    0.79
   0   9   0   -0.47    0.71
   0   9  -1 1010.25   33.12
   0   9  -1 1131.88   33.52
   0   9   1 1365.07   34.21
   0   9   1 1412.94   35.91
   0   9   1 1314.04   33.63
   0   9  -1  990.69   32.28
   0   9  -1 1015.37   33.89
   0   9  -2   15.46    2.18
   0   9  -2   20.69    2.65
   0   9  -2   16.84    2.61
   0   9   2   18.86    2.47
   0   9   2   14.86    2.04
   0   9  -2   16.48    2.42
   0   9  -3   54.84    4.43
   0   9  -3   59.54    4.79
   0   9  -3   63.23    5.22
   0   9   3   67.34    4.84
   0   9  -3   59.65    4.85
   0   9   3   66.07    4.75
   0   9  -3   65.22    5.09
   0   9  -4   64.33    5.44
   0   9  -4   57.49    4.92
   0   9   4   63.63    5.07
   0   9   4   62.07    4.88
   0   9  -5  138.03    8.75
   0   9  -5  127.72    4.72
   0   9   5  128.86    4.58
   0   9   5  137.74    8.12
   0   9   6    1.76    0.44
   0   9   6    2.83    0.56
   0   9  -6    3.44    0.66
   0   9   7   11.39    1.03
   0   9   7   12.04    1.04
   0   9  -7   13.19    1.18
   0   9   8    4.60    0.58
   0   9   8    4.24    0.57
   0   9  -8    4.14    0.61
   0   9  -9    0.87    0.28
   0  10   0  180.77    9.72
   0  10   0  164.48    8.59
   0  10  -1  146.01    8.62
   0  10  -1  145.44    8.08
   0  10   1  159.37    7.87
   0  10   1  168.88    9.06
   0  10   1  166.11    8.28
   0  10  -1  155.98    8.17
   0  10  -2   59.47    4.83
   0  10  -2   54.76    5.10
   0  10  -2   57.80    4.89
   0  10  -2   49.32    4.46
   0  10   2   62.22    4.91
   0  10  -2   56.18    4.61
   0  10   2   65.95    5.12
   0  10   3  137.04    7.60
   0  10  -3  121.13    7.39
   0  10  -3  127.21    7.81
   0  10  -3  126.14    8.10
   0  10   3  138.24    7.67
   0  10  -3  132.12    7.99
   0  10   4   88.76    6.14
   0  10  -4   74.41    5.92
   0  10  -4   80.70    6.39
   0  10   4   80.53    3.24
   0  10  -4   81.27    3.40
   0  10  -5   87.91    3.66
   0  10   5   87.92    3.50
   0  10   5   98.04    6.80
   0  10  -6   56.81    2.72
   0  10   6   55.71    2.57
   0  10   7   45.39    2.11
   0  10  -7   48.33    2.36
   0  10   7   46.61    2.18
   0  10   8    9.02    0.74
   0  10   8    6.64    0.63
   0  10  -8    7.77    0.76
   0  11   0   -0.43    0.87
   0  11   0   -0.23    0.69
   0  11   0   -0.09    0.56
   0  11   0   -0.11    0.66
   0  11  -1   88.17    6.56
   0  11  -1  100.13    6.78
   0  11  -1   89.94    6.91
   0  11   1  127.63    7.37
   0  11  -1  104.36    6.90
   0  11   1  132.44    7.78
   0  11  -2   47.31    4.53
   0  11  -2   51.05    4.74
   0  11  -2   50.03    5.04
   0  11   2   49.23    4.66
   0  11   2   54.26    5.08
   0  11  -2   49.59    4.66
   0  11  -3   87.14    6.53
   0  11  -3   89.48    7.01
   0  11  -3  106.15    3.98
   0  11  -3   99.55    6.96
   0  11  -3   91.99    6.87
   0  11   3  100.53    3.77
   0  11   3  105.63    6.86
   0  11  -4  117.58    7.85
   0  11  -4  121.58    8.27
   0  11  -4  124.27    4.60
   0  11   4  122.14    4.39
   0  11  -5   13.68    1.23
   0  11   5   12.29    1.09
   0  11  -6   45.45    2.33
   0  11   6   44.80    2.19
   0  11   7    9.85    0.85
   0  11  -7   10.04    0.93
   0  11  -8   36.51    1.70
   0  12   0   37.96    4.56
   0  12   0   56.94    5.15
   0  12   0   61.27    2.68
   0  12   0   38.86    4.44
   0  12   0   37.17    4.06
   0  12   1  160.93    4.86
   0  12  -1   89.62    7.11
   0  12  -1  116.96    7.76
   0  12  -1  114.69    4.48
   0  12   1  140.72    8.58
   0  12  -1   92.80    7.47
   0  12   1  149.77    8.56
   0  12  -1   97.45    7.14
   0  12  -2  120.56    8.14
   0  12   2  136.01    4.83
   0  12  -2  125.76    8.42
   0  12  -2  127.68    8.38
   0  12  -2  118.08    8.43
   0  12   2  151.76    8.70
   0  12  -2  138.26    4.93
   0  12  -3   45.32    4.64
   0  12   3   48.15    4.71
   0  12   3   46.78    2.30
   0  12  -3   48.20    2.46
   0  12  -3   44.73    4.64
   0  12  -3   40.15    4.44
   0  12  -4   47.88    2.44
   0  12   4   43.79    2.23
   0  12   5    2.22    0.49
   0  12  -5    3.19    0.61
   0  12   6   20.64    1.30
   0  12  -6   21.35    1.44
   0  12  -7   15.54    1.11
   0  13   0   -0.05    0.58
   0  13   0    0.91    0.53
   0  13   0    1.05    1.00
   0  13   0   -0.41    0.37
   0  13  -1   48.74    4.90
   0  13   1   51.73    5.11
   0  13  -1   54.28    2.67
   0  13  -1   44.49    5.06
   0  13   1   58.26    2.65
   0  13  -1   53.75    5.21
   0  13   1   46.65    4.94
   0  13  -1   50.80    5.24
   0  13   2   68.05    3.00
   0  13  -2   72.64    3.17
   0  13   3   32.05    1.84
   0  13  -3   33.96    1.99
   0  13  -4   63.50    2.87
   0  13   4   58.77    2.65
   0  13  -5   25.65    1.63
   0  13   5   25.54    1.50
   0  13   6   42.85    1.91
   0  13  -6   44.47    2.11
   0  13  -7    3.79    0.48
   0  14   0  154.77    5.34
   0  14  -1  169.87    5.89
   0  14   1  183.45    5.89
   0  14  -2   45.58    2.39
   0  14   2   49.61    2.39
   0  14   3   16.31    1.22
   0  14  -3   18.91    1.39
   0  14  -4   18.74    1.35
   0  14   4   17.28    1.22
   0  14  -5   32.09    1.73
   0  14   5   29.69    1.53
   0  14  -6    7.37    0.70
   0  15   0   -0.28    0.27
   0  15  -1   46.76    2.54
   0  15   1   86.08    3.07
   0  15   2   11.91    1.05
   0  15  -2   12.12    1.09
   0  15  -3   86.45    3.28
   0  15   3   75.44    3.00
   0  15  -4   17.77    1.25
   0  15  -5   28.33    1.47
   0  16   0  117.22    4.09
   0  16  -1    7.48    0.81
   0  16   1   16.59    1.14
   0  16   2   35.55    1.75
   0  16  -2   25.41    1.54
   0  16  -3   17.96    1.18
   0  16  -4   24.09    1.29
   0  17   0    0.02    0.19
   0  17  -1   15.90    1.07
   0  17   1   27.53    1.33
   0  17  -2   12.21    0.87
   0  17  -3   33.92    1.50
   1 -18  -1   50.89    1.84
   1 -18   0   10.54    0.71
   1 -18   1   19.71    0.98
   1 -17  -3    6.17    0.55
  -1 -17   3    5.90    0.54
   1 -17  -2   39.33    1.61
  -1 -17   2   28.16    1.46
   1 -17  -1   -0.06    0.19
  -1 -17   1    0.61    0.24
   1 -17   0   32.73    1.57
  -1 -17   0   34.72    1.56
   1 -17   1   13.15    0.94
  -1 -17  -1   16.60    0.98
  -1 -17  -2   57.36    2.03
   1 -17   2   54.78    2.12
   1 -17   3   30.02    1.32
  -1 -16   5   13.10    0.77
  -1 -16   4   11.64    0.84
   1 -16  -4   12.60    0.83
   1 -16  -3   20.45    1.17
  -1 -16   3   16.69    1.10
   1 -16  -2   13.52    0.98
  -1 -16   2   12.10    0.96
   1 -16  -1  144.65    4.59
  -1 -16   1  135.26    4.54
  -1 -16   0   23.06    1.31
   1 -16   0   19.44    1.29
  -1 -16  -1   27.21    1.47
   1 -16   1   22.33    1.38
   1 -16   2   28.67    1.49
  -1 -16  -2   26.37    1.37
   1 -16   3   35.61    1.65
   1 -16   4   15.54    0.92
   1 -16   4   15.26    0.93
  -1 -15   5    7.69    0.67
   1 -15  -5   10.43    0.75
   1 -15  -4   77.87    2.87
   1 -15  -3   26.61    1.50
   1 -15  -2  120.97    3.93
  -1 -15   2   89.41    3.69
  -1 -15   1   14.81    1.15
   1 -15  -1   15.30    1.17
   1 -15   0   90.01    3.52
  -1 -15   0   99.18    3.57
  -1 -15  -1    2.44    0.50
   1 -15   1    2.29    0.49
  -1 -15  -2   70.12    2.79
   1 -15   2   75.21    2.94
   1 -15   3   29.47    1.58
   1 -15   3   29.40    1.56
   1 -15   4   24.88    1.38
   1 -15   4   25.02    1.34
   1 -15   5   12.37    0.84
   1 -15   5   10.54    0.74
   1 -14  -6   13.09    0.83
  -1 -14   6   11.21    0.82
   1 -14  -5   12.95    0.94
  -1 -14   5   12.19    0.93
  -1 -14   4    5.14    0.62
   1 -14  -4    6.02    0.70
   1 -14  -3   78.72    3.10
   1 -14  -2   57.43    2.63
   1 -14  -1  131.93    4.49
  -1 -14   1  121.63    4.43
   1 -14   0   62.42    3.16
  -1 -14   0  117.78    3.68
   1 -14   1  112.10    4.28
  -1 -14  -1  135.50    4.48
   1 -14   2   37.12    1.92
  -1 -14  -2   37.88    1.91
   1 -14   2   39.01    2.01
   1 -14   3   18.44    1.27
   1 -14   3   18.09    1.28
   1 -14   4   43.67    2.09
   1 -14   5    5.62    0.65
   1 -14   6   11.66    0.84
   1 -14   6   12.04    0.75
   1 -13  -7   16.43    0.96
  -1 -13   7   16.48    0.97
  -1 -13   6    8.84    0.82
   1 -13  -6   10.04    0.78
  -1 -13   5    8.92    0.87
   1 -13  -5   10.16    0.87
   1 -13  -4   51.41    2.32
  -1 -13   4   49.41    2.33
   1 -13  -3   14.08    1.15
   1 -13  -2   26.19    1.61
   1 -13  -1   10.90    1.07
  -1 -13   1   10.07    2.46
   1 -13   0    6.29    2.30
   1 -13   0   10.25    2.58
   1 -13   0   16.72    1.45
  -1 -13   0   36.21    4.71
  -1 -13   0   36.19    1.82
   1 -13   1   29.80    1.80
   1 -13   1   34.67    4.30
  -1 -13  -1   35.57    1.95
   1 -13   1   29.66    4.45
   1 -13   2   77.28    3.16
  -1 -13  -2   81.38    3.15
   1 -13   3   20.97    1.45
   1 -13   4   43.34    2.17
   1 -13   5   76.47    3.06
   1 -13   6   40.99    1.90
   1 -13   7   28.18    1.31
  -1 -12   7    5.03    0.60
   1 -12  -7    6.25    0.60
   1 -12  -6   14.56    1.05
  -1 -12   6   12.86    1.07
  -1 -12   5   59.63    2.65
   1 -12  -5   57.87    2.52
  -1 -12   4    9.42    0.94
   1 -12  -4    9.60    0.94
   1 -12  -3   79.50    3.25
  -1 -12   3   83.97    7.11
  -1 -12   3   82.74    3.24
   1 -12  -3   79.29    6.52
   1 -12  -2   73.07    2.91
  -1 -12   2   21.29    3.74
  -1 -12   1   11.65    2.58
   1 -12  -1   12.11    2.52
   1 -12  -1   13.91    1.14
   1 -12   0   86.73    7.04
  -1 -12   0  138.66    4.35
  -1 -12   0  146.24    9.15
   1 -12   0  103.67    4.18
  -1 -12  -1  205.12    6.30
   1 -12   1  170.93   10.37
   1 -12   1  163.47   10.88
  -1 -12  -1  221.36   11.58
  -1 -12  -2   44.68    2.09
   1 -12   2   43.72    2.15
  -1 -12  -2   41.91    4.60
   1 -12   2   35.88    4.69
   1 -12   2   35.44    4.44
   1 -12   3   96.67    7.70
   1 -12   3   97.82    3.74
  -1 -12  -3  100.68    7.38
   1 -12   3   91.87    7.47
   1 -12   4    3.81    0.70
   1 -12   5   30.33    1.76
   1 -12   6   33.60    1.79
   1 -12   7    0.40    0.23
   1 -11  -8   13.46    0.92
  -1 -11   8   14.66    0.94
  -1 -11   7    8.43    0.82
   1 -11  -7    8.70    0.75
  -1 -11   6   38.90    2.03
   1 -11  -6   36.54    1.87
  -1 -11   5   23.66    1.54
   1 -11  -5   18.81    1.32
  -1 -11   4   77.19    3.15
   1 -11  -4   74.90    3.06
  -1 -11   4   77.68    6.76
   1 -11  -4   72.27    6.41
   1 -11  -3   42.84    4.70
  -1 -11   3   42.81    4.88
  -1 -11   3   44.77    2.18
   1 -11  -3   45.10    2.16
  -1 -11   2  104.97    7.82
   1 -11  -2  144.24    8.47
   1 -11  -1   23.41    3.29
  -1 -11   1   28.54    3.79
  -1 -11   0  159.96    9.03
   1 -11   0   95.01    7.07
  -1 -11  -1   12.85    2.55
   1 -11   1    7.86    2.23
   1 -11   1   13.18    2.56
   1 -11   2  107.47    7.97
   1 -11   2  102.37    7.47
  -1 -11  -2  115.80    7.68
   1 -11   3   79.42    6.89
   1 -11   3   84.85    3.36
   1 -11   3   78.54    6.67
  -1 -11  -3   83.82    6.55
  -1 -11  -4  147.16    9.20
   1 -11   4  154.23    5.18
   1 -11   4  137.18    9.36
   1 -11   5   18.14    1.36
   1 -11   6   12.99    1.10
   1 -11   7   26.99    1.49
   1 -11   8    2.59    0.37
   1 -10  -8   45.32    2.09
   1 -10  -8   49.34    1.92
  -1 -10   8   46.68    2.01
  -1 -10   7   43.28    2.09
   1 -10  -7   39.00    1.89
  -1 -10   6   37.75    2.02
   1 -10  -6   34.06    1.84
   1 -10  -5    2.25    1.56
  -1 -10   5    5.11    1.80
  -1 -10   5    3.77    0.63
   1 -10  -5    3.55    0.57
   1 -10  -4   37.93    4.51
  -1 -10   4   43.59    4.80
  -1 -10   4   46.68    2.24
   1 -10  -4   43.77    2.12
  -1 -10   3  144.57    8.94
   1 -10  -3  144.70    8.73
   1 -10  -2   18.84    2.86
   1 -10  -2   23.78    3.09
   1 -10  -1  148.33    8.15
  -1 -10   1  137.28    8.34
   1 -10   0   50.96    4.88
  -1 -10   0  133.72    7.46
  -1 -10  -1  139.52    7.98
   1 -10   1  128.62    7.89
   1 -10   2   11.08    2.25
   1 -10   2    7.93    2.11
  -1 -10  -2   10.66    2.14
  -1 -10  -3   29.46    3.63
   1 -10   3   22.97    3.43
   1 -10   3   27.13    3.66
   1 -10   4  125.04    4.43
   1 -10   4  116.04    8.37
   1 -10   5   88.37    3.54
   1 -10   6   70.58    3.00
   1 -10   7    6.69    0.75
   1 -10   8    9.35    0.74
   1  -9  -9    6.35    0.59
  -1  -9   8   17.94    1.18
   1  -9  -8   17.81    1.10
  -1  -9   7    0.38    0.28
   1  -9  -7    0.63    0.27
   1  -9  -6   18.31    1.31
  -1  -9   6   18.65    1.38
  -1  -9   5    0.05    0.63
  -1  -9   5    0.18    0.24
   1  -9  -5    2.80    1.53
   1  -9  -5    1.75    0.46
   1  -9  -4  175.67   10.00
  -1  -9   4  186.35   10.18
  -1  -9   3   66.03    5.50
  -1  -9   2  318.72   15.26
   1  -9  -2  577.48   16.84
  -1  -9   1   26.22    3.19
   1  -9  -1   20.84    2.63
   1  -9  -1   20.84    2.58
  -1  -9   0 1249.87   30.39
   1  -9   0  751.05   27.64
   1  -9   1   74.19    5.43
  -1  -9  -1   75.61    5.28
   1  -9   2  194.76    9.76
   1  -9   2  186.17    9.88
   1  -9   3   39.25    4.22
   1  -9   3   43.24    4.44
   1  -9   4   71.89    6.12
   1  -9   5   82.15    3.36
   1  -9   5   86.41    7.01
   1  -9   6   51.83    2.42
   1  -9   6   50.45    2.45
   1  -9   7    8.79    0.90
   1  -9   7    7.25    0.81
   1  -9   8    2.66    0.45
   1  -9   8    2.90    0.42
  -1  -8   9    7.53    0.63
   1  -8  -9    9.04    0.77
  -1  -8   8   45.45    2.14
   1  -8  -8   46.31    2.04
  -1  -8   7    9.96    0.99
   1  -8  -7    9.59    0.89
   1  -8  -6   18.76    1.30
   1  -8  -6   19.85    3.45
  -1  -8   5   96.39    6.98
   1  -8  -5   86.39    6.92
  -1  -8   4    8.73    1.99
  -1  -8   3  287.05   12.84
   1  -8  -3  336.88   12.30
   1  -8  -2  337.92   12.18
  -1  -8   2  308.85   12.84
  -1  -8   1  227.87   10.18
   1  -8  -1  243.79    9.75
  -1  -8   0   95.53    5.35
   1  -8   0   49.04    4.03
  -1  -8  -1 1273.36   34.61
   1  -8   1 1119.11   34.41
   1  -8   2   16.42    2.40
   1  -8   2   18.83    2.70
   1  -8   3  117.64    7.21
   1  -8   3  116.81    7.31
   1  -8   4   43.82    4.43
   1  -8   5   14.41    1.18
   1  -8   5   14.45    1.14
   1  -8   5   13.31    2.60
   1  -8   6   79.42    3.26
   1  -8   6   80.04    3.29
   1  -8   7   38.60    2.04
   1  -8   7   36.53    1.94
   1  -8   8   14.62    1.11
   1  -8   8   14.60    1.02
   1  -8   9    2.76    0.40
  -1  -8  -9    3.08    0.43
   1  -7  -9   21.99    1.32
  -1  -7   9   20.13    1.14
   1  -7  -8    9.21    0.84
  -1  -7   8    8.87    0.87
   1  -7  -7   42.93    2.12
   1  -7  -6   21.44    3.37
   1  -7  -6   20.95    1.35
   1  -7  -5   54.82    5.18
  -1  -7   5   51.45    4.77
  -1  -7   4  290.21   12.45
  -1  -7   3  156.86    8.07
  -1  -7   2  165.06    8.40
   1  -7  -2  232.69    8.56
   1  -7  -1  153.08    6.89
  -1  -7   1  160.50    7.37
  -1  -7   0  568.65   16.71
   1  -7   0  446.62   15.93
   1  -7   1  189.02    8.32
   1  -7   2  245.39   10.24
   1  -7   2  235.79   10.41
   1  -7   3   55.52    4.53
   1  -7   3   51.46    4.33
   1  -7   4  129.29    7.82
   1  -7   5  292.13   13.50
  -1  -7  -5  282.54   12.91
   1  -7   6   51.21    2.52
   1  -7   6   52.54    5.35
   1  -7   6   54.43    2.50
   1  -7   7   33.16    1.90
   1  -7   7   29.20    1.71
   1  -7   8   25.19    1.57
  -1  -7  -9   30.61    1.55
   1  -7   9   34.30    1.60
  -1  -6   9    3.34    0.44
   1  -6  -9    3.25    0.53
  -1  -6   9    3.40    0.53
  -1  -6   8   45.42    2.21
   1  -6  -8   45.35    2.13
  -1  -6   8   47.68    2.26
   1  -6  -7   18.29    1.26
   1  -6  -6   15.27    2.80
   1  -6  -6   13.41    1.04
   1  -6  -5  129.20    8.11
  -1  -6   5  148.65    8.18
  -1  -6   4   46.27    4.00
  -1  -6   3  619.50   19.92
  -1  -6   2  288.50   10.86
   1  -6  -1  805.32   23.57
  -1  -6   1  866.76   24.35
   1  -6   0  189.47    7.57
   1  -6   0  184.93    6.95
  -1  -6   0  204.31    7.77
   1  -6   1 1590.87   42.97
   1  -6   2 1034.58   30.49
   1  -6   2 1066.10   30.34
   1  -6   3   31.23    3.11
   1  -6   3   32.12    3.23
   1  -6   4   68.11    5.18
  -1  -6  -5   78.59    6.11
   1  -6   5   95.48    6.68
   1  -6   6  116.82    4.21
   1  -6   6  111.58    4.06
   1  -6   6  112.68    7.88
   1  -6   7   74.42    3.02
   1  -6   7   74.24    3.20
   1  -6   8    0.14    0.28
   1  -6   9    4.24    0.57
  -1  -6  -9    4.50    0.59
   1  -5 -10    3.80    0.46
   1  -5  -9   31.95    1.75
  -1  -5   9   33.37    1.69
   1  -5  -9   29.66    1.52
  -1  -5   8    2.90    0.56
   1  -5  -8    3.23    0.53
   1  -5  -7   98.83    3.80
  -1  -5   7  115.48    4.07
   1  -5  -6   11.99    2.29
   1  -5  -6    9.03    2.15
   1  -5  -5    2.65    1.13
   1  -5  -5    5.38    1.25
  -1  -5   5    3.92    1.17
  -1  -5   4  456.18   15.54
   1  -5  -4  417.78   14.61
  -1  -5   3  249.44    9.76
  -1  -5   2   64.77    3.90
  -1  -5   2   53.09    4.25
  -1  -5   1   68.53    3.86
   1  -5  -1   64.88    3.48
   1  -5  -1   78.83    3.46
  -1  -5   1   71.76    3.89
  -1  -5   0  258.62    6.58
  -1  -5   0  278.83    6.74
  -1  -5  -1   87.42    5.52
   1  -5   1   73.32    4.71
   1  -5   1   79.80    4.24
  -1  -5  -1   81.13    4.93
  -1  -5  -1   83.35    4.24
   1  -5   2  406.92   13.62
  -1  -5  -2  435.52   14.52
   1  -5   2  393.17   13.69
   1  -5   3   59.09    4.15
   1  -5   3   52.03    3.81
   1  -5   4   68.72    4.94
  -1  -5  -4   69.94    4.58
  -1  -5  -5  235.41   10.59
  -1  -5  -5  230.03   10.62
   1  -5   5  250.23   11.42
  -1  -5  -6  133.65    8.19
   1  -5   6  140.20    8.67
   1  -5   7   69.06    3.02
   1  -5   7   68.79    3.10
   1  -5   8    0.00    0.30
   1  -5   8    0.28    0.30
  -1  -5  -9   20.21    1.28
   1  -5   9   22.51    1.39
   1  -5   9   21.53    1.29
   1  -4 -10    2.05    0.36
  -1  -4  10    1.76    0.32
   1  -4 -10    1.45    0.27
   1  -4  -9    2.95    0.49
  -1  -4   9    3.26    0.57
   1  -4  -9    3.19    0.56
   1  -4  -8  113.48    4.13
  -1  -4   8  124.88    4.42
   1  -4  -8  120.39    4.47
  -1  -4   7    4.96    0.73
   1  -4  -7    5.51    0.63
   1  -4  -7    6.89    1.94
   1  -4  -6   10.68    2.13
   1  -4  -6   11.27    2.15
  -1  -4   5  203.34    8.93
   1  -4  -5  181.75    9.15
  -1  -4   5  190.51    8.92
   1  -4  -5  182.82    8.94
   1  -4  -4  148.87    6.98
  -1  -4   4  151.94    7.15
  -1  -4   3  314.87   10.74
   1  -4  -3  284.14   10.06
   1  -4  -2   49.65    3.64
  -1  -4   2   30.84    3.22
  -1  -4   2   39.51    3.72
   1  -4  -2   51.61    2.38
  -1  -4   2   43.56    2.94
   1  -4  -2   53.89    2.81
  -1  -4   2   40.23    3.67
   1  -4  -1 1482.18   40.42
  -1  -4   1 1590.00   41.09
  -1  -4   1 1484.17   43.14
  -1  -4   1 1571.04   41.79
  -1  -4   0  987.86   27.24
  -1  -4   0  947.10   24.34
  -1  -4   0 1025.20   27.57
  -1  -4   0 1026.32   25.89
  -1  -4   0  939.16   24.14
   1  -4   0  882.46   24.83
  -1  -4  -1  726.37   22.30
   1  -4   1  723.04   20.41
  -1  -4  -1  692.99   21.51
   1  -4   1  664.40   21.46
  -1  -4  -1  736.15   20.73
  -1  -4  -1  744.69   18.80
   1  -4   2   30.69    2.54
   1  -4   2   31.22    2.51
  -1  -4  -2   32.66    2.41
  -1  -4  -2   35.65    2.92
  -1  -4  -2   31.22    2.22
   1  -4   2   29.21    3.16
   1  -4   3  326.60   11.55
   1  -4   3  335.57   11.92
  -1  -4  -4  350.28   12.57
   1  -4   4  334.09   12.88
  -1  -4  -5   52.34    4.40
  -1  -4  -5   55.89    4.41
   1  -4   5   58.75    4.78
   1  -4   6  342.36   14.50
  -1  -4  -6  308.97   13.95
  -1  -4  -7   75.00    6.54
   1  -4   7   90.51    3.67
   1  -4   7   89.56    3.62
   1  -4   7   91.43    7.09
   1  -4   8   30.96    1.85
   1  -4   8   27.32    1.77
   1  -4   9   33.84    1.82
   1  -4   9   31.73    1.72
  -1  -4  -9   34.86    1.74
   1  -4  10   23.68    1.24
   1  -4  10   26.03    1.27
   1  -3 -10    0.06    0.20
   1  -3 -10    0.16    0.22
  -1  -3  10   -0.08    0.19
  -1  -3   9   18.20    1.27
   1  -3  -9   17.14    1.27
  -1  -3   9   20.31    1.36
   1  -3  -9   17.76    1.17
   1  -3  -8    2.61    0.49
  -1  -3   8    2.16    0.52
  -1  -3   8    1.37    0.45
   1  -3  -8    2.67    0.57
   1  -3  -7   35.99    1.92
  -1  -3   7   41.48    2.18
  -1  -3   7   40.07    2.13
   1  -3  -7   33.03    4.18
   1  -3  -6   44.96    4.44
   1  -3  -5   26.42    3.00
  -1  -3   5   30.40    3.00
   1  -3  -5   29.08    3.12
  -1  -3   5   31.07    2.96
  -1  -3   4  558.00   17.12
   1  -3  -4  520.44   17.16
  -1  -3   3  161.82    8.16
   1  -3  -3  149.58    6.30
  -1  -3   3  157.43    7.62
  -1  -3   3  145.19    7.96
  -1  -3   3  167.18    6.54
   1  -3  -3  153.61    8.06
   1  -3  -2  175.02    6.95
   1  -3  -2  168.25    6.06
  -1  -3   2  179.73    6.39
  -1  -3   2  173.87    7.75
   1  -3  -2  162.31    5.95
  -1  -3   2  154.05    7.57
  -1  -3   2  168.05    7.80
  -1  -3   1  118.64    5.06
  -1  -3   1  124.17    5.88
  -1  -3   1  119.72    5.88
   1  -3  -1  102.86    3.70
  -1  -3   0 1873.45   45.65
  -1  -3   0 1735.15   42.87
  -1  -3  -1  744.42   21.30
  -1  -3  -1  782.53   20.37
   1  -3   1  728.35   22.10
  -1  -3  -1  738.27   21.69
   1  -3   1  763.92   20.74
   1  -3   1  765.31   21.11
   1  -3   2  863.00   24.12
   1  -3   2  860.15   24.12
  -1  -3  -2  914.25   25.21
  -1  -3  -2  861.38   23.23
   1  -3   2  837.70   26.42
  -1  -3  -2  877.04   24.44
  -1  -3  -3  305.76   12.11
   1  -3   3  328.44   11.23
   1  -3   3  315.04   10.74
  -1  -3  -4  121.01    6.17
   1  -3   4  121.24    6.38
  -1  -3  -4  126.77    6.37
  -1  -3  -5  145.81    7.51
   1  -3   5  159.83    8.17
  -1  -3  -5  145.19    7.84
  -1  -3  -6    5.51    1.66
   1  -3   6    5.21    1.59
  -1  -3  -7    9.58    2.29
   1  -3   7    8.84    2.10
   1  -3   7    9.56    1.03
   1  -3   7    9.45    0.98
   1  -3   8    1.35    0.48
   1  -3   8    1.07    0.40
  -1  -3  -9   19.15    1.27
   1  -3   9   18.90    1.35
   1  -3   9   17.83    1.30
   1  -3  10    1.24    0.31
   1  -3  10    2.03    0.36
   1  -3  10    1.17    0.26
  -1  -2  10   14.47    0.98
  -1  -2  10   11.70    0.86
   1  -2 -10   14.56    1.02
  -1  -2   9   17.29    1.30
  -1  -2   9   17.53    1.28
   1  -2  -9   16.49    1.14
   1  -2  -9   17.72    1.27
  -1  -2   8   82.40    3.34
  -1  -2   8   76.43    3.31
   1  -2  -8   77.52    3.30
   1  -2  -8   72.43    3.04
   1  -2  -7   14.59    2.74
  -1  -2   7   17.56    1.38
   1  -2  -7   17.45    1.24
  -1  -2   7   18.25    1.39
   1  -2  -6   51.78    4.72
   1  -2  -5  155.26    7.75
   1  -2  -5  159.96    8.03
  -1  -2   5  161.71    7.63
  -1  -2   5  163.58    7.56
  -1  -2   4   77.62    4.28
  -1  -2   4   73.66    4.22
   1  -2  -4   70.25    4.43
   1  -2  -4   68.17    4.27
   1  -2  -3  316.87   12.42
  -1  -2   3  344.64   10.81
  -1  -2   3  353.35   12.84
   1  -2  -3  332.05   10.60
   1  -2  -3  326.62   12.50
   1  -2  -3  336.35   11.07
  -1  -2   3  334.17   12.51
  -1  -2   3  340.44   12.25
   1  -2  -2  786.67   20.70
  -1  -2   2  733.93   22.36
   1  -2  -2  760.54   21.19
  -1  -2   2  708.52   22.60
  -1  -2   2  758.78   22.58
  -1  -2   2  750.18   22.19
   1  -2  -1 2768.79   71.02
  -1  -2   1 2977.94   71.66
  -1  -2   1 2890.03   71.38
   1  -2  -1 2668.55   69.49
  -1  -2   1 2825.73   71.55
  -1  -2   0 1050.25   27.01
  -1  -2   0 1018.07   27.91
  -1  -2   0 1076.64   28.17
  -1  -2   0 1030.42   27.84
  -1  -2   0 1012.34   27.82
   1  -2   0  948.69   27.48
  -1  -2   0 1076.35   27.73
  -1  -2  -1   54.26    3.16
   1  -2   1   54.71    3.45
  -1  -2  -1   58.71    2.91
  -1  -2  -1   52.63    2.73
   1  -2   2  562.66   18.06
  -1  -2  -2  536.89   14.28
  -1  -2  -2  554.03   16.64
   1  -2   2  524.48   15.59
   1  -2   2  527.61   15.48
  -1  -2  -3  215.55    9.65
  -1  -2  -3  199.79    7.95
   1  -2   3  220.72    7.89
   1  -2   3  231.19    8.39
  -1  -2  -4  490.02   16.41
   1  -2   4  527.61   16.76
  -1  -2  -5   95.49    6.05
   1  -2   5   93.64    5.88
  -1  -2  -5   90.43    5.56
   1  -2   6  103.44    6.81
  -1  -2  -6   94.18    6.83
   1  -2   7   37.02    2.17
  -1  -2  -7   32.79    4.24
   1  -2   7   38.21    2.12
   1  -2   7   38.91    4.37
   1  -2   8   68.69    3.05
   1  -2   8   66.85    3.05
   1  -2   9    2.81    0.57
   1  -2   9    2.79    0.54
  -1  -2  -9    3.34    0.53
   1  -2  10   20.25    1.15
   1  -2  10   19.20    1.12
   1  -2  10   22.03    1.20
   1  -1 -10   12.62    0.92
  -1  -1  10   11.23    0.87
  -1  -1  10   10.10    0.83
   1  -1  -9   24.31    1.58
  -1  -1   9   22.21    1.51
  -1  -1   9   24.25    1.58
   1  -1  -9   21.76    1.34
   1  -1  -9   21.95    1.44
   1  -1  -8   11.97    1.03
  -1  -1   8   12.17    1.17
   1  -1  -8   13.19    1.16
  -1  -1   8   12.28    1.16
   1  -1  -7  165.42    5.52
  -1  -1   7  168.31    5.56
   1  -1  -7  149.65    9.57
  -1  -1   7  168.86    5.67
   1  -1  -7  151.22    5.22
   1  -1  -6   73.64    5.76
   1  -1  -5   13.79    2.12
  -1  -1   5   19.35    2.30
  -1  -1   4  176.39    7.20
  -1  -1   4  179.99    7.02
   1  -1  -4  165.69    7.18
   1  -1  -4  170.36    7.58
   1  -1  -3  306.51   11.67
  -1  -1   3  318.12   10.35
   1  -1  -3  327.65   10.80
   1  -1  -3  322.21   11.86
  -1  -1   3  330.99   11.55
  -1  -1   3  327.78   11.65
  -1  -1   3  322.52   10.09
   1  -1  -3  325.17   10.49
  -1  -1   2  887.94   23.48
   1  -1  -2  836.28   23.57
  -1  -1   2  823.26   23.60
   1  -1  -2  823.61   22.09
  -1  -1   2  845.04   23.43
   1  -1  -2  854.41   22.60
   1  -1  -2  874.14   22.13
   1  -1  -2  820.19   23.46
  -1  -1   1   15.03    1.38
   1  -1  -1   10.75    1.05
  -1  -1   1   12.73    1.41
  -1  -1   1   10.95    1.40
   1  -1  -1   12.55    1.34
   1  -1  -1   12.25    1.41
  -1  -1   1   10.82    1.36
  -1  -1   0  821.64   21.67
   1  -1   0  757.37   21.63
   1  -1   0  792.01   21.98
  -1  -1   0  815.31   21.76
  -1  -1   0  857.97   21.99
  -1  -1   0  815.59   21.70
  -1  -1   0  794.74   21.78
  -1  -1   0  823.37   21.83
   1  -1   0  788.02   21.88
  -1  -1  -1   40.28    2.48
  -1  -1  -1   39.04    1.79
  -1  -1  -1   36.41    1.98
   1  -1   1   33.67    1.69
  -1  -1  -1   36.15    2.02
   1  -1   2  154.66    5.45
  -1  -1  -2  134.97    5.15
  -1  -1  -2  147.73    6.53
   1  -1   2  131.69    4.09
  -1  -1  -3   27.05    3.04
   1  -1   3   28.96    2.16
  -1  -1  -3   28.57    2.24
   1  -1   3   26.67    2.30
   1  -1   4   64.93    4.19
  -1  -1  -4   63.90    4.07
  -1  -1  -5  786.81   24.87
  -1  -1  -5  768.69   23.97
   1  -1   5  777.53   24.35
   1  -1   6  125.34    7.24
   1  -1   6  144.87    8.11
  -1  -1  -6  127.55    8.04
   1  -1   7   44.21    2.36
   1  -1   7   42.73    2.24
  -1  -1  -7   36.84    4.49
   1  -1   7   40.13    4.48
   1  -1   8   10.84    1.07
   1  -1   8   10.02    1.08
   1  -1   9   34.62    1.94
   1  -1   9   35.77    1.90
  -1  -1  -9   32.72    1.81
   1  -1  10    1.25    0.31
  -1  -1 -10    1.03    0.33
   1  -1  10    1.43    0.35
   1  -1  10    1.45    0.32
  -1   0  10   14.16    1.01
  -1   0  10   14.15    1.02
   1   0 -10   14.85    1.03
   1   0  -9   29.72    1.74
  -1   0   9   26.26    1.69
  -1   0   9   25.00    1.64
   1   0  -8   42.51    2.18
  -1   0   8   41.71    2.24
  -1   0   8   39.81    2.27
   1   0  -8   35.75    1.95
   1   0  -7   18.12    1.35
  -1   0   7   17.24    1.40
  -1   0   7   17.42    1.38
   1   0  -7   14.40    2.73
   1   0  -7   15.80    1.18
   1   0  -6   34.36    3.87
   1   0  -5  125.87    7.14
  -1   0   5  148.31    6.78
   1   0  -4  126.76    5.74
  -1   0   4  132.68    5.74
   1   0  -4  142.30    6.56
  -1   0   4  128.10    5.86
  -1   0   3  873.56   23.54
   1   0  -3  766.16   22.87
   1   0  -3  862.64   23.37
  -1   0   3  829.63   22.75
   1   0  -3  809.87   24.19
  -1   0   3  763.94   25.67
  -1   0   3  834.01   22.30
   1   0  -3  846.70   24.67
   1   0  -3  823.35   22.59
   1   0  -2  765.93   22.35
   1   0  -2  819.49   21.14
  -1   0   2  803.42   20.86
  -1   0   2  772.70   21.69
   1   0  -2  727.49   22.01
   1   0  -2  746.99   20.83
  -1   0   2  757.18   22.21
   1   0  -1 9522.37  238.14
  -1   0   1 9560.12  238.92
   1   0  -1 9800.50  238.37
   1   0  -1 9775.44  238.78
  -1   0   1 9743.01  238.15
   1   0  -1 9809.73  239.15
  -1   0   1 9999.00  239.19
   1   0  -1 9359.27  239.06
   1   0  -1 9679.09  239.19
  -1   0   0  157.16    5.44
   1   0   0  161.06    5.46
  -1   0   0  155.29    5.69
   1   0   0  171.26    5.74
   1   0   0  161.53    5.42
   1   0   1 1544.55   38.63
   1   0   1 1573.60   39.41
  -1   0  -1 1505.65   38.58
   1   0   1 1592.54   40.62
   1   0   1 1514.14   38.29
  -1   0  -1 1615.08   40.60
   1   0   2  714.26   20.30
   1   0   2  834.05   23.23
  -1   0  -2  765.78   20.69
   1   0   2  764.87   20.76
  -1   0  -2  796.51   22.94
  -1   0  -3  200.24    9.57
   1   0   3  200.39    7.07
  -1   0  -3  194.89    7.33
   1   0   3  200.30    7.54
  -1   0  -4    4.36    1.09
   1   0   4    4.27    1.06
  -1   0  -5   64.96    4.45
   1   0   5   55.91    4.36
  -1   0  -5   61.42    4.80
   1   0   6   54.99    4.53
  -1   0  -6   47.19    4.68
   1   0   6   54.59    4.76
   1   0   7   11.92    2.36
   1   0   7   14.08    2.59
   1   0   7   14.46    1.22
   1   0   7   14.52    1.30
  -1   0  -7   10.00    2.27
   1   0   8   21.36    1.50
   1   0   8   20.36    1.56
  -1   0  -8   20.51    1.50
   1   0   9   21.08    1.41
  -1   0  -9   18.38    1.31
   1   0   9   20.06    1.39
   1   0   9   20.73    1.44
   1   0  10   23.55    1.21
   1   0  10   24.94    1.31
   1   0  10   22.57    1.21
   1   0  10   24.58    1.34
  -1   0 -10   25.88    1.29
   1   1 -10   14.07    0.99
  -1   1  10   12.32    0.93
  -1   1  10   12.58    0.95
  -1   1   9   21.91    1.54
   1   1  -9   23.66    1.57
  -1   1   9   22.06    1.51
  -1   1   8   15.26    1.34
   1   1  -8   12.66    1.07
  -1   1   8   16.45    1.38
   1   1  -8   14.52    1.27
  -1   1   7  171.71    5.70
  -1   1   7  168.93    5.80
   1   1  -7  160.04    5.34
   1   1  -6   67.89    5.48
   1   1  -5   15.77    2.26
  -1   1   5   27.62    2.59
   1   1  -4  171.90    7.50
  -1   1   4  172.08    6.90
   1   1  -4  159.45    6.40
  -1   1   4  161.97    6.62
   1   1  -3  279.92   10.61
   1   1  -3  304.69   11.00
  -1   1   3  304.54    9.26
  -1   1   3  288.95   12.04
  -1   1   3  337.12   10.07
   1   1  -3  274.82    9.30
   1   1  -3  301.55   11.32
  -1   1   3  306.82    9.80
   1   1  -3  292.25    9.28
   1   1  -3  301.81   10.15
   1   1  -2  839.80   23.78
   1   1  -2  839.21   24.38
   1   1  -2  886.22   23.13
  -1   1   2  848.48   23.46
  -1   1   2  859.71   22.88
   1   1  -2  842.15   24.20
  -1   1   1   10.98    0.81
  -1   1   1   11.86    1.35
   1   1  -1   11.67    1.38
   1   1  -1   14.03    1.39
   1   1  -1   11.77    1.22
   1   1  -1   12.48    1.37
  -1   1   1   12.53    1.29
   1   1   0  823.66   22.34
   1   1   0  883.45   22.76
   1   1   0  839.30   22.59
   1   1   0  829.08   22.36
  -1   1   0  815.41   22.61
   1   1   1   38.69    2.04
   1   1   1   41.09    2.49
  -1   1  -1   35.03    2.63
   1   1   2  131.86    4.34
   1   1   2  139.01    5.02
  -1   1  -2  136.33    5.24
   1   1   2  145.52    5.30
  -1   1  -2  139.64    6.80
   1   1   2  147.10    6.62
  -1   1  -3   25.42    2.10
   1   1   3   24.28    1.94
   1   1   3   24.97    2.18
   1   1   3   24.27    2.04
   1   1   3   23.73    2.85
   1   1   4   54.13    3.73
   1   1   4   50.53    3.54
  -1   1  -4   62.39    3.91
  -1   1  -5  801.63   24.23
   1   1   5  726.96   23.68
   1   1   5  807.37   24.47
  -1   1  -5  796.24   24.99
  -1   1  -6  138.36    8.48
   1   1   6  144.26    7.94
   1   1   6  148.52    8.30
   1   1   7   40.08    2.15
   1   1   7   36.02    4.22
  -1   1  -7   40.74    4.75
   1   1   7   43.07    2.33
   1   1   7   45.44    4.47
  -1   1  -7   37.31    2.07
   1   1   8   10.47    1.12
  -1   1  -8    8.67    0.95
   1   1   8    9.75    1.00
  -1   1  -9   29.43    1.72
   1   1   9   31.55    1.84
   1   1   9   31.39    1.74
   1   1   9   32.52    1.80
   1   1  10    0.84    0.28
   1   1  10    0.96    0.28
   1   1  10    0.93    0.27
  -1   1 -10    1.34    0.31
  -1   2  10   12.78    0.95
   1   2 -10   15.92    1.06
  -1   2  10   13.93    0.97
  -1   2   9   17.03    1.33
  -1   2   9   15.89    1.25
   1   2  -9   18.36    1.36
  -1   2   8   88.40    3.84
   1   2  -8   93.77    3.78
  -1   2   8   96.59    3.80
   1   2  -7   10.59    2.41
   1   2  -7   15.21    1.17
  -1   2   7   16.98    1.39
  -1   2   7   16.57    1.31
  -1   2   7   16.28    2.83
  -1   2   7   17.78    1.46
   1   2  -6   54.37    4.86
   1   2  -5  159.71    7.42
   1   2  -5  149.11    7.90
  -1   2   4   75.03    4.27
   1   2  -4   81.18    4.77
  -1   2   3  363.47   11.07
   1   2  -3  360.28   11.05
   1   2  -3  357.35   10.70
   1   2  -3  354.50   13.31
   1   2  -3  386.15   12.01
  -1   2   3  391.36   11.76
  -1   2   3  375.51   14.00
   1   2  -2  701.81   21.69
   1   2  -2  760.60   20.33
  -1   2   2  732.44   20.26
   1   2  -2  759.80   20.32
  -1   2   1 2835.34   72.46
   1   2  -1 2876.85   72.89
  -1   2   0  946.79   25.85
   1   2   0  953.33   25.32
   1   2   0  986.33   26.36
  -1   2  -1   24.57    2.27
   1   2   1   24.56    1.81
  -1   2  -2  558.49   16.25
   1   2   2  561.80   15.85
   1   2   2  545.41   15.97
   1   2   2  543.43   15.78
  -1   2  -2  554.90   18.42
   1   2   2  615.97   17.66
  -1   2  -3  218.37    8.37
   1   2   3  247.81   10.33
   1   2   3  222.36    8.19
   1   2   3  230.03    8.36
   1   2   3  223.29    7.93
   1   2   4  511.14   16.71
   1   2   4  533.97   17.19
  -1   2  -4  541.10   16.98
   1   2   5   99.18    5.91
  -1   2  -5  102.42    5.98
  -1   2  -5  102.55    6.35
   1   2   5  102.77    6.09
   1   2   6  111.67    7.13
   1   2   6  106.78    6.82
  -1   2  -6  102.91    7.14
   1   2   7   32.57    4.10
   1   2   7   33.60    3.86
   1   2   7   36.51    2.12
   1   2   7   32.65    1.95
  -1   2  -7   30.26    4.10
  -1   2  -7   33.98    1.94
   1   2   8   62.10    2.80
  -1   2  -8   60.57    2.81
   1   2   8   62.13    2.83
   1   2   8   66.16    3.03
   1   2   9    1.46    0.40
  -1   2  -9    2.99    0.53
   1   2   9    1.85    0.45
   1   2   9    2.42    0.52
   1   2  10   17.60    1.03
   1   2  10   17.74    1.05
   1   2  10   18.24    1.10
  -1   2 -10   19.19    1.10
  -1   3  10    0.13    0.21
  -1   3  10    0.03    0.23
  -1   3  10    0.06    0.20
   1   3 -10    0.08    0.18
   1   3  -9   19.95    1.39
  -1   3   9   18.25    1.37
  -1   3   9   18.36    1.34
  -1   3   8    2.45    0.63
  -1   3   8    3.14    0.61
   1   3  -8    2.54    0.52
  -1   3   7   40.53    4.43
  -1   3   7   37.25    2.19
   1   3  -7   30.74    4.01
   1   3  -7   35.92    2.04
  -1   3   7   36.46    2.07
  -1   3   7   30.85    1.93
   1   3  -6   41.35    4.26
  -1   3   6   46.46    4.39
  -1   3   5   33.43    3.01
   1   3  -5   29.55    3.18
   1   3  -5   27.68    2.86
  -1   3   4  577.64   17.66
   1   3  -4  548.11   17.92
   1   3  -4  579.28   17.85
   1   3  -3  150.92    5.69
   1   3  -3  156.70    5.87
   1   3  -3  171.44    6.59
  -1   3   3  157.15    6.35
  -1   3   3  142.07    7.62
   1   3  -3  159.26    6.42
   1   3  -2  154.44    5.57
   1   3  -2  149.00    5.59
  -1   3   2  155.36    6.87
   1   3  -2  171.53    5.87
   1   3  -2  161.32    7.55
   1   3  -2  170.58    6.14
   1   3  -2  158.17    5.70
   1   3  -2  169.78    7.86
  -1   3   2  154.81    5.73
   1   3  -2  154.88    7.47
  -1   3   2  163.21    6.00
   1   3  -1  117.23    4.57
  -1   3   1  126.96    4.28
   1   3  -1  131.47    6.06
  -1   3   1  120.94    4.61
   1   3  -1  121.30    4.64
  -1   3   1  123.66    5.11
   1   3  -1  124.72    5.62
  -1   3   0 1497.84   39.15
  -1   3   0 1411.75   40.38
   1   3   1  793.87   21.15
  -1   3  -1  783.71   22.87
   1   3   1  776.38   21.32
   1   3   1  788.68   21.13
   1   3   2  962.80   26.06
   1   3   2  930.95   25.08
  -1   3  -2  870.51   27.51
   1   3   2  917.17   25.27
  -1   3  -2  949.61   25.61
   1   3   2  889.55   25.02
   1   3   3  345.03   13.01
   1   3   3  335.00   10.98
   1   3   3  321.62   11.24
   1   3   3  331.80   11.41
  -1   3  -3  353.72   11.69
  -1   3  -4  105.79    5.84
  -1   3  -4  111.71    5.90
   1   3   4  111.46    5.78
   1   3   4  117.14    5.99
   1   3   5  142.85    7.59
   1   3   5  149.17    7.93
  -1   3  -5  154.13    8.06
  -1   3  -6    8.84    2.04
   1   3   6   12.44    2.22
   1   3   6   10.90    2.21
   1   3   7    9.66    1.00
   1   3   7   10.93    1.13
  -1   3  -7    8.60    0.95
  -1   3  -7    8.80    1.89
   1   3   7    8.19    2.07
   1   3   8    0.75    0.36
   1   3   8    1.22    0.48
  -1   3  -8    0.55    0.33
   1   3   9   17.16    1.20
  -1   3  -9   19.59    1.32
   1   3   9   18.34    1.33
   1   3   9   19.59    1.34
   1   3  10    1.05    0.23
   1   3  10    1.01    0.27
  -1   3 -10    0.83    0.28
   1   3  10    0.91    0.28
  -1   4  10    2.11    0.36
  -1   4  10    2.02    0.37
  -1   4  10    1.83    0.34
   1   4 -10    2.37    0.38
  -1   4   9    3.11    0.54
   1   4  -9    3.29    0.58
  -1   4   9    2.68    0.55
  -1   4   8  126.02    4.66
  -1   4   8  127.76    4.65
   1   4  -8  132.29    4.70
  -1   4   8  122.12    4.75
  -1   4   7    5.61    0.85
  -1   4   7    5.37    0.74
  -1   4   7    4.18    1.40
   1   4  -7    2.16    1.07
  -1   4   7    4.76    0.71
   1   4  -7    3.80    0.68
   1   4  -6    7.24    1.81
  -1   4   6    6.34    1.67
   1   4  -6    6.79    1.72
   1   4  -5  213.14    9.70
  -1   4   5  227.13    9.96
   1   4  -5  202.74    9.66
  -1   4   5  229.95    9.47
   1   4  -4  150.11    7.14
  -1   4   4  165.29    7.38
  -1   4   4  164.44    7.15
   1   4  -4  162.78    7.42
   1   4  -3  272.86    9.58
   1   4  -3  278.23    9.50
  -1   4   3  282.55    9.77
  -1   4   3  295.23    9.92
   1   4  -3  301.61   10.21
   1   4  -2   32.50    3.31
   1   4  -2   36.42    2.50
  -1   4   2   48.02    3.52
  -1   4   2   57.39    3.24
  -1   4   2   54.13    3.15
   1   4  -2   31.51    2.46
   1   4  -2   40.95    2.74
   1   4  -2   37.63    3.61
  -1   4   2   44.38    3.23
  -1   4   2   49.23    2.74
   1   4  -2   38.34    2.42
   1   4  -2   40.02    2.37
   1   4  -1 1714.64   43.46
  -1   4   1 1766.96   43.67
  -1   4   1 1571.58   43.01
   1   4  -1 1610.56   45.93
   1   4  -1 1739.67   43.48
   1   4  -1 1706.19   43.32
   1   4  -1 1562.46   45.62
   1   4  -1 1712.21   43.33
   1   4  -1 1704.04   44.93
  -1   4   1 1755.27   44.01
  -1   4   1 1737.91   43.37
   1   4   0 1131.83   27.61
   1   4   0 1125.47   30.18
   1   4   0 1114.39   27.51
  -1   4   0  923.09   27.11
   1   4   0 1144.18   27.96
   1   4   0  975.35   27.55
  -1   4   0  926.87   27.19
   1   4   0 1090.68   27.52
   1   4   0 1071.73   27.84
   1   4   0 1042.87   29.62
  -1   4   0  926.70   27.83
   1   4   1  652.19   18.21
   1   4   1  652.07   18.65
   1   4   1  692.89   17.50
   1   4   1  698.45   18.36
  -1   4  -1  673.66   20.31
   1   4   1  649.56   18.90
  -1   4  -1  630.87   18.32
   1   4   1  655.36   18.62
  -1   4  -1  703.12   19.61
  -1   4  -2   24.69    1.89
   1   4   2   31.52    2.39
  -1   4  -2   25.98    2.99
   1   4   2   33.37    2.42
   1   4   2   30.67    2.07
   1   4   2   30.43    2.29
  -1   4  -2   33.25    2.59
   1   4   2   33.58    2.05
   1   4   3  338.47   11.68
   1   4   3  329.72   11.52
  -1   4  -3  355.01   12.13
   1   4   4  328.31   11.90
  -1   4  -4  321.18   12.00
   1   4   5   53.78    4.37
  -1   4  -5   51.42    4.39
   1   4   6  344.75   14.39
  -1   4  -6  333.64   14.45
   1   4   7   83.72    3.38
   1   4   7   86.56    3.59
   1   4   7   81.57    6.41
  -1   4  -7   82.85    3.46
  -1   4  -7   72.31    6.33
   1   4   7   86.75    3.45
  -1   4  -8   25.58    1.68
   1   4   8   24.97    1.61
   1   4   8   24.80    1.67
   1   4   9   32.16    1.74
   1   4   9   28.41    1.56
   1   4   9   30.22    1.70
  -1   4  -9   31.95    1.73
   1   4  10   26.30    1.28
   1   4  10   23.93    1.21
  -1   4 -10   27.30    1.30
  -1   5  10    3.82    0.43
  -1   5  10    3.18    0.42
   1   5 -10    3.53    0.43
   1   5  -9   35.25    1.83
  -1   5   9   30.66    1.76
  -1   5   9   30.18    1.68
  -1   5   8    2.85    0.56
  -1   5   8    2.24    0.54
  -1   5   8    2.47    0.59
   1   5  -8    2.79    0.55
  -1   5   7  113.98    4.45
   1   5  -7  113.67    4.33
  -1   5   7  127.44    8.10
  -1   5   7  112.56    4.29
  -1   5   7  112.81    4.32
   1   5  -6    8.36    1.94
   1   5  -6    7.72    1.90
  -1   5   6   10.02    2.07
  -1   5   5    2.43    1.03
   1   5  -5    3.17    1.65
   1   5  -5    2.42    1.10
  -1   5   5    3.35    1.11
  -1   5   4  462.47   15.37
   1   5  -4  470.29   15.80
   1   5  -4  422.68   14.85
  -1   5   4  473.77   15.26
   1   5  -4  420.44   14.44
   1   5  -3  242.73    8.89
  -1   5   3  256.23    9.50
   1   5  -3  254.18    9.34
   1   5  -3  270.06    9.97
   1   5  -3  249.36    9.04
  -1   5   3  260.32    9.39
  -1   5   2   83.51    4.23
   1   5  -2   61.90    3.69
   1   5  -2   57.56    3.55
   1   5  -2   66.44    3.79
   1   5  -2   62.56    3.79
   1   5  -2   62.57    3.68
  -1   5   2   93.20    4.68
  -1   5   2   82.45    3.83
   1   5  -1   62.43    3.46
  -1   5   1   63.13    3.74
   1   5  -1   66.85    3.60
   1   5  -1   60.94    3.41
   1   5  -1   59.32    3.38
  -1   5   1   57.96    3.12
  -1   5   1   54.73    2.72
   1   5  -1   62.03    3.54
   1   5  -1   59.61    4.09
  -1   5   1   54.71    3.35
   1   5  -1   58.22    3.34
  -1   5   1   58.05    3.31
   1   5   0  466.31   13.28
   1   5   0  422.03   10.56
   1   5   0  507.55   10.88
   1   5   0  459.58   10.11
   1   5   0  402.09   10.12
   1   5   0  448.40   10.47
   1   5   0  380.87    9.87
   1   5   0  435.19   11.10
  -1   5  -1   84.14    4.99
   1   5   1   82.92    3.76
   1   5   1   79.84    4.07
   1   5   1   87.27    4.16
  -1   5  -1   75.80    3.87
   1   5   1   86.56    5.23
  -1   5  -1   93.92    4.72
  -1   5  -1   89.97    4.96
   1   5   1   80.85    3.83
   1   5   1   86.04    4.39
   1   5   1   85.46    3.92
  -1   5  -2  395.76   13.31
   1   5   2  406.36   12.01
  -1   5  -2  368.08   14.60
   1   5   2  405.81   12.65
   1   5   2  377.33   11.56
  -1   5  -2  356.42   11.93
   1   5   2  378.90   12.17
   1   5   2  401.78   12.88
  -1   5  -3   51.04    3.79
   1   5   3   52.16    3.63
  -1   5  -3   53.70    3.40
   1   5   3   53.63    3.73
  -1   5  -3   47.19    3.14
   1   5   4   77.96    5.02
  -1   5  -4   80.71    5.34
   1   5   4   83.41    4.98
  -1   5  -4   77.42    4.88
   1   5   5  271.43   11.33
  -1   5  -5  230.94   10.74
   1   5   6  153.92    8.77
   1   5   7   66.28    2.96
   1   5   7   62.88    2.78
  -1   5  -7   65.28    2.95
   1   5   8    0.19    0.29
  -1   5  -8   -0.21    0.27
   1   5   8    0.02    0.25
  -1   5  -9   23.62    1.44
   1   5   9   23.39    1.39
   1   5   9   24.72    1.49
  -1   6   9    3.81    0.59
  -1   6   9    3.26    0.50
  -1   6   9    4.35    0.62
   1   6  -9    5.01    0.63
  -1   6   8   41.59    2.20
  -1   6   8   44.88    2.37
  -1   6   8   46.15    2.32
   1   6  -8   45.65    2.32
  -1   6   7   16.10    1.32
  -1   6   7   17.99    1.39
  -1   6   7   20.31    1.56
   1   6  -7   15.91    1.33
  -1   6   6   12.55    2.40
  -1   6   6   11.73    1.06
  -1   6   6   12.11    1.15
   1   6  -6   12.47    2.45
   1   6  -6   10.91    1.06
  -1   6   6   12.32    1.12
  -1   6   5  157.14    7.85
   1   6  -5  153.25    8.48
  -1   6   5  142.90    7.88
  -1   6   4   59.82    4.21
   1   6  -4   60.48    4.54
   1   6  -4   53.60    3.95
  -1   6   4   50.07    3.92
   1   6  -3  645.57   19.76
   1   6  -3  593.81   18.84
  -1   6   3  602.17   18.66
   1   6  -3  573.71   18.47
  -1   6   3  659.69   19.33
   1   6  -2  278.81    9.98
   1   6  -2  274.76   10.08
   1   6  -2  259.99    9.77
  -1   6   2  279.54    9.31
  -1   6   2  245.81    9.94
  -1   6   2  285.06   10.01
   1   6  -2  248.95    9.58
   1   6  -2  261.27    9.84
   1   6  -1  751.05   23.61
  -1   6   1  839.37   22.82
   1   6  -1  830.30   25.39
   1   6  -1  825.94   24.18
  -1   6   1  889.88   24.13
   1   6  -1  857.89   24.13
   1   6  -1  799.38   24.16
  -1   6   1  896.16   24.98
   1   6  -1  895.01   24.50
   1   6   0  176.29    7.09
  -1   6   0  154.80    7.99
   1   6   0  182.35    7.06
   1   6   0  189.12    7.13
   1   6   0  184.74    7.48
   1   6   0  186.34    7.35
   1   6   0  184.35    7.57
  -1   6   0  164.77    6.94
   1   6   0  177.47    6.81
  -1   6   0  182.42    7.78
   1   6   1 1650.96   43.88
  -1   6  -1 1737.49   44.39
   1   6   1 1627.63   45.89
   1   6   1 1633.85   42.71
   1   6   1 1604.86   43.57
  -1   6  -1 1531.62   42.74
   1   6   1 1481.81   42.23
   1   6   1 1781.29   43.23
   1   6   1 1669.50   43.31
   1   6   2 1147.13   31.25
   1   6   2 1202.64   30.83
  -1   6  -2 1168.53   32.43
  -1   6  -2 1043.25   30.66
   1   6   2 1130.82   31.79
   1   6   2 1057.40   30.77
  -1   6  -3   29.47    2.61
   1   6   3   29.73    2.81
  -1   6  -3   29.38    3.05
   1   6   3   31.62    2.99
   1   6   4   81.10    5.19
   1   6   4   87.50    5.45
  -1   6  -4   76.01    5.41
   1   6   5  113.62    6.99
  -1   6  -6  109.15    4.12
   1   6   6  111.44    7.40
   1   6   7   66.49    3.03
   1   6   7   71.69    2.97
  -1   6  -7   72.53    3.15
   1   6   7   70.04    3.11
   1   6   8   -0.25    0.39
   1   6   8   -0.07    0.27
  -1   6  -8    0.20    0.29
   1   6   9    4.34    0.53
  -1   6  -9    5.10    0.64
   1   6   9    4.00    0.55
  -1   7   9   20.10    1.20
  -1   7   9   19.82    1.25
  -1   7   9   22.35    1.27
  -1   7   8    8.31    0.90
  -1   7   8    7.99    0.86
   1   7  -8    9.17    0.95
  -1   7   8    7.97    0.89
  -1   7   8    8.74    0.92
   1   7  -7   48.46    2.48
  -1   7   7   47.01    2.39
  -1   7   7   49.58    2.43
  -1   7   7   48.50    2.54
   1   7  -6   24.33    3.46
  -1   7   6   23.63    1.57
  -1   7   6   23.99    1.60
  -1   7   6   22.67    1.61
  -1   7   6   21.07    3.05
   1   7  -6   21.30    1.53
  -1   7   5   50.32    4.36
  -1   7   5   48.82    4.35
   1   7  -5   50.15    4.73
  -1   7   4  321.04   12.24
   1   7  -4  290.06   11.71
   1   7  -4  309.00   12.70
  -1   7   4  294.99   11.80
  -1   7   3  173.16    7.56
   1   7  -3  168.90    7.63
   1   7  -3  172.26    8.00
  -1   7   3  173.96    8.00
   1   7  -3  177.09    8.38
  -1   7   2  195.72    7.23
   1   7  -2  146.42    7.25
  -1   7   2  240.14    9.19
   1   7  -2  148.51    7.35
   1   7  -2  137.41    7.00
   1   7  -2  157.95    7.46
   1   7  -2  148.63    7.30
  -1   7   2  218.91    8.33
   1   7  -1  159.91    7.05
   1   7  -1  126.67    6.35
   1   7  -1  157.57    7.15
   1   7  -1  138.19    6.81
  -1   7   1  169.94    7.14
   1   7  -1  160.24    7.14
  -1   7   1  160.44    7.68
   1   7   0  644.61   19.63
   1   7   0  618.85   18.28
   1   7   0  624.31   18.65
   1   7   0  651.62   18.74
  -1   7   0  535.44   19.23
   1   7   0  629.95   19.08
   1   7   0  665.15   19.48
  -1   7   0  501.41   18.00
   1   7   0  638.71   18.73
   1   7   1  235.69    9.00
   1   7   1  247.43    8.84
   1   7   1  219.81    9.01
   1   7   1  223.91    9.66
   1   7   1  255.55    9.19
  -1   7  -1  207.22    8.65
  -1   7  -1  233.69    9.88
  -1   7  -2  239.49   10.27
   1   7   2  232.66   10.01
   1   7   2  220.74    9.14
  -1   7  -2  234.14    9.31
   1   7   2  247.95    9.54
   1   7   2  259.98    9.35
  -1   7  -3   52.06    4.38
   1   7   3   51.33    3.89
   1   7   3   56.82    3.77
  -1   7  -3   50.65    3.80
   1   7   3   55.02    4.35
   1   7   4  137.50    7.41
  -1   7  -4  118.51    7.41
   1   7   4  140.57    7.53
   1   7   5  344.65   14.22
   1   7   6   52.25    2.54
   1   7   6   52.54    5.01
  -1   7  -6   54.26    2.61
  -1   7  -7   26.71    1.78
   1   7   7   28.85    1.79
  -1   7  -8   25.95    1.62
   1   7   8   23.31    1.57
  -1   7  -9   37.00    1.77
   1   7   9   37.25    1.74
  -1   8   9    8.07    0.68
   1   8  -9    9.46    0.80
  -1   8   9    8.74    0.70
  -1   8   8   51.49    2.27
   1   8  -8   54.30    2.44
  -1   8   8   47.73    2.31
  -1   8   8   47.31    2.20
  -1   8   8   54.54    2.42
  -1   8   7   11.16    1.07
  -1   8   7   10.40    1.02
  -1   8   7    9.60    0.97
  -1   8   7    9.90    1.00
   1   8  -7   11.03    1.09
  -1   8   6   18.84    2.90
  -1   8   6   19.35    1.43
  -1   8   6   18.78    1.43
  -1   8   6   18.77    1.37
   1   8  -6   17.48    1.42
   1   8  -6   17.84    3.02
   1   8  -5  120.73    7.83
  -1   8   5  107.31    6.81
  -1   8   5  105.82    4.00
  -1   8   5  107.47    6.87
   1   8  -4   11.53    2.13
  -1   8   4    9.84    1.80
  -1   8   4    8.03    1.71
   1   8  -4   10.29    1.90
   1   8  -3  325.14   12.83
  -1   8   3  329.62   12.56
   1   8  -3  306.23   12.30
  -1   8   3  319.80   11.67
   1   8  -3  283.73   11.78
   1   8  -2  318.11   12.60
   1   8  -2  326.47   12.52
  -1   8   2  329.80   13.15
   1   8  -2  321.98   12.54
   1   8  -2  315.10   12.35
   1   8  -2  345.91   12.82
  -1   8   1  230.98    9.17
   1   8  -1  185.11    8.36
   1   8  -1  209.82    8.98
   1   8  -1  236.04    9.22
   1   8  -1  180.56    8.73
   1   8  -1  203.70    9.21
  -1   8   1  212.61    9.79
   1   8   0  114.72    5.85
   1   8   0  109.41    5.72
   1   8   0  111.02    6.33
  -1   8   0   72.56    4.92
   1   8   0  124.74    6.33
   1   8   0  111.05    5.45
  -1   8   0   76.02    5.61
   1   8   1 1382.48   40.78
  -1   8  -1 1261.19   39.12
   1   8   1 1635.06   40.28
   1   8   1 1506.23   39.66
   1   8   1 1369.27   39.97
  -1   8  -1 1335.25   40.80
   1   8   1 1582.39   40.91
   1   8   2   19.43    2.59
   1   8   2   23.24    2.55
  -1   8  -2   19.63    2.59
  -1   8  -2   22.12    2.52
   1   8   2   20.34    2.45
   1   8   2   21.82    2.42
  -1   8  -3  120.21    6.61
   1   8   3  137.01    7.26
  -1   8  -3  135.57    7.88
   1   8   3  130.88    7.69
   1   8   3  128.92    6.59
   1   8   4   48.54    4.47
   1   8   4   51.58    4.48
  -1   8  -4   45.79    4.52
   1   8   5   11.66    2.24
  -1   8  -5   12.54    1.16
   1   8   5   14.39    1.19
   1   8   6   83.08    3.44
  -1   8  -6   84.45    3.53
  -1   8  -7   40.38    2.18
   1   8   7   37.16    2.07
  -1   8  -8   17.32    1.26
   1   8   8   16.53    1.21
   1   8   9    1.69    0.32
  -1   8  -9    1.98    0.35
   1   9  -9    7.36    0.62
   1   9  -8   19.39    1.29
  -1   9   8   19.19    1.27
  -1   9   7    0.74    0.28
   1   9  -7    1.02    0.39
  -1   9   6   22.43    1.56
   1   9  -6   21.24    1.55
   1   9  -5    1.45    0.93
   1   9  -5    0.75    0.38
  -1   9   5    1.62    0.47
   1   9  -4  217.59   11.12
  -1   9   4  239.09   10.89
   1   9  -4  211.45   10.40
   1   9  -3   71.10    5.44
  -1   9   3   71.40    5.22
   1   9  -3   71.23    5.14
   1   9  -3   68.64    5.20
   1   9  -2  332.68   13.38
   1   9  -2  311.37   13.11
   1   9  -2  319.08   13.17
  -1   9   2  484.26   15.04
   1   9  -2  298.58   12.99
   1   9  -2  296.46   13.19
  -1   9   1   38.04    3.41
   1   9  -1   22.21    2.85
   1   9  -1   33.18    3.35
   1   9  -1   24.54    2.94
  -1   9   1   22.11    3.04
   1   9  -1   18.64    2.35
   1   9  -1   26.41    2.92
   1   9   0 1350.86   34.32
   1   9   0 1267.10   34.94
  -1   9   0  997.93   32.94
   1   9   0 1304.20   34.89
  -1   9   0  885.93   33.65
   1   9   0 1237.05   33.76
  -1   9  -1   88.51    6.33
   1   9   1   95.02    6.32
   1   9   1   99.73    5.65
  -1   9  -1   85.50    5.60
   1   9   1   97.70    5.81
   1   9   1  110.89    6.29
   1   9   1   93.67    6.30
   1   9   2  230.95   10.90
   1   9   2  210.32    9.97
   1   9   2  244.24   10.41
  -1   9  -2  223.21   11.00
  -1   9  -2  217.30    9.82
  -1   9  -2  217.84    9.92
   1   9   2  253.50   10.19
   1   9   3   47.82    4.16
  -1   9  -3   41.52    4.44
  -1   9  -3   40.86    3.80
   1   9   3   44.30    4.38
   1   9   4   68.25    5.71
   1   9   4   81.19    5.87
  -1   9  -4   74.92    5.78
  -1   9  -4   64.59    5.47
  -1   9  -4   71.09    5.99
   1   9   5   92.69    3.69
   1   9   5   94.99    6.89
  -1   9  -5   91.62    7.03
  -1   9  -5   97.64    3.84
   1   9   6   59.14    2.70
  -1   9  -6   56.52    2.76
   1   9   7   11.08    1.01
  -1   9  -7   11.04    1.06
   1   9   8    2.56    0.45
  -1   9  -8    2.92    0.49
  -1  10   8   59.58    2.38
   1  10  -8   57.98    2.42
  -1  10   7   42.75    2.11
   1  10  -7   42.34    2.15
   1  10  -6   40.02    2.16
  -1  10   6   39.83    2.15
  -1  10   5    3.61    0.65
   1  10  -5    4.21    0.63
   1  10  -4   54.56    5.16
   1  10  -4   42.19    4.30
  -1  10   4   47.99    2.38
  -1  10   4   45.57    4.45
   1  10  -4   48.50    2.42
   1  10  -3  178.84    9.53
   1  10  -3  165.61    9.05
   1  10  -3  169.98    9.06
  -1  10   3  188.22    9.52
  -1  10   2   15.92    2.57
   1  10  -2   10.34    1.97
   1  10  -2    6.91    1.74
   1  10  -2    9.97    1.96
   1  10  -2   10.31    2.05
   1  10  -2   11.77    2.22
   1  10  -1  132.99    7.33
   1  10  -1  129.34    7.58
  -1  10   1  193.98    8.93
  -1  10   1  129.09    8.18
  -1  10   1  132.14    7.33
   1  10  -1  192.98    8.95
   1  10  -1  127.26    7.80
   1  10  -1  140.48    8.06
   1  10   0  119.33    6.98
   1  10   0  115.42    6.42
  -1  10   0   56.48    5.28
   1  10   0  122.17    6.79
  -1  10   0   51.82    5.18
   1  10   1  203.25    9.05
  -1  10  -1  153.61    9.36
   1  10   1  213.68    9.90
  -1  10  -1  152.23    8.50
   1  10   1  186.96    9.29
   1  10   2    7.46    1.81
  -1  10  -2    6.36    1.54
   1  10   2    6.24    2.40
   1  10   2    7.69    3.01
  -1  10  -2    4.06    1.50
  -1  10  -2    6.75    1.83
  -1  10  -3   30.18    3.50
   1  10   3   29.55    3.54
  -1  10  -3   27.59    3.78
  -1  10  -3   30.56    3.49
  -1  10  -4  129.25    4.75
  -1  10  -4  129.43    8.27
  -1  10  -4  126.37    8.21
  -1  10  -4  130.98    8.73
   1  10   4  142.55    8.46
  -1  10  -5  100.04    3.99
   1  10   5   98.04    3.75
  -1  10  -6   82.69    3.49
   1  10   6   83.24    3.31
  -1  10  -7    7.61    0.85
   1  10   7    6.45    0.74
  -1  10  -8   10.25    0.84
   1  10   8    9.22    0.76
  -1  11   8   17.06    1.01
   1  11  -8   17.64    1.07
  -1  11   7   12.15    0.98
   1  11  -7   11.84    1.00
  -1  11   6   43.82    2.23
   1  11  -6   45.91    2.30
   1  11  -5   21.39    1.55
  -1  11   5   23.83    1.57
  -1  11   4   81.51    6.26
   1  11  -4   83.57    6.69
  -1  11   4   86.13    3.50
   1  11  -4   86.14    3.55
   1  11  -4   84.73    6.41
   1  11  -3   55.25    5.16
   1  11  -3   48.30    4.78
  -1  11   3   56.40    2.61
   1  11  -3   51.07    4.89
  -1  11   3   55.10    5.00
   1  11  -3   58.97    2.68
   1  11  -2  114.35    7.61
  -1  11   2  118.78    7.53
   1  11  -2  123.36    7.50
   1  11  -2  117.04    7.46
   1  11  -2  112.10    7.45
   1  11  -2  110.63    7.45
  -1  11   1   38.92    3.95
   1  11  -1   37.63    4.17
   1  11  -1   31.01    3.58
  -1  11   1   26.87    3.75
   1  11  -1   30.31    3.70
   1  11  -1   23.74    3.31
  -1  11   0   81.80    6.82
   1  11   0  124.12    7.21
  -1  11   0   87.75    6.37
  -1  11   0   89.50    6.65
   1  11   0  131.07    7.53
   1  11   0  137.64    8.03
   1  11   1   15.69    2.52
  -1  11  -1   12.30    2.23
   1  11   1   15.41    2.43
  -1  11  -1   12.85    2.43
  -1  11  -1   10.32    2.28
   1  11   1   13.64    2.67
   1  11   2  145.96    8.01
  -1  11  -2  127.58    8.14
   1  11   2  124.08    8.00
  -1  11  -2  118.63    8.41
  -1  11  -2  116.09    7.46
   1  11   2  138.89    7.95
  -1  11  -3   87.59    7.12
  -1  11  -3   80.16    6.20
   1  11   3   94.64    6.56
  -1  11  -3   82.91    6.31
  -1  11  -3   82.55    6.61
  -1  11  -3   91.35    3.66
  -1  11  -3   79.74    6.15
  -1  11  -4  151.01    9.41
  -1  11  -4  161.62    9.70
   1  11   4  172.57    9.70
  -1  11  -4  173.80    5.86
  -1  11  -5   26.89    1.77
  -1  11  -6   15.40    1.27
   1  11   6   16.76    1.18
   1  11   7   26.89    1.45
  -1  11  -7   29.49    1.65
  -1  11  -8    4.01    0.49
   1  12  -7    6.34    0.66
  -1  12   7    5.77    0.62
  -1  12   6   17.60    1.25
   1  12  -6   17.31    1.27
   1  12  -5   73.73    3.16
  -1  12   5   75.05    3.12
   1  12  -4    9.68    1.02
  -1  12   4   10.58    1.02
   1  12  -3   89.49    6.85
  -1  12   3   93.18    6.82
   1  12  -3   92.67    6.97
  -1  12   3   95.53    3.75
   1  12  -3   97.17    3.79
   1  12  -3   80.92    6.48
   1  12  -2   36.97    4.36
   1  12  -2   22.22    3.30
   1  12  -2   25.03    3.59
   1  12  -2   34.80    2.11
   1  12  -1   10.83    2.28
  -1  12   1   14.48    2.84
  -1  12   1   17.66    1.38
   1  12  -1   18.27    2.99
   1  12  -1   13.82    2.66
  -1  12   1   15.23    2.70
   1  12   0  152.11    8.41
  -1  12   0  109.42    7.45
  -1  12   0  107.99    8.13
   1  12   0  159.34    9.27
  -1  12   0  116.53    7.96
   1  12   0  156.09    8.74
  -1  12   0  123.16    4.62
   1  12   1  291.07   12.87
  -1  12  -1  188.22   10.67
   1  12   1  265.46   11.89
  -1  12  -1  193.49   10.70
  -1  12  -1  190.40   11.46
  -1  12  -1  219.74    7.08
  -1  12  -2   44.03    2.36
  -1  12  -2   41.68    4.52
  -1  12  -2   34.17    4.52
   1  12   2   36.85    4.69
  -1  12  -2   43.52    4.61
   1  12   2   49.08    4.74
  -1  12  -3  100.74    7.99
  -1  12  -3  112.59    4.31
  -1  12  -4    4.90    0.75
  -1  12  -5   35.02    2.03
  -1  12  -6   39.17    2.07
  -1  12  -7    1.65    0.37
  -1  13   7   21.18    1.11
   1  13  -7   20.53    1.13
   1  13  -6   13.42    1.02
  -1  13   6   12.08    0.96
  -1  13   5    9.90    0.93
   1  13  -5   10.28    0.96
  -1  13   4   65.98    2.89
   1  13  -4   68.07    2.95
  -1  13   3   19.71    1.44
   1  13  -3   18.27    1.39
   1  13  -2   21.47    1.48
  -1  13   2   19.98    1.50
   1  13  -1   15.12    2.83
   1  13  -1   12.44    2.35
  -1  13   1    9.42    2.22
  -1  13   1   16.13    1.31
  -1  13   1   12.89    2.48
   1  13  -1    8.50    2.10
  -1  13   0    6.59    1.89
  -1  13   0   11.77    3.10
  -1  13   0    6.13    1.86
   1  13   0   21.50    3.19
   1  13   0   28.49    3.91
   1  13   0   29.71    3.78
  -1  13   0    5.67    1.65
  -1  13   0    8.18    0.98
  -1  13  -1   37.53    2.15
  -1  13  -1   28.22    4.14
  -1  13  -1   32.67    3.99
   1  13   1   43.05    4.62
  -1  13  -2   92.94    3.82
  -1  13  -3   22.99    1.63
  -1  13  -4   55.21    2.68
  -1  13  -5  100.66    3.86
  -1  13  -6   46.45    2.18
  -1  13  -7   34.82    1.60
  -1  14   6   13.47    0.91
   1  14  -6   15.36    0.97
   1  14  -5   13.70    1.03
  -1  14   5   12.91    0.98
  -1  14   4    5.53    0.71
   1  14  -4    7.51    0.83
   1  14  -3   82.37    3.33
  -1  14   3   83.78    3.35
  -1  14   2   59.10    2.80
  -1  14   1  116.23    4.39
  -1  14   0   50.83    2.54
  -1  14  -1  128.54    4.73
  -1  14  -2   42.71    2.30
  -1  14  -3   24.19    1.63
  -1  14  -4   58.17    2.68
  -1  14  -5    6.75    0.75
  -1  14  -6   15.04    1.01
   1  15  -5   10.35    0.78
  -1  15   5    9.95    0.78
   1  15  -4   90.06    3.25
  -1  15   4   87.52    3.22
  -1  15   3   22.51    1.44
  -1  15   2  124.44    4.43
  -1  15   1   12.72    1.16
  -1  15   0   92.10    3.66
  -1  15  -1    2.12    0.45
  -1  15  -2   85.12    3.44
  -1  15  -3   34.84    1.91
  -1  15  -4   28.47    1.61
  -1  15  -5   15.89    1.06
  -1  16   4   13.76    0.91
  -1  16   3   23.36    1.35
  -1  16   2   14.80    1.07
  -1  16   1  125.83    4.35
  -1  16   0   20.91    1.37
  -1  16  -1   26.14    1.57
  -1  16  -2   30.33    1.67
  -1  16  -3   37.37    1.84
  -1  16  -4   20.17    1.17
  -1  17   3    8.23    0.65
  -1  17   2   37.52    1.69
  -1  17   1    0.21    0.20
  -1  17   0   30.50    1.55
  -1  17  -1   14.86    1.01
  -1  17  -2   65.32    2.49
  -1  17  -3   34.66    1.54
  -1  18   0    9.81    0.69
  -2 -17   3   14.35    0.85
   2 -17  -3   18.39    0.94
  -2 -17   2    2.41    0.36
   2 -17  -2    2.68    0.38
   2 -17  -2    2.11    0.37
  -2 -17   1   46.02    1.76
   2 -17  -1   41.13    1.78
   2 -17   0    4.30    0.50
   2 -17   1   69.94    2.47
   2 -17   2   16.98    0.92
  -2 -16   4    8.95    0.68
   2 -16  -4   10.70    0.73
  -2 -16   3    0.93    0.26
   2 -16  -3    0.97    0.33
  -2 -16   2   58.26    2.38
   2 -16  -2   65.26    2.48
   2 -16  -1    1.93    0.50
  -2 -16   1    4.89    0.58
   2 -16   0   66.88    2.64
  -2 -16   0   70.06    2.59
   2 -16   1    7.60    0.72
   2 -16   2   17.72    1.07
   2 -16   2   12.86    0.89
   2 -16   3   20.42    1.13
   2 -16   3   21.42    1.11
   2 -16   4    5.41    0.51
   2 -15  -5   27.71    1.33
   2 -15  -4    5.36    0.62
   2 -15  -3   54.61    2.35
   2 -15  -2    3.20    0.55
  -2 -15   2    3.04    0.51
  -2 -15   1  125.26    4.27
   2 -15  -1  126.98    4.33
   2 -15   0    9.88    0.90
  -2 -15   0    9.86    0.86
   2 -15   1   65.06    2.66
   2 -15   2    3.20    0.53
   2 -15   2    3.44    0.50
   2 -15   3   33.36    1.69
   2 -15   3   33.29    1.61
   2 -15   4   26.00    1.37
   2 -15   4   25.33    1.26
   2 -15   5   25.06    1.24
   2 -14  -6   12.90    0.82
   2 -14  -6   12.29    0.88
  -2 -14   6   10.58    0.75
  -2 -14   5   11.15    0.84
   2 -14  -5   12.16    0.89
   2 -14  -4   49.54    2.21
   2 -14  -3   23.56    1.47
   2 -14  -2  115.32    4.09
   2 -14  -1   93.30    3.53
  -2 -14   1   90.54    3.45
  -2 -14   0   54.18    2.39
   2 -14   0   48.69    2.34
   2 -14   1   25.05    1.56
   2 -14   1   26.23    1.56
   2 -14   2   31.34    1.72
   2 -14   2   30.69    1.73
   2 -14   3   43.68    2.12
   2 -14   3   44.23    2.05
   2 -14   4    9.07    0.86
   2 -14   4    9.46    0.81
   2 -14   5   12.13    0.93
   2 -14   6    6.75    0.59
  -2 -13   7    1.00    0.25
   2 -13  -7    0.97    0.24
   2 -13  -6   16.97    1.15
   2 -13  -6   14.89    0.99
  -2 -13   6   13.94    0.99
  -2 -13   5   30.87    1.70
   2 -13  -5   35.36    1.75
   2 -13  -4   23.92    1.50
   2 -13  -3  100.10    3.74
   2 -13  -2   61.27    2.69
   2 -13  -1    0.82    0.71
   2 -13   0    0.31    0.32
  -2 -13   0    9.67    0.98
   2 -13   1   66.76    2.87
   2 -13   1   68.16    2.87
   2 -13   2   36.10    1.90
   2 -13   2   36.24    1.96
   2 -13   3    2.23    0.50
   2 -13   3    1.81    0.48
   2 -13   4   46.17    2.24
   2 -13   5    4.65    0.64
   2 -13   6   63.95    2.46
   2 -12  -7    2.91    0.45
   2 -12  -7    3.00    0.43
   2 -12  -7    3.25    0.47
  -2 -12   7    2.53    0.42
   2 -12  -6   14.48    1.06
  -2 -12   6   15.98    1.14
  -2 -12   5   22.06    1.42
   2 -12  -5   23.56    1.44
   2 -12  -4   89.84    3.46
  -2 -12   4   89.78    3.43
   2 -12  -3  108.63    4.03
   2 -12  -2   18.19    3.36
  -2 -12   2   22.55    3.65
   2 -12  -2   29.35    1.69
   2 -12  -1  121.54    4.30
  -2 -12   1  121.07    8.60
   2 -12  -1  120.77    8.84
   2 -12   0  169.05   10.93
   2 -12   0  175.93    5.86
  -2 -12   0  195.71    5.93
  -2 -12   0  195.53   11.19
   2 -12   1   61.59    6.21
   2 -12   1   62.85    2.70
   2 -12   1   61.69    2.70
  -2 -12  -1   65.38    5.94
   2 -12   1   56.12    5.43
   2 -12   2   81.64    6.69
   2 -12   2   75.46    6.97
  -2 -12  -2   75.35    6.48
   2 -12   2   74.42    3.05
   2 -12   2   77.03    3.15
   2 -12   3    4.14    0.65
   2 -12   4   36.11    1.99
   2 -12   5   37.54    1.99
   2 -12   6    3.38    0.52
   2 -12   7   28.68    1.36
   2 -11  -8   11.84    0.76
   2 -11  -8   11.31    0.78
  -2 -11   8   12.78    0.83
   2 -11  -7   14.03    1.06
   2 -11  -7   14.13    0.99
  -2 -11   7   13.40    1.05
   2 -11  -7   13.82    1.04
  -2 -11   6   14.16    1.13
   2 -11  -6   13.14    1.07
  -2 -11   5   38.21    2.02
   2 -11  -5   37.75    1.95
  -2 -11   4   45.90    2.21
  -2 -11   4   38.60    4.59
   2 -11  -4   43.64    2.19
  -2 -11   3   50.56    5.37
   2 -11  -3   54.23    5.45
  -2 -11   2   66.70    6.25
   2 -11  -2   63.77    6.15
   2 -11  -1   41.86    5.02
  -2 -11   1   99.49    7.21
   2 -11   0   32.90    4.29
   2 -11   0   29.63    3.55
  -2 -11   0   36.89    4.31
   2 -11   1  119.36    7.87
  -2 -11  -1  126.66    8.15
   2 -11   1  131.58    9.00
   2 -11   2   67.12    6.42
   2 -11   2   72.74    3.00
  -2 -11  -2   73.98    6.10
   2 -11   2   65.28    5.85
   2 -11   3   29.96    3.98
  -2 -11  -3   38.76    4.38
   2 -11   3   33.94    1.88
   2 -11   3   31.72    4.32
   2 -11   4   93.77    3.67
   2 -11   5   17.54    1.31
   2 -11   5   19.98    1.42
   2 -11   6   65.12    2.75
   2 -11   6   69.72    2.78
   2 -11   7   -0.07    0.24
   2 -11   7    0.28    0.22
   2 -10  -8   23.46    1.32
   2 -10  -8   24.45    1.25
  -2 -10   8   24.90    1.33
   2 -10  -7   19.35    1.26
   2 -10  -7   19.70    1.31
  -2 -10   7   19.75    1.33
   2 -10  -6   10.73    0.98
  -2 -10   6    9.91    0.97
  -2 -10   5   18.16    1.35
   2 -10  -5   19.00    1.36
   2 -10  -4  106.39    7.95
  -2 -10   4  112.90    4.10
   2 -10  -4  115.54    4.07
  -2 -10   4  105.94    7.72
  -2 -10   3    3.52    1.35
   2 -10  -3    4.63    1.52
  -2 -10   2   35.20    4.08
   2 -10  -2   32.94    3.75
  -2 -10   1   26.95    3.48
   2 -10  -1   25.39    3.48
   2 -10   0   36.94    4.33
  -2 -10   0   40.14    4.14
   2 -10   0   34.80    3.73
   2 -10   1  235.03   12.15
   2 -10   1  224.57   10.98
  -2 -10  -1  245.07   11.39
   2 -10   2  130.35    8.84
  -2 -10  -2  151.59    8.70
   2 -10   2  135.76    8.37
   2 -10   3   73.45    6.42
   2 -10   3   72.00    2.97
   2 -10   3   62.46    5.74
   2 -10   4   25.32    1.65
   2 -10   4   23.82    1.61
   2 -10   4   23.55    3.61
   2 -10   5   61.74    2.75
   2 -10   5   60.69    2.74
   2 -10   6   20.39    1.43
   2 -10   6   18.76    1.33
   2 -10   7   28.27    1.54
   2 -10   7   24.59    1.43
   2 -10   8    8.67    0.69
   2  -9  -8    4.02    0.60
   2  -9  -8    3.92    0.50
  -2  -9   8    3.70    0.53
   2  -9  -7   12.18    1.06
  -2  -9   7   12.05    1.07
   2  -9  -7   13.19    1.06
   2  -9  -6   23.43    1.49
   2  -9  -5   94.82    3.57
   2  -9  -5   93.54    7.50
   2  -9  -4   60.12    5.65
   2  -9  -4   64.78    2.68
  -2  -9   4   67.72    5.73
   2  -9  -3  416.40   16.51
  -2  -9   3  384.91   16.05
   2  -9  -2   71.73    5.35
  -2  -9   2   76.25    5.89
  -2  -9   1  717.99   24.02
   2  -9   0   27.21    3.03
  -2  -9   0   28.38    3.21
   2  -9   0   26.92    3.48
   2  -9   1  245.56   11.15
  -2  -9  -1  263.17   11.45
   2  -9   1  250.88   12.15
   2  -9   2  189.47   10.35
   2  -9   2  192.73    9.81
   2  -9   3  259.54   12.68
   2  -9   3  252.56   12.20
   2  -9   4    3.37    0.61
   2  -9   4    2.48    1.29
   2  -9   4    2.38    0.53
   2  -9   5   19.99    1.48
  -2  -9  -5   25.06    3.69
   2  -9   5   21.77    1.47
   2  -9   5   19.34    3.28
   2  -9   6   12.27    1.13
   2  -9   6   13.55    1.14
   2  -9   7   12.89    1.06
   2  -9   7   11.19    0.95
   2  -9   8   13.14    0.94
   2  -8  -9   10.62    0.81
   2  -8  -9   10.00    0.71
  -2  -8   9    9.99    0.73
   2  -8  -8   25.70    1.59
   2  -8  -8   25.85    1.45
  -2  -8   8   27.22    1.55
   2  -8  -7   22.67    1.47
   2  -8  -6   14.75    1.17
   2  -8  -5   18.43    1.29
   2  -8  -5   19.94    3.32
  -2  -8   4   81.63    6.03
   2  -8  -4   82.54    6.43
   2  -8  -3   92.54    6.36
  -2  -8   3   91.77    6.20
  -2  -8   2  585.97   20.02
   2  -8  -2  575.83   19.71
  -2  -8   1  207.13    8.71
   2  -8  -1   75.47    5.22
   2  -8   0  208.88   10.24
  -2  -8   0  228.09    9.82
   2  -8   0  215.31    9.36
   2  -8   1  125.14    7.53
   2  -8   1  119.27    6.66
   2  -8   2   31.67    3.66
   2  -8   2   32.07    3.38
   2  -8   3   35.96    4.07
   2  -8   3   42.64    4.21
   2  -8   4   24.29    3.29
   2  -8   4   19.88    3.14
  -2  -8  -5  248.00   12.85
   2  -8   5  243.93   12.76
   2  -8   5  259.10    7.83
   2  -8   5  265.09    7.91
   2  -8   6    0.58    0.32
   2  -8   6    0.65    0.28
   2  -8   7    5.68    0.72
   2  -8   7    6.03    0.70
   2  -8   8   15.10    1.07
   2  -7  -9    6.51    0.60
   2  -7  -9    6.74    0.68
  -2  -7   9    6.25    0.63
   2  -7  -8   16.77    1.29
   2  -7  -8   15.87    1.14
  -2  -7   8   16.10    1.22
   2  -7  -7   25.83    1.59
  -2  -7   6   33.38    4.17
   2  -7  -6   36.84    4.52
   2  -7  -6   36.22    1.92
   2  -7  -5   75.97    6.36
  -2  -7   4   42.72    3.99
   2  -7  -4   39.42    4.17
   2  -7  -3  329.53   13.13
  -2  -7   3  277.18   11.97
  -2  -7   2    2.26    1.01
   2  -7  -2    1.33    0.75
  -2  -7   1  306.55   11.06
   2  -7  -1  274.37   10.10
   2  -7   0   60.96    4.02
   2  -7   0   55.47    4.46
  -2  -7   0   62.48    4.23
   2  -7   1  209.88    9.02
   2  -7   1  217.14    9.89
   2  -7   2  102.44    6.52
   2  -7   2  102.19    6.05
   2  -7   3   72.56    5.34
   2  -7   3   72.90    5.54
   2  -7   4   98.40    6.69
   2  -7   4  100.69    6.84
  -2  -7  -5   34.94    4.14
   2  -7   5   31.59    1.83
   2  -7   5   31.60    3.98
   2  -7   6  139.13    4.84
  -2  -7  -6  138.55    8.92
   2  -7   6  125.51    8.73
   2  -7   6  134.15    4.67
   2  -7   7   63.79    2.85
   2  -7   7   63.51    2.77
   2  -7   8   19.46    1.31
   2  -7   9    1.02    0.31
   2  -7   9    1.46    0.33
   2  -6  -9    2.48    0.47
  -2  -6   9    2.38    0.41
   2  -6  -9    2.16    0.39
   2  -6  -8   26.73    1.73
   2  -6  -8   25.83    1.53
   2  -6  -7    6.73    0.76
   2  -6  -6   51.54    5.31
  -2  -6   6   64.36    5.67
   2  -6  -6   62.40    2.77
   2  -6  -6   57.68    2.58
   2  -6  -5    5.43    1.73
  -2  -6   4  655.50   21.17
   2  -6  -4  633.69   21.97
   2  -6  -3   33.48    3.40
  -2  -6   3   32.55    3.12
  -2  -6   2  422.52   14.90
   2  -6  -2  461.42   15.38
   2  -6  -1   12.78    1.61
   2  -6  -1    8.22    1.61
   2  -6   0  797.69   22.52
  -2  -6   0  790.31   22.74
   2  -6   0  734.46   22.04
   2  -6   0  775.46   23.66
   2  -6   1  280.89   10.46
   2  -6   1  284.57   11.31
   2  -6   2  352.42   12.90
   2  -6   2  357.40   13.61
   2  -6   3   59.09    4.70
   2  -6   3   62.71    4.70
   2  -6   4   88.72    5.99
   2  -6   4   77.66    5.80
  -2  -6  -5  198.00   10.36
   2  -6   5  193.34   10.45
   2  -6   6   58.03    2.72
   2  -6   6   59.15    2.68
   2  -6   6   52.77    5.45
  -2  -6  -6   57.17    5.48
   2  -6   7   35.71    2.05
   2  -6   7   35.48    1.98
   2  -6   8    1.53    0.45
   2  -6   8    1.03    0.39
   2  -6   9   18.49    1.15
   2  -6   9   17.24    1.06
   2  -6   9   16.67    1.13
   2  -5 -10    0.18    0.16
   2  -5  -9    7.50    0.78
   2  -5  -9    7.40    0.71
  -2  -5   9    5.97    0.64
   2  -5  -8   39.05    2.19
   2  -5  -8   42.30    2.06
   2  -5  -7    9.52    0.95
   2  -5  -6   10.94    2.21
   2  -5  -6    8.62    2.13
   2  -5  -6   14.38    1.07
  -2  -5   6   12.18    2.47
   2  -5  -5   41.95    4.31
  -2  -5   5   41.27    4.09
   2  -5  -5   37.68    3.68
   2  -5  -4   42.29    3.57
   2  -5  -4   51.17    4.36
   2  -5  -3  403.53   13.61
   2  -5  -3  428.99   14.99
  -2  -5   3  411.01   14.00
  -2  -5   2  466.83   14.95
   2  -5  -2  465.03   15.29
   2  -5  -1  137.33    6.26
   2  -5  -1  153.14    5.78
   2  -5  -1  137.47    7.21
  -2  -5   1  156.69    6.35
  -2  -5   0  784.70   24.51
   2  -5   0  765.75   22.37
   2  -5   0  835.36   22.52
   2  -5   0  780.32   24.75
   2  -5   0  818.35   23.73
   2  -5   1  590.04   19.02
  -2  -5  -1  601.99   20.48
   2  -5   1  586.08   18.10
   2  -5   2  181.45    8.24
   2  -5   2  177.20    7.73
   2  -5   3  221.90    9.74
   2  -5   3  230.57    9.78
   2  -5   4  164.32    8.58
   2  -5   4  166.89    8.35
  -2  -5  -4  170.81    8.60
  -2  -5  -5    7.40    1.80
   2  -5   5    9.25    2.01
  -2  -5  -5    9.97    1.96
   2  -5   6  230.40   12.06
   2  -5   6  238.31    7.43
   2  -5   6  239.29    7.43
  -2  -5  -6  230.44   12.32
   2  -5   7   13.71    1.22
   2  -5   7   12.62    1.15
   2  -5   8   55.25    2.59
   2  -5   8   56.32    2.58
   2  -5   9    3.02    0.45
   2  -5   9    3.82    0.57
   2  -5   9    4.21    0.60
   2  -4 -10   -0.14    0.17
   2  -4 -10    0.30    0.19
  -2  -4   9    9.77    0.88
   2  -4  -9   10.96    0.97
   2  -4  -9    9.42    0.84
   2  -4  -8   45.10    2.37
  -2  -4   8   43.84    2.20
   2  -4  -8   44.42    2.19
   2  -4  -7  139.78    9.11
   2  -4  -7  151.75    5.27
   2  -4  -7  142.80    4.92
   2  -4  -6   23.51    3.35
   2  -4  -6   23.59    3.26
  -2  -4   6   29.34    3.54
   2  -4  -5  123.14    7.43
  -2  -4   5  137.34    7.41
   2  -4  -5  113.42    6.92
   2  -4  -4  192.87    9.00
   2  -4  -4  182.51    8.32
  -2  -4   3  126.16    5.70
   2  -4  -3  131.79    6.48
   2  -4  -2 1054.68   30.43
  -2  -4   2 1126.43   27.66
   2  -4  -2 1090.54   28.40
  -2  -4   2  997.75   30.85
   2  -4  -2  947.57   27.59
   2  -4  -1  151.08    6.24
   2  -4  -1  137.26    7.29
  -2  -4   1  151.70    5.87
   2  -4  -1  159.80    6.42
   2  -4  -1  153.07    8.06
  -2  -4   1  136.78    7.13
  -2  -4   0  569.62   19.26
   2  -4   0  544.53   18.44
  -2  -4   0  551.85   17.21
  -2  -4   0  541.56   19.14
   2  -4   0  571.84   16.02
   2  -4   0  535.20   16.18
  -2  -4   0  560.97   18.27
  -2  -4   0  585.92   19.14
   2  -4   0  571.83   17.12
  -2  -4   0  588.72   19.74
   2  -4   1  580.20   18.62
  -2  -4  -1  620.71   19.93
  -2  -4  -1  626.83   20.23
  -2  -4  -1  643.84   20.87
  -2  -4  -1  650.69   20.08
   2  -4   1  587.85   17.83
   2  -4   1  564.99   20.25
  -2  -4  -1  673.10   18.80
   2  -4   2  435.40   14.74
   2  -4   2  425.23   14.14
   2  -4   3  244.88    9.94
   2  -4   3  245.03    9.86
  -2  -4  -4   79.70    5.30
   2  -4   4   71.64    4.94
   2  -4   4   74.60    5.18
  -2  -4  -5  192.58   10.35
   2  -4   5  212.89   10.44
  -2  -4  -5  217.96   10.32
   2  -4   6   40.50    2.13
  -2  -4  -6   30.37    3.85
   2  -4   6   39.52    4.43
  -2  -4  -6   40.73    4.33
   2  -4   6   39.59    2.13
   2  -4   7  212.65    6.85
   2  -4   7  215.50    6.93
   2  -4   8    5.90    0.80
   2  -4   8    6.26    0.80
   2  -4   9   15.59    1.12
   2  -4   9   14.54    1.10
   2  -4   9   15.49    1.15
   2  -3 -10    2.55    0.38
  -2  -3  10    2.40    0.36
   2  -3 -10    2.19    0.39
   2  -3  -9    0.74    0.30
   2  -3  -9    0.62    0.29
  -2  -3   9    0.71    0.32
   2  -3  -8    0.08    0.27
   2  -3  -8    0.17    0.26
  -2  -3   7   38.08    2.06
   2  -3  -7   42.12    2.24
   2  -3  -7   38.55    4.57
   2  -3  -7   38.39    2.02
   2  -3  -6    2.87    1.14
   2  -3  -6    3.36    1.45
   2  -3  -6    3.51    1.12
  -2  -3   6    1.77    0.63
   2  -3  -5   24.77    3.01
  -2  -3   5   32.35    3.31
   2  -3  -5   27.33    3.15
   2  -3  -4  101.02    5.84
  -2  -3   4  119.98    6.09
   2  -3  -4  114.41    6.25
   2  -3  -3  920.38   27.12
   2  -3  -3  955.26   26.76
   2  -3  -2  144.36    5.48
   2  -3  -2  137.09    5.69
  -2  -3   2  141.82    7.62
   2  -3  -2  124.93    5.68
  -2  -3   2  138.49    5.43
   2  -3  -2  142.64    6.13
  -2  -3   2  121.69    7.03
   2  -3  -2  129.38    7.08
   2  -3  -1   37.38    3.52
   2  -3  -1   39.68    3.67
  -2  -3   1   55.78    4.72
  -2  -3   1   63.02    4.31
  -2  -3   1   43.70    2.44
  -2  -3   1   49.35    4.34
   2  -3  -1   40.17    2.66
  -2  -3   1   49.79    4.61
   2  -3  -1   38.11    2.68
  -2  -3   1   64.70    4.66
   2  -3  -1   31.82    3.19
  -2  -3   1   51.22    4.23
  -2  -3   1   43.29    3.86
   2  -3   0   65.00    3.57
  -2  -3   0   69.34    4.60
  -2  -3   0   64.70    4.49
  -2  -3   0   68.42    4.40
   2  -3   0   54.05    4.14
  -2  -3   0   61.94    4.18
  -2  -3   0   66.77    4.47
   2  -3   0   57.93    3.10
  -2  -3   0   64.23    4.50
  -2  -3   0   59.06    3.85
  -2  -3  -1 1461.74   39.53
  -2  -3  -1 1392.02   38.48
   2  -3   1 1334.40   37.00
  -2  -3  -1 1413.80   38.17
  -2  -3  -1 1378.29   38.83
   2  -3   1 1334.03   36.03
  -2  -3  -1 1381.56   37.69
  -2  -3  -1 1424.79   37.77
   2  -3   1 1303.99   38.97
   2  -3   2  472.29   15.32
  -2  -3  -2  487.32   15.22
  -2  -3  -2  505.00   16.49
   2  -3   2  462.88   14.81
  -2  -3  -2  485.65   16.02
   2  -3   3   38.50    3.17
  -2  -3  -3   43.44    3.35
   2  -3   3   38.44    3.12
   2  -3   4    4.03    1.17
  -2  -3  -4    3.48    1.06
   2  -3   4    3.94    1.19
  -2  -3  -5   38.37    3.89
  -2  -3  -5   35.36    3.64
   2  -3   5   36.80    3.82
   2  -3   6  254.82   12.48
  -2  -3  -6  243.78   12.32
  -2  -3  -6  281.12   12.57
   2  -3   7    2.26    0.56
   2  -3   7    2.11    0.50
   2  -3   7    2.56    1.46
  -2  -3  -7    1.86    0.89
   2  -3   8   14.38    1.24
   2  -3   8   14.25    1.24
   2  -3   9   11.27    0.97
   2  -3   9   10.93    0.99
   2  -3   9   10.38    0.91
  -2  -2  10    1.39    0.33
   2  -2 -10    1.86    0.35
   2  -2 -10    1.98    0.38
  -2  -2   9    8.26    0.84
   2  -2  -9    8.41    0.81
  -2  -2   9    7.00    0.77
   2  -2  -9    8.34    0.86
  -2  -2   8   31.09    1.84
  -2  -2   8   31.16    1.86
   2  -2  -8   30.14    1.76
   2  -2  -8   30.01    1.88
   2  -2  -7   53.77    2.63
  -2  -2   7   51.47    2.51
  -2  -2   7   52.33    2.55
   2  -2  -7   51.71    2.41
   2  -2  -7   53.54    5.47
   2  -2  -6  119.91    7.05
   2  -2  -6  106.26    7.34
  -2  -2   6  124.91    7.24
   2  -2  -5   24.32    2.91
   2  -2  -5   16.10    2.36
  -2  -2   5   24.89    2.79
  -2  -2   4   27.67    2.68
   2  -2  -4   26.95    2.84
   2  -2  -4   32.27    2.97
   2  -2  -3  117.41    6.30
   2  -2  -3  104.26    5.34
   2  -2  -3   99.67    5.89
   2  -2  -3  103.57    5.27
  -2  -2   2  578.14   19.61
  -2  -2   2  599.58   19.57
   2  -2  -2  616.68   17.31
   2  -2  -2  600.21   18.90
   2  -2  -2  508.37   16.04
  -2  -2   2  615.72   19.54
   2  -2  -2  560.65   19.38
   2  -2  -2  565.18   17.62
  -2  -2   2  562.00   18.47
   2  -2  -2  603.29   17.00
  -2  -2   2  618.69   19.73
   2  -2  -1  171.27    6.69
  -2  -2   1  193.48    8.90
   2  -2  -1  187.88    7.06
   2  -2  -1  171.28    8.28
  -2  -2   1  284.95    9.58
   2  -2  -1  172.71    8.18
  -2  -2   1  285.89    9.92
  -2  -2   1  213.05    9.20
  -2  -2   1  233.26    9.20
   2  -2  -1  170.73    8.18
   2  -2   0  135.30    6.71
   2  -2   0  139.76    5.42
   2  -2   0  124.92    4.83
  -2  -2   0  138.21    6.56
   2  -2   0  134.54    6.76
  -2  -2   0  137.02    6.26
   2  -2   0  132.71    5.13
  -2  -2   0  142.03    6.54
  -2  -2   0  140.04    6.33
  -2  -2   0  141.38    6.66
  -2  -2   0  129.33    6.37
   2  -2   0  126.04    6.24
  -2  -2  -1 1674.44   42.97
   2  -2   1 1480.04   44.38
   2  -2   1 1616.29   42.64
  -2  -2  -1 1779.07   44.26
  -2  -2  -1 1718.19   43.79
  -2  -2  -1 1695.07   44.69
   2  -2   1 1417.09   42.62
   2  -2   1 1617.21   41.78
   2  -2   1 1687.00   45.23
  -2  -2  -1 1649.55   43.63
  -2  -2  -2  336.61   11.28
   2  -2   2  300.74   12.33
  -2  -2  -2  342.36   11.29
  -2  -2  -2  344.15   10.26
   2  -2   2  325.51   10.89
  -2  -2  -2  361.14   12.98
   2  -2   2  332.91   11.25
  -2  -2  -2  334.11   11.03
   2  -2   3   93.87    5.00
  -2  -2  -3  100.84    5.18
   2  -2   3   93.40    5.03
   2  -2   4   89.28    5.12
   2  -2   4   88.57    5.39
  -2  -2  -4   82.22    5.28
  -2  -2  -5  337.47   13.60
   2  -2   5  339.98   13.75
  -2  -2  -6    2.36    1.23
  -2  -2  -6    1.66    0.90
   2  -2   6    1.67    0.56
   2  -2   7  116.34    4.32
   2  -2   7  116.55    4.48
   2  -2   7  115.08    8.07
   2  -2   8   37.80    2.19
   2  -2   8   37.29    2.06
   2  -2   9   10.04    0.94
   2  -2   9   10.47    0.95
   2  -2   9    9.57    0.93
   2  -2  10   21.51    1.13
   2  -2  10   21.85    1.12
   2  -2  10   20.68    1.11
   2  -1 -10    4.07    0.49
  -2  -1  10    2.72    0.41
  -2  -1  10    3.92    0.51
   2  -1 -10    4.17    0.56
   2  -1  -9   16.04    1.22
  -2  -1   9   15.31    1.18
   2  -1  -9   14.96    1.11
  -2  -1   9   14.24    1.14
   2  -1  -8   62.07    2.93
   2  -1  -8   64.26    2.78
  -2  -1   8   63.20    2.89
  -2  -1   8   61.53    2.90
  -2  -1   7  121.16    4.60
  -2  -1   7  127.60    4.57
   2  -1  -7  130.25    4.66
   2  -1  -7  122.40    4.37
   2  -1  -7  120.28    8.48
  -2  -1   6   54.59    4.57
   2  -1  -6   49.51    4.75
  -2  -1   5   28.41    2.93
   2  -1  -5   23.28    2.61
   2  -1  -5   29.00    2.98
   2  -1  -5   27.39    3.12
   2  -1  -4   32.00    2.83
   2  -1  -4   32.53    2.89
   2  -1  -4   35.64    3.16
  -2  -1   4   38.23    3.11
  -2  -1   3 1709.26   47.46
  -2  -1   3 1660.18   44.69
   2  -1  -3 1633.76   44.90
   2  -1  -3 1802.28   46.84
   2  -1  -3 1695.09   45.14
  -2  -1   2  723.79   22.39
   2  -1  -2  696.38   22.39
  -2  -1   2  711.43   22.23
   2  -1  -2  756.90   20.35
   2  -1  -2  711.21   22.44
   2  -1  -2  726.41   21.98
  -2  -1   2  722.24   22.51
   2  -1  -2  718.41   19.46
   2  -1  -2  664.83   20.11
  -2  -1   2  748.00   22.97
  -2  -1   2  685.08   20.97
   2  -1  -2  692.78   21.35
   2  -1  -2  692.30   20.06
  -2  -1   2  693.31   19.81
   2  -1  -1  177.38    8.25
   2  -1  -1  192.96    6.94
   2  -1  -1  198.09    8.41
   2  -1  -1  168.30    6.47
   2  -1  -1  194.19    6.69
  -2  -1   1  228.64    8.99
  -2  -1   1  256.93    8.57
   2  -1  -1  180.03    6.64
  -2  -1   1  246.78    8.87
   2  -1  -1  183.80    8.26
  -2  -1   1  199.57    8.03
   2  -1  -1  217.41    7.16
  -2  -1   1  244.72    9.41
  -2  -1   0  554.02   17.32
   2  -1   0  558.68   17.67
  -2  -1   0  571.10   17.70
   2  -1   0  551.31   15.61
  -2  -1   0  566.59   17.06
  -2  -1   0  600.02   17.32
  -2  -1   0  584.72   17.59
   2  -1   0  529.01   17.04
  -2  -1   0  562.50   17.58
   2  -1   1   47.96    2.66
   2  -1   1   51.06    3.62
   2  -1   1   56.53    3.04
  -2  -1  -1   51.97    2.93
   2  -1   1   46.54    2.91
   2  -1   1   48.84    2.96
  -2  -1  -1   51.27    3.41
  -2  -1  -1   55.14    3.83
  -2  -1  -1   56.40    2.85
  -2  -1  -1   54.26    3.25
   2  -1   2  273.53   10.30
   2  -1   2  284.12    9.20
   2  -1   2  286.49    9.49
  -2  -1  -2  273.89    9.26
  -2  -1  -2  279.89    8.89
   2  -1   2  248.23    7.87
   2  -1   2  247.17    7.99
   2  -1   2  311.38   12.16
  -2  -1  -2  313.82   11.65
   2  -1   3 1438.77   38.20
   2  -1   3 1479.33   39.52
   2  -1   3 1497.13   39.65
  -2  -1  -3 1448.31   39.65
   2  -1   4  436.90   14.47
   2  -1   4  467.53   15.88
   2  -1   4  477.29   15.39
  -2  -1  -4  475.03   15.88
   2  -1   5   84.73    5.83
  -2  -1  -5   95.02    6.08
  -2  -1  -6  253.53   11.80
   2  -1   6  245.15   11.81
  -2  -1  -6  236.44   12.05
   2  -1   7   51.53    5.35
   2  -1   7   59.18    2.72
   2  -1   7   57.60    2.78
  -2  -1  -7   46.24    5.24
   2  -1   8   19.81    1.45
   2  -1   8   19.58    1.49
   2  -1   9    0.64    0.28
   2  -1   9    0.84    0.40
   2  -1   9    0.75    0.36
   2  -1  10    4.58    0.50
   2  -1  10    4.79    0.51
   2  -1  10    5.15    0.52
  -2   0  10    1.93    0.38
  -2   0  10    1.99    0.37
   2   0 -10    2.07    0.42
   2   0  -9    5.34    0.71
  -2   0   9    4.70    0.65
   2   0  -9    5.86    0.83
  -2   0   9    4.85    0.67
   2   0  -8    3.24    0.53
  -2   0   8    4.72    0.70
  -2   0   8    3.70    0.71
   2   0  -8    3.99    0.65
   2   0  -7   25.94    1.69
  -2   0   7   24.35    1.63
  -2   0   7   24.14    1.69
   2   0  -7   23.24    3.61
   2   0  -7   24.21    1.54
   2   0  -6    1.09    0.92
  -2   0   6    1.34    0.78
   2   0  -5  169.18    7.75
   2   0  -5  153.83    8.31
  -2   0   5  173.18    8.09
   2   0  -4  590.07   17.96
   2   0  -4  539.98   17.80
   2   0  -4  585.35   18.70
  -2   0   4  599.51   18.23
   2   0  -3   33.13    3.14
   2   0  -3   34.72    2.17
  -2   0   3   35.60    3.42
   2   0  -3   33.89    2.63
   2   0  -3   33.78    2.80
  -2   0   3   36.65    2.67
   2   0  -3   34.86    2.64
   2   0  -2 7624.52  196.71
  -2   0   2 7934.73  196.74
  -2   0   2 7956.33  196.11
   2   0  -2 7966.49  193.86
   2   0  -2 7902.72  193.60
   2   0  -2 7163.38  194.66
   2   0  -2 7810.34  193.13
  -2   0   2 8038.25  197.08
  -2   0   2 7755.20  193.60
   2   0  -2 7871.28  196.13
   2   0  -2 7788.57  195.82
   2   0  -2 7795.51  196.47
  -2   0   2 7733.79  194.20
   2   0  -2 8160.68  194.06
   2   0  -1 1740.42   43.15
  -2   0   1 1759.59   45.40
   2   0  -1 1617.22   42.43
   2   0  -1 1596.47   43.45
   2   0  -1 1710.87   45.13
  -2   0   1 1618.18   42.46
  -2   0   1 1628.64   43.30
   2   0  -1 1623.90   42.53
  -2   0   1 1693.79   44.46
  -2   0   1 1611.05   43.71
   2   0  -1 1725.50   44.51
   2   0  -1 1643.70   44.93
   2   0  -1 1754.90   43.05
  -2   0   0  141.27    6.28
   2   0   0  121.41    5.83
  -2   0   0  109.41    5.01
  -2   0   0  105.84    5.35
  -2   0   0  134.33    5.84
   2   0   0  117.91    5.42
   2   0   0  112.96    5.44
   2   0   1  266.91    8.69
   2   0   1  259.34    9.73
   2   0   1  272.81    8.72
   2   0   1  283.55   10.56
  -2   0  -1  247.63    8.83
   2   0   1  256.51    8.22
   2   0   1  254.76    8.88
  -2   0  -1  268.99    8.53
  -2   0  -1  289.59   10.71
   2   0   2  921.48   24.58
   2   0   2  850.80   23.35
   2   0   2  893.02   25.31
   2   0   2  886.17   24.23
   2   0   2  853.23   23.49
  -2   0  -2  858.84   24.40
  -2   0  -2  914.09   27.53
   2   0   2  964.94   27.67
   2   0   3  648.91   18.86
   2   0   3  685.13   19.96
   2   0   3  684.92   19.87
  -2   0  -3  647.38   19.92
   2   0   4    2.83    0.85
   2   0   4    3.73    0.85
   2   0   4    3.05    0.92
  -2   0  -4    2.46    0.93
   2   0   5   28.59    2.81
  -2   0  -5   33.22    3.48
   2   0   5   34.81    3.57
  -2   0  -6   -0.86    0.88
   2   0   6    0.51    0.52
  -2   0  -6    0.67    0.82
   2   0   7   54.98    2.60
   2   0   7   57.20    2.81
  -2   0  -7   49.35    5.40
   2   0   7   55.86    5.41
   2   0   8   55.98    2.56
   2   0   8   50.71    2.61
   2   0   8   48.25    2.51
   2   0   9    0.66    0.32
   2   0   9    0.34    0.29
   2   0   9    0.89    0.33
   2   0  10   24.54    1.20
   2   0  10   24.70    1.24
   2   0  10   23.90    1.19
  -2   1  10    3.78    0.50
   2   1 -10    4.19    0.52
  -2   1  10    4.17    0.54
   2   1  -9   19.89    1.33
  -2   1   9   19.48    1.42
   2   1  -9   20.07    1.40
  -2   1   9   17.62    1.34
  -2   1   8   65.86    2.97
  -2   1   8   61.09    2.97
   2   1  -8   66.12    2.93
   2   1  -8   61.03    2.75
   2   1  -7  129.92    4.59
  -2   1   7  122.42    4.59
  -2   1   7  121.73    4.69
   2   1  -7  121.49    4.36
   2   1  -7  117.57    8.35
  -2   1   6   63.08    4.90
   2   1  -6   56.66    5.16
  -2   1   5   27.02    2.93
   2   1  -5   25.50    2.98
   2   1  -4   28.52    2.57
  -2   1   4   39.15    3.08
   2   1  -4   34.34    2.60
   2   1  -4   32.47    3.02
   2   1  -3 1721.27   44.33
   2   1  -3 1593.22   44.48
   2   1  -3 1640.26   45.98
   2   1  -3 1714.00   44.75
  -2   1   3 1723.43   45.02
   2   1  -3 1692.43   45.33
  -2   1   2  739.74   19.14
   2   1  -2  685.92   21.55
  -2   1   2  734.00   21.47
   2   1  -2  727.54   19.39
   2   1  -2  696.26   21.96
   2   1  -2  700.77   20.71
   2   1  -2  614.42   19.18
  -2   1   2  685.31   19.32
   2   1  -2  664.59   20.95
   2   1  -2  643.40   18.79
   2   1  -2  665.54   18.80
  -2   1   2  739.39   22.29
   2   1  -2  697.58   22.02
   2   1  -2  686.29   19.59
   2   1  -1  230.89    7.48
  -2   1   1  188.67    7.30
   2   1  -1  194.18    6.87
   2   1  -1  210.70    8.80
   2   1  -1  208.63    8.79
  -2   1   1  190.47    8.37
   2   1  -1  209.60    6.90
  -2   1   1  203.89    8.82
  -2   1   1  186.97    7.78
   2   1  -1  194.26    6.81
   2   1  -1  262.35    8.99
   2   1  -1  249.85    7.47
  -2   1   1  185.11    6.64
   2   1   0  594.82   15.64
   2   1   0  567.23   17.70
   2   1   0  550.16   17.54
   2   1   0  591.94   17.30
  -2   1   0  546.18   17.90
   2   1   0  577.27   17.48
  -2   1   0  521.48   15.88
   2   1   1   69.65    3.30
  -2   1  -1   73.98    4.82
   2   1   1   66.58    3.35
   2   1   1   64.03    3.05
   2   1   1   68.88    3.50
   2   1   1   70.60    4.11
  -2   1  -1   71.60    3.44
   2   1   1   65.31    3.09
   2   1   1   75.31    4.53
   2   1   2  303.30    9.89
   2   1   2  302.25    9.46
   2   1   2  295.15    9.24
   2   1   2  306.65   10.19
   2   1   2  322.79   10.58
   2   1   2  308.27   10.00
  -2   1  -2  292.42   12.48
  -2   1  -2  287.68   10.13
   2   1   2  328.75   12.40
   2   1   3 1574.38   41.28
   2   1   3 1529.39   41.11
  -2   1  -3 1500.54   41.43
   2   1   3 1510.15   40.41
  -2   1  -4  458.63   15.98
   2   1   4  480.80   15.44
   2   1   4  493.76   16.12
   2   1   4  440.20   15.02
  -2   1  -5   74.69    5.38
   2   1   5   67.56    4.69
   2   1   5   71.99    5.32
   2   1   6  213.66   10.15
   2   1   6  238.44   11.39
  -2   1  -6  207.33   11.23
   2   1   7   55.80    2.65
   2   1   7   57.24    2.78
  -2   1  -7   51.97    5.49
   2   1   7   58.29    5.55
   2   1   8   14.00    1.18
   2   1   8   18.86    1.35
   2   1   8   15.71    1.32
   2   1   8   16.71    1.38
   2   1   9    0.29    0.27
   2   1   9    0.53    0.28
   2   1   9    0.98    0.37
   2   1   9    0.76    0.33
   2   1  10    5.49    0.54
  -2   2  10    1.90    0.37
  -2   2  10    1.76    0.36
   2   2 -10    2.22    0.39
   2   2  -9    9.28    0.93
  -2   2   9    9.43    0.97
  -2   2   9    7.77    0.88
   2   2  -8   28.98    1.76
  -2   2   8   25.95    1.76
  -2   2   8   26.42    1.85
   2   2  -8   29.93    1.82
   2   2  -7   57.19    2.64
  -2   2   7   56.82    2.71
  -2   2   7   56.46    2.81
  -2   2   7   54.72    2.62
   2   2  -7   50.14    2.44
   2   2  -7   53.35    5.44
   2   2  -6  109.95    7.45
  -2   2   6  124.08    7.14
  -2   2   5   22.35    2.65
   2   2  -5   23.88    2.93
   2   2  -4   32.88    2.70
   2   2  -4   35.54    2.86
  -2   2   4   32.21    2.86
   2   2  -4   32.55    3.04
   2   2  -3  105.49    4.80
   2   2  -3  105.31    4.85
   2   2  -3   94.49    4.27
   2   2  -3   96.28    4.48
  -2   2   3  110.36    5.14
   2   2  -3  102.59    6.02
   2   2  -3   96.99    4.36
   2   2  -3   99.57    5.09
   2   2  -2  543.45   16.35
   2   2  -2  606.42   16.75
   2   2  -2  575.71   16.62
   2   2  -2  594.46   19.73
   2   2  -2  612.77   19.86
   2   2  -2  529.76   18.68
   2   2  -2  585.20   18.68
   2   2  -2  565.73   16.50
  -2   2   2  578.63   19.26
   2   2  -2  567.13   19.12
   2   2  -2  559.79   16.30
   2   2  -2  593.75   17.05
  -2   2   2  620.87   15.65
  -2   2   2  547.04   16.73
   2   2  -1  189.64    8.84
  -2   2   1  174.41    6.69
   2   2  -1  188.20    6.88
   2   2  -1  185.66    6.75
   2   2  -1  304.78   10.31
   2   2  -1  222.15    7.22
  -2   2   1  174.66    7.29
   2   2  -1  208.19    8.74
   2   2  -1  238.01    7.51
   2   2  -1  265.44    7.92
  -2   2   1  169.19    8.30
   2   2   0  132.39    5.07
   2   2   0  133.33    5.21
   2   2   0  136.20    6.64
  -2   2   0  144.46    6.88
  -2   2   0  158.48    5.50
   2   2   0  140.18    6.36
  -2   2  -1 1586.72   41.63
   2   2   1 1589.75   41.04
   2   2   1 1586.46   41.39
   2   2   1 1599.94   42.69
   2   2   1 1550.99   40.92
   2   2   1 1708.66   43.34
  -2   2  -1 1599.42   44.34
   2   2   1 1564.84   40.86
   2   2   1 1577.84   41.06
   2   2   2  348.84   11.20
   2   2   2  338.58   10.77
   2   2   2  343.34   10.86
  -2   2  -2  351.31   11.58
   2   2   2  350.36   11.33
   2   2   2  379.28   13.37
   2   2   2  329.85   10.40
   2   2   3   90.25    4.63
   2   2   3   95.47    4.68
  -2   2  -3   91.33    5.12
   2   2   3   95.81    5.03
   2   2   3   99.18    4.95
   2   2   4   86.98    4.99
   2   2   4   88.08    4.82
   2   2   4   91.42    5.51
  -2   2  -4   87.94    5.50
   2   2   4   95.71    5.28
   2   2   5  328.43   13.07
  -2   2  -5  341.77   13.96
  -2   2  -6    1.33    0.91
   2   2   6    2.17    1.11
   2   2   6    2.31    1.22
   2   2   7  116.35    4.36
   2   2   7  105.36    7.27
   2   2   7  119.70    4.25
   2   2   7  121.78    4.47
  -2   2  -7  107.21    4.12
   2   2   7  115.45    8.16
  -2   2  -7  101.17    7.86
   2   2   8   38.91    2.06
   2   2   8   38.74    2.15
   2   2   8   35.73    2.01
   2   2   8   34.95    2.01
  -2   2  -8   37.62    2.01
   2   2   9    8.67    0.83
   2   2   9    8.63    0.80
   2   2   9    9.51    0.85
   2   2   9    8.84    0.88
   2   2  10   21.80    1.11
  -2   3  10    2.16    0.38
  -2   3  10    2.30    0.38
   2   3 -10    2.57    0.40
  -2   3   9    1.74    0.48
  -2   3   9    0.67    0.31
   2   3  -9    1.97    0.47
  -2   3   8    1.02    0.41
  -2   3   8    1.53    0.52
   2   3  -8    2.02    0.51
   2   3  -7   41.52    2.19
   2   3  -7   44.72    2.29
  -2   3   7   44.76    4.64
  -2   3   7   40.72    2.23
  -2   3   7   41.83    2.41
  -2   3   7   43.92    2.34
   2   3  -7   40.21    2.10
   2   3  -7   37.86    4.60
   2   3  -6    1.65    0.87
  -2   3   6    2.81    1.22
   2   3  -5   27.28    2.88
   2   3  -5   29.39    3.25
  -2   3   5   26.11    2.89
   2   3  -4  102.97    5.16
  -2   3   4  113.40    5.82
   2   3  -4  103.14    5.48
   2   3  -4   90.47    5.48
  -2   3   3 1020.58   27.89
   2   3  -3  963.10   27.21
   2   3  -3  974.63   26.86
   2   3  -3  984.52   26.87
   2   3  -3 1010.60   27.75
   2   3  -3  949.08   27.64
   2   3  -2  117.29    5.09
   2   3  -2  118.70    5.10
   2   3  -2  112.33    6.46
   2   3  -2  107.55    4.77
   2   3  -2  104.76    4.68
   2   3  -2  105.40    4.77
  -2   3   2  112.11    6.54
  -2   3   2  110.13    5.02
   2   3  -1   51.48    3.08
   2   3  -1   81.75    5.27
   2   3  -1   50.89    2.88
   2   3  -1   73.36    4.87
  -2   3   1   34.22    2.42
   2   3  -1   62.99    3.32
  -2   3   1   30.87    3.09
   2   3  -1   47.29    3.82
  -2   3   1   35.13    2.43
   2   3  -1   41.29    2.56
   2   3  -1   46.31    2.84
  -2   3   1   38.88    2.46
   2   3   0   84.68    3.83
   2   3   0   77.44    3.66
   2   3   0   70.58    3.56
   2   3   0   74.14    3.57
  -2   3   0   77.59    3.81
   2   3   0   77.27    3.69
   2   3   0   76.98    4.37
   2   3   0   77.45    3.66
  -2   3   0   70.00    3.28
  -2   3   0   74.38    4.80
   2   3   1 1378.51   36.55
   2   3   1 1373.21   36.69
   2   3   1 1353.96   36.65
   2   3   1 1500.31   38.42
  -2   3  -1 1443.57   37.54
   2   3   1 1400.99   37.10
  -2   3  -1 1385.03   39.91
   2   3   2  435.76   13.15
   2   3   2  425.63   13.51
   2   3   2  441.92   13.29
  -2   3  -2  449.26   14.43
   2   3   2  443.74   13.98
   2   3   2  480.06   15.64
   2   3   3   46.30    3.23
   2   3   3   46.16    2.98
   2   3   3   49.47    3.53
   2   3   3   46.18    3.31
  -2   3  -3   49.42    3.75
   2   3   4    3.82    1.07
   2   3   4    3.26    1.04
  -2   3  -4    2.51    1.08
   2   3   4    4.79    1.32
  -2   3  -5   29.47    3.44
  -2   3  -5   25.49    3.28
   2   3   5   38.11    3.88
   2   3   5   32.72    3.36
   2   3   6  257.18   11.72
  -2   3  -6  242.27   12.26
   2   3   6  280.61   12.91
   2   3   7    1.99    0.83
   2   3   7    3.99    0.66
  -2   3  -7    3.50    0.59
   2   3   7    4.00    0.65
  -2   3  -7    2.93    1.46
   2   3   8   11.45    1.07
   2   3   8   11.60    1.09
  -2   3  -8   11.67    1.06
   2   3   8   11.82    1.06
   2   3   9    9.96    0.88
  -2   3  -9    9.61    0.85
   2   3   9    9.53    0.87
  -2   4  10    0.02    0.20
  -2   4  10    0.40    0.20
   2   4 -10    0.09    0.17
  -2   4   9    9.93    0.97
  -2   4   9    9.16    0.93
   2   4  -9   10.33    0.96
  -2   4   8   47.03    2.46
  -2   4   8   50.21    2.52
   2   4  -8   51.47    2.49
  -2   4   8   48.28    2.61
  -2   4   7  157.78    9.33
   2   4  -7  141.49    9.19
  -2   4   7  159.47    5.48
  -2   4   7  155.10    5.61
  -2   4   7  154.54    5.37
   2   4  -7  155.23    5.34
   2   4  -6   20.75    3.06
  -2   4   6   24.09    3.16
  -2   4   6   22.52    3.01
   2   4  -5  128.18    7.04
  -2   4   5  131.71    7.12
   2   4  -5  114.66    6.99
   2   4  -4  217.15    9.13
  -2   4   4  223.46    9.15
   2   4  -3  125.49    6.00
   2   4  -3  116.16    5.35
   2   4  -3  109.44    5.41
   2   4  -3  116.63    5.35
   2   4  -3  111.46    5.54
   2   4  -2  820.77   24.94
   2   4  -2  925.84   25.71
   2   4  -2 1063.34   26.48
   2   4  -2  993.69   25.86
   2   4  -2  934.86   25.81
  -2   4   2 1010.06   26.25
  -2   4   2  826.07   25.32
  -2   4   2  959.62   28.63
   2   4  -1  188.03    7.00
  -2   4   1  176.64    6.86
  -2   4   1  165.74    6.57
   2   4  -1  180.15    6.85
   2   4  -1  177.66    6.71
  -2   4   1  162.81    7.89
   2   4  -1  170.74    8.40
   2   4  -1  180.05    6.62
   2   4   0  592.57   17.07
   2   4   0  599.40   17.11
  -2   4   0  592.53   19.03
   2   4   0  558.91   17.01
   2   4   0  596.16   17.09
  -2   4   0  561.95   16.58
   2   4   0  589.66   19.76
   2   4   0  570.83   16.83
   2   4   0  562.49   16.51
  -2   4   0  630.55   17.65
   2   4   1  614.26   17.75
  -2   4  -1  621.16   18.61
   2   4   1  611.98   17.47
   2   4   1  621.58   17.88
   2   4   1  604.95   17.49
  -2   4  -1  622.44   20.55
   2   4   1  652.71   18.47
   2   4   1  643.08   18.24
  -2   4  -1  560.94   17.00
   2   4   1  602.24   16.91
   2   4   2  500.43   15.40
   2   4   2  513.82   14.81
   2   4   2  508.38   15.78
   2   4   2  478.88   14.91
  -2   4  -2  492.60   16.17
   2   4   3  256.59    9.62
   2   4   3  255.77    9.87
  -2   4  -3  234.67   10.10
  -2   4  -4   75.15    5.34
   2   4   4   74.64    4.86
   2   4   4   85.58    5.16
  -2   4  -5  220.23   10.78
   2   4   5  214.93    9.98
  -2   4  -5  212.80   10.30
   2   4   6   38.83    4.05
  -2   4  -6   30.57    3.83
  -2   4  -6   35.60    1.94
   2   4   7  203.47    6.75
   2   4   7  220.93    6.84
  -2   4  -7  200.33    6.66
   2   4   7  217.15    6.75
   2   4   8    8.08    0.91
   2   4   8    8.60    0.92
  -2   4  -8    8.68    0.91
   2   4   9   13.78    1.03
   2   4   9   13.55    1.01
  -2   4  -9   13.41    0.99
  -2   5   9    4.91    0.64
  -2   5   9    5.68    0.71
   2   5  -9    6.09    0.71
  -2   5   8   44.75    2.29
  -2   5   8   40.55    2.22
  -2   5   8   42.29    2.37
   2   5  -8   41.30    2.18
  -2   5   7   12.73    1.25
  -2   5   7   12.66    1.20
  -2   5   7   12.25    1.15
   2   5  -7   11.27    1.08
   2   5  -6   18.00    2.70
  -2   5   6   19.37    1.45
  -2   5   6   14.94    2.53
  -2   5   6   22.00    1.59
  -2   5   6   21.24    2.86
  -2   5   6   21.86    1.49
  -2   5   5   45.64    4.06
   2   5  -5   40.68    3.96
  -2   5   5   46.85    4.08
   2   5  -5   39.61    3.82
  -2   5   4   52.71    3.86
   2   5  -4   45.18    3.71
   2   5  -4   50.63    4.09
  -2   5   4   58.38    4.23
   2   5  -3  381.02   13.34
   2   5  -3  402.90   13.35
  -2   5   3  409.46   13.23
   2   5  -3  427.10   14.27
   2   5  -3  387.06   13.31
  -2   5   3  442.91   14.21
   2   5  -2  383.46   13.57
   2   5  -2  467.51   14.69
   2   5  -2  478.33   14.39
  -2   5   2  476.79   14.57
   2   5  -2  494.08   14.66
  -2   5   2  402.04   14.00
   2   5  -1  190.58    7.29
   2   5  -1  181.81    6.94
  -2   5   1  155.27    6.90
  -2   5   1  146.14    6.45
   2   5  -1  165.89    6.74
   2   5  -1  175.74    7.02
  -2   5   1  147.47    7.53
   2   5  -1  169.53    6.82
   2   5   0  865.58   24.38
   2   5   0  881.74   24.59
   2   5   0  860.00   24.74
   2   5   0  874.60   24.71
  -2   5   0  908.13   25.39
  -2   5   0  846.20   24.21
   2   5   0  888.09   24.75
   2   5   0  845.05   24.07
  -2   5   0  906.92   26.74
   2   5   1  581.67   17.65
  -2   5  -1  616.35   20.51
   2   5   1  585.98   17.78
   2   5   1  566.44   17.30
  -2   5  -1  612.48   18.72
  -2   5  -1  584.23   17.13
   2   5   1  601.43   18.15
   2   5   1  597.16   16.99
   2   5   2  191.14    7.92
   2   5   2  187.69    8.09
  -2   5  -2  192.83    8.58
   2   5   2  208.83    7.82
   2   5   3  265.38   10.28
   2   5   3  270.54   10.58
  -2   5  -3  254.58   10.94
   2   5   4  167.81    8.09
  -2   5  -4  159.52    8.68
   2   5   4  163.91    8.07
  -2   5  -5   12.54    2.21
   2   5   5   14.28    2.31
  -2   5  -5   12.01    2.33
   2   5   6  241.66    7.34
   2   5   6  230.51   11.35
  -2   5  -6  221.11    7.17
   2   5   7    9.46    1.02
  -2   5  -7   11.75    1.08
   2   5   8   60.23    2.67
   2   5   8   54.08    2.47
  -2   5  -8   53.60    2.52
   2   5   9    4.66    0.60
   2   5   9    3.91    0.51
  -2   5  -9    4.56    0.57
  -2   6   9    1.80    0.41
  -2   6   9    1.33    0.37
  -2   6   9    1.12    0.33
   2   6  -9    1.67    0.32
  -2   6   8   28.68    1.76
  -2   6   8   28.60    1.85
  -2   6   8   31.41    1.86
   2   6  -8   30.66    1.79
  -2   6   7   10.22    1.08
  -2   6   7   11.22    1.08
  -2   6   7   11.83    1.21
   2   6  -7   11.95    1.15
  -2   6   6   58.96    2.90
  -2   6   6   62.76    5.29
  -2   6   6   60.72    2.83
  -2   6   6   60.53    2.77
   2   6  -6   63.11    2.77
  -2   6   6   68.72    5.38
   2   6  -6   58.14    5.27
  -2   6   5    8.04    1.80
   2   6  -5    6.64    1.58
  -2   6   5    4.76    1.36
   2   6  -4  694.74   22.36
  -2   6   4  667.24   21.10
   2   6  -4  638.99   21.00
  -2   6   4  702.65   22.04
   2   6  -3   33.18    3.20
   2   6  -3   28.64    2.76
   2   6  -3   34.62    2.99
  -2   6   3   32.99    3.07
   2   6  -2  527.08   15.86
   2   6  -2  496.57   15.78
  -2   6   2  538.21   16.10
   2   6  -2  494.81   15.97
   2   6  -1  104.34    5.30
   2   6  -1  107.49    5.07
   2   6  -1  101.52    5.22
   2   6  -1  111.48    5.28
   2   6  -1  103.00    5.00
   2   6   0  782.21   22.93
   2   6   0  792.77   22.87
   2   6   0  795.76   22.84
   2   6   0  805.74   23.33
  -2   6   0  791.62   23.87
   2   6   0  775.96   23.26
  -2   6   0  768.26   22.67
   2   6   1  348.41   11.88
   2   6   1  328.59   11.29
   2   6   1  337.77   11.73
  -2   6  -1  315.15   11.09
   2   6   1  331.22   11.04
  -2   6  -1  334.43   12.59
   2   6   1  339.96   12.09
   2   6   2  427.91   14.21
   2   6   2  396.53   13.12
  -2   6  -2  388.47   14.73
   2   6   2  412.23   13.64
   2   6   2  419.41   14.43
   2   6   3   73.38    4.77
  -2   6  -3   62.68    4.90
   2   6   3   71.08    4.88
   2   6   4  103.38    6.21
  -2   6  -4   84.89    6.30
   2   6   4   97.11    6.19
   2   6   5  197.23    9.93
  -2   6  -5  194.18   10.51
   2   6   6   54.39    2.63
   2   6   6   53.95    5.03
  -2   6  -6   54.72    2.61
   2   6   7   28.86    1.82
  -2   6  -7   28.57    1.78
   2   6   8    1.75    0.47
  -2   6  -8    1.55    0.42
   2   6   9   19.95    1.20
  -2   6  -9   18.79    1.13
  -2   7   9    6.56    0.65
  -2   7   9    6.88    0.63
  -2   7   9    6.71    0.68
   2   7  -9    8.08    0.73
  -2   7   8   17.88    1.35
  -2   7   8   16.77    1.31
  -2   7   8   17.65    1.30
   2   7  -8   19.24    1.34
  -2   7   7   27.72    1.76
  -2   7   7   27.77    1.86
  -2   7   7   27.70    1.77
   2   7  -7   26.88    1.73
  -2   7   6   45.79    4.45
   2   7  -6   43.57    4.63
  -2   7   6   45.32    2.37
  -2   7   6   45.83    2.48
  -2   7   6   47.89    4.51
   2   7  -6   43.05    2.26
  -2   7   6   43.91    2.31
   2   7  -5   86.41    6.41
  -2   7   5   86.96    6.11
   2   7  -4   40.04    3.96
   2   7  -4   34.74    3.34
  -2   7   4   33.97    3.50
   2   7  -3  321.38   12.76
   2   7  -3  294.04   11.89
   2   7  -3  292.71   11.82
   2   7  -2    1.38    0.72
   2   7  -2    1.48    0.96
  -2   7   2    0.60    0.53
   2   7  -2    1.06    0.71
  -2   7   2    0.78    0.51
   2   7  -1  322.14   11.52
   2   7  -1  315.32   11.35
   2   7  -1  316.48   11.46
  -2   7   1  281.88   10.99
   2   7  -1  318.63   11.70
   2   7  -1  302.11   11.61
   2   7   0   75.21    4.57
   2   7   0   84.41    4.78
  -2   7   0   64.02    4.80
   2   7   0   68.54    4.72
   2   7   0   73.17    4.93
  -2   7   0   62.06    4.22
  -2   7  -1  207.70    8.54
   2   7   1  215.21    9.15
   2   7   1  207.09    8.49
   2   7   1  217.85    8.54
   2   7   1  217.64    9.39
   2   7   1  217.65    8.99
  -2   7  -1  219.44    9.90
  -2   7  -2   99.61    5.50
   2   7   2  117.50    6.28
  -2   7  -2  104.59    6.58
   2   7   2  110.95    5.95
   2   7   2  120.54    6.63
   2   7   3   77.69    5.46
  -2   7  -3   70.20    5.48
   2   7   3   84.03    5.41
   2   7   4  100.49    6.55
  -2   7  -4   91.75    6.76
   2   7   4  109.99    6.87
   2   7   5   30.66    3.64
  -2   7  -5   27.66    1.71
   2   7   5   27.39    1.73
  -2   7  -5   27.26    3.67
   2   7   6  147.61    5.12
   2   7   6  151.03    9.01
  -2   7  -6  137.41    5.03
   2   7   7   65.05    2.97
  -2   7  -7   65.17    2.93
   2   7   8   19.91    1.37
  -2   7  -8   19.65    1.32
   2   7   9    1.38    0.32
  -2   7  -9    1.31    0.32
  -2   8   9    8.73    0.70
  -2   8   9   10.32    0.78
   2   8  -9   10.57    0.77
  -2   8   8   29.91    1.67
  -2   8   8   30.45    1.74
  -2   8   8   31.36    1.74
   2   8  -8   32.31    1.75
  -2   8   7   27.02    1.72
  -2   8   7   30.92    1.89
  -2   8   7   27.39    1.75
   2   8  -7   28.86    1.76
  -2   8   6   14.11    1.22
  -2   8   6   14.16    1.31
  -2   8   6   14.27    1.26
   2   8  -6   17.59    1.33
   2   8  -5   24.01    3.38
  -2   8   5   22.38    1.55
  -2   8   5   23.67    1.64
  -2   8   5   23.62    1.57
  -2   8   5   24.77    3.16
   2   8  -4   94.28    6.59
   2   8  -4   86.15    5.86
  -2   8   4   92.49    6.22
   2   8  -3   98.52    6.35
   2   8  -3   91.18    5.89
   2   8  -3   93.62    5.90
  -2   8   3  106.02    6.39
   2   8  -2  712.58   21.71
   2   8  -2  684.13   21.66
  -2   8   2  549.81   21.13
   2   8  -2  611.47   21.32
  -2   8   2  804.06   22.42
   2   8  -1  247.20   10.10
   2   8  -1  241.33    9.37
   2   8  -1  221.24    9.14
   2   8  -1  258.78   10.00
   2   8  -1  227.14    9.29
   2   8   0  234.41    9.82
   2   8   0  225.89   10.42
  -2   8   0  196.00   10.10
   2   8   0  276.25   10.64
  -2   8   0  200.66    9.28
   2   8   0  232.46   10.97
   2   8   0  296.60   11.08
   2   8   1  147.14    7.27
   2   8   1  129.74    6.62
   2   8   1  137.90    7.16
  -2   8  -1  134.35    6.77
   2   8   1  137.42    6.73
  -2   8  -1  152.37    8.20
   2   8   1  132.06    7.45
   2   8   2   45.53    3.96
  -2   8  -2   36.81    3.26
   2   8   2   41.65    3.62
  -2   8  -2   40.64    4.11
   2   8   2   39.04    3.88
   2   8   3   40.21    3.89
  -2   8  -3   36.01    4.08
   2   8   3   38.19    3.88
   2   8   4   26.05    3.27
  -2   8  -4   20.32    3.21
   2   8   4   24.06    3.29
   2   8   5  280.30    8.25
   2   8   5  286.34   13.02
  -2   8  -5  253.92   13.06
  -2   8  -5  258.23    8.21
   2   8   6    0.66    0.36
  -2   8  -6    0.68    0.41
   2   8   7    8.12    0.89
  -2   8  -7    8.84    0.94
   2   8   8   18.13    1.25
  -2   8  -8   18.68    1.25
   2   8   9   12.50    0.81
  -2   9   8    4.86    0.59
  -2   9   8    5.10    0.63
  -2   9   8    5.44    0.66
   2   9  -8    5.67    0.65
  -2   9   7   16.96    1.31
   2   9  -7   17.61    1.29
  -2   9   7   17.84    1.32
  -2   9   7   17.74    1.30
  -2   9   6   27.61    1.73
  -2   9   6   27.83    1.83
  -2   9   6   25.61    1.72
   2   9  -6   28.06    1.72
   2   9  -5  107.80    7.64
  -2   9   5   91.82    3.78
  -2   9   5   96.71    3.85
   2   9  -5  102.52    3.84
  -2   9   5  110.53    7.30
   2   9  -4   73.27    5.99
   2   9  -4   66.45    5.36
  -2   9   4   77.28    5.86
  -2   9   4   74.54    3.12
   2   9  -3  456.83   17.38
   2   9  -3  434.43   16.68
   2   9  -3  428.33   16.56
   2   9  -2   85.44    5.88
   2   9  -2   98.96    6.15
  -2   9   2  105.76    6.49
  -2   9   2   69.66    5.64
   2   9  -2   85.63    5.91
   2   9  -1  727.84   22.86
   2   9  -1  751.07   23.57
   2   9  -1  741.66   22.95
   2   9  -1  756.58   23.13
   2   9   0   32.25    3.65
   2   9   0   33.86    3.28
   2   9   0   32.65    3.30
  -2   9   0   29.87    3.15
   2   9   0   32.49    3.56
   2   9   0   36.36    3.46
  -2   9   0   29.02    3.61
   2   9   1  313.31   12.32
   2   9   1  272.20   11.30
   2   9   1  264.42   11.94
  -2   9  -1  271.33   11.36
   2   9   1  314.99   12.05
   2   9   1  292.33   12.73
  -2   9  -1  283.05   12.97
   2   9   2  232.98   10.32
  -2   9  -2  200.14   10.75
   2   9   2  201.93    9.64
  -2   9  -2  196.65    9.32
   2   9   2  214.64   10.66
   2   9   3  331.85   13.73
  -2   9  -3  294.39   14.03
   2   9   3  299.49   13.73
   2   9   4    2.32    0.46
  -2   9  -4    1.36    0.41
   2   9   4    1.29    0.79
   2   9   4    1.73    0.55
  -2   9  -4    0.48    1.46
   2   9   5   22.49    1.53
   2   9   5   19.97    3.11
  -2   9  -5   19.86    1.50
   2   9   6    9.63    1.00
  -2   9  -6   10.66    1.05
   2   9   7   14.72    1.17
  -2   9  -7   14.20    1.17
   2   9   8   12.73    0.95
  -2   9  -8   13.88    1.00
   2  10  -8   29.46    1.46
  -2  10   8   30.28    1.55
  -2  10   7   21.55    1.38
   2  10  -7   23.85    1.46
  -2  10   7   24.91    1.53
  -2  10   6   11.13    1.05
   2  10  -6   11.98    1.07
  -2  10   6   12.45    1.15
  -2  10   5   19.70    1.40
  -2  10   5   18.35    1.43
   2  10  -4  130.18    8.53
   2  10  -4  125.29    8.00
  -2  10   4  140.41    8.43
  -2  10   4  135.97    4.83
   2  10  -3    3.10    1.33
   2  10  -3    3.51    1.38
  -2  10   3    4.05    1.47
   2  10  -3    3.13    1.17
   2  10  -2   47.50    4.46
   2  10  -2   46.08    4.39
   2  10  -2   44.66    4.38
  -2  10   2   36.31    4.19
   2  10  -1   32.52    3.46
   2  10  -1   30.08    3.43
  -2  10   1   24.21    3.31
  -2  10   1   30.17    3.36
   2  10  -1   26.16    3.41
   2  10  -1   30.98    3.57
   2  10   0   49.91    4.40
  -2  10   0   34.20    4.11
   2  10   0   50.03    4.78
  -2  10   0   33.57    3.55
   2  10   0   48.73    4.49
   2  10   1  256.63   12.22
   2  10   1  243.13   10.79
   2  10   1  238.86   11.30
  -2  10  -1  261.97   12.79
  -2  10  -1  235.61   10.94
   2  10   1  250.52   11.20
   2  10   2  153.77    9.43
   2  10   2  178.89    9.39
   2  10   2  151.65    8.54
  -2  10  -2  166.06    8.54
  -2  10  -2  163.19    9.94
   2  10   3   69.50    6.13
   2  10   3   76.62    5.91
  -2  10  -3   67.04    6.24
  -2  10  -3   70.90    3.11
   2  10   4   30.34    4.08
   2  10   4   33.26    4.06
  -2  10  -4   24.66    3.76
  -2  10  -4   28.47    1.83
   2  10   4   30.15    1.76
   2  10   5   70.35    3.01
  -2  10  -5   64.86    3.02
   2  10   6   24.24    1.54
  -2  10  -6   24.74    1.64
   2  10   7   30.96    1.69
  -2  10  -7   31.61    1.74
  -2  10  -8    9.61    0.77
   2  10   8    8.82    0.71
  -2  11   8   15.55    0.97
  -2  11   7   16.96    1.18
   2  11  -7   18.11    1.17
  -2  11   6   15.25    1.25
   2  11  -6   14.38    1.15
  -2  11   5   42.67    2.25
  -2  11   4   43.58    2.29
   2  11  -3   57.01    5.35
   2  11  -3   57.35    5.41
   2  11  -3   59.80    5.66
  -2  11   3   69.48    5.91
   2  11  -2   66.16    5.62
   2  11  -2   64.69    5.58
  -2  11   2   51.90    5.40
   2  11  -2   66.49    5.74
  -2  11   2   74.60    5.95
   2  11  -1   81.84    5.88
   2  11  -1   88.17    6.35
   2  11  -1   98.20    6.82
  -2  11   1   43.15    4.52
   2  11  -1   82.19    6.20
  -2  11   1   36.54    4.61
   2  11   0   51.73    4.62
   2  11   0   49.15    4.87
  -2  11   0   27.14    3.50
  -2  11   0   34.69    4.43
   2  11   0   45.86    4.59
   2  11   1  146.80    8.79
   2  11   1  150.82    8.30
   2  11   1  172.72    9.18
  -2  11  -1  139.16    9.37
  -2  11  -1  136.82    8.21
  -2  11  -2   87.64    3.54
  -2  11  -2   74.01    6.78
   2  11   2   73.49    5.95
   2  11   3   56.47    2.48
   2  11   3   55.31    5.15
  -2  11  -3   43.83    5.20
  -2  11  -3   49.81    2.57
   2  11   4  111.32    4.01
  -2  11  -4  103.18    4.16
   2  11   5   21.09    1.44
  -2  11  -5   22.77    1.58
   2  11   6   67.08    2.86
  -2  11  -6   72.73    3.03
   2  11   7    0.09    0.17
  -2  11  -7    0.62    0.32
  -2  12   7    5.26    0.61
  -2  12   6   16.18    1.21
  -2  12   5   24.46    1.60
  -2  12   4   99.73    3.91
  -2  12   3  133.51    4.87
   2  12  -2   28.08    3.81
   2  12  -2   28.92    3.74
   2  12  -2   30.29    3.91
  -2  12   2   35.16    2.02
  -2  12   2   29.01    3.80
  -2  12   1  117.69    8.66
   2  12  -1  135.08    8.70
  -2  12   1  130.06    8.21
  -2  12   1  138.59    4.89
   2  12  -1  131.18    8.33
   2  12   0  236.09   11.71
   2  12   0  210.55   10.66
  -2  12   0  191.02    6.38
  -2  12   0  162.40    9.68
  -2  12   0  163.00   10.72
  -2  12   0  179.20   10.04
   2  12   0  220.52   10.90
  -2  12  -1   62.48    6.30
  -2  12  -1   73.16    3.21
   2  12   1   66.83    5.88
  -2  12  -1   65.51    5.63
   2  12   1   77.67    6.05
  -2  12  -2   96.39    3.89
  -2  12  -2   96.04    7.89
   2  12   2   86.54    6.76
  -2  12  -3    2.53    0.55
  -2  12  -4   40.99    2.27
   2  12   5   48.05    2.18
  -2  12  -5   43.31    2.32
   2  12   6    3.74    0.50
  -2  12  -6    3.68    0.59
  -2  12  -7   35.20    1.64
   2  12   7   33.66    1.47
  -2  13   7    2.33    0.37
  -2  13   6   19.25    1.22
  -2  13   5   35.92    1.93
  -2  13   4   27.67    1.73
  -2  13   3  112.38    4.24
  -2  13   2   61.47    2.90
  -2  13   1    0.17    0.27
  -2  13   0    0.77    0.29
  -2  13  -1   82.54    3.54
  -2  13  -2   41.97    2.31
  -2  13  -3    5.16    0.75
  -2  13  -4   51.45    2.52
  -2  13  -5    4.14    0.62
  -2  13  -6   79.52    3.00
  -2  14   6   10.73    0.79
  -2  14   5   14.49    1.06
  -2  14   4   50.95    2.36
  -2  14   3   25.06    1.63
  -2  14   2  111.92    4.22
  -2  14   1  106.69    4.11
  -2  14   0   50.00    2.51
  -2  14  -1   32.03    1.95
  -2  14  -2   43.60    2.32
  -2  14  -3   57.39    2.69
  -2  14  -4   10.39    0.99
  -2  14  -5   14.87    1.10
  -2  14  -6    9.77    0.76
  -2  15   5   27.98    1.40
  -2  15   4    7.68    0.77
  -2  15   3   62.94    2.69
  -2  15   2    5.97    0.79
  -2  15   1  113.15    4.19
  -2  15   0   12.51    1.12
  -2  15  -1   74.46    3.15
  -2  15  -2    3.27    0.57
  -2  15  -3   44.30    2.18
  -2  15  -4   33.72    1.72
  -2  15  -5   29.80    1.46
  -2  16   4   11.66    0.83
  -2  16   3    0.81    0.31
  -2  16   2   62.89    2.61
  -2  16   1    1.54    0.39
  -2  16   0   69.07    2.83
  -2  16  -1    9.34    0.87
  -2  16  -2   17.11    1.18
  -2  16  -3   25.83    1.42
  -2  16  -4    8.54    0.70
  -2  17   3   23.66    1.17
  -2  17   2    2.81    0.44
  -2  17   1   38.59    1.76
  -2  17   0    3.94    0.52
  -2  17  -1   79.56    2.87
  -2  17  -2   20.20    1.13
  -2  17  -3   14.30    0.87
   3 -17  -2   20.36    1.00
   3 -17  -1    1.58    0.27
   3 -17  -1    1.68    0.32
   3 -17   0   55.25    1.96
   3 -16  -4    3.16    0.38
   3 -16  -4    2.77    0.38
   3 -16  -3   29.05    1.30
  -3 -16   3   25.34    1.17
   3 -16  -2    0.42    0.17
   3 -16  -2    0.16    0.18
   3 -16  -1   47.64    1.96
   3 -16   0   15.10    0.96
   3 -16   1   15.51    0.94
   3 -16   2    6.52    0.60
   3 -16   3    0.61    0.24
   3 -16   3    0.50    0.22
  -3 -15   5    3.36    0.37
   3 -15  -5    4.15    0.45
   3 -15  -5    3.66    0.46
   3 -15  -4   48.08    2.15
  -3 -15   4   51.79    2.05
  -3 -15   3   23.06    1.27
   3 -15  -3   25.61    1.35
   3 -15  -2   39.24    1.86
   3 -15  -1   12.84    0.98
   3 -15   0   40.08    1.87
   3 -15   1    2.86    0.46
   3 -15   1    2.72    0.46
   3 -15   2   32.63    1.54
   3 -15   2   33.27    1.66
   3 -15   3    5.78    0.64
   3 -15   4   20.95    1.15
   3 -14  -6    4.15    0.44
   3 -14  -6    4.83    0.52
   3 -14  -5   20.18    1.14
   3 -14  -5   18.90    1.21
   3 -14  -4    5.56    0.63
   3 -14  -3   71.30    2.63
   3 -14  -3   47.96    2.38
   3 -14  -2    9.43    0.94
  -3 -14   2   11.96    0.94
   3 -14  -1   38.66    1.92
   3 -14   0   23.57    1.44
   3 -14   0   24.13    1.46
   3 -14   1   18.91    1.31
   3 -14   1   19.71    1.26
   3 -14   2   34.29    1.69
   3 -14   2   34.96    1.84
   3 -14   3   57.19    2.48
   3 -14   4   27.02    1.47
   3 -14   5    1.29    0.30
   3 -13  -6   16.81    1.01
   3 -13  -6   17.44    1.11
  -3 -13   6   14.23    0.92
   3 -13  -5    4.07    0.56
   3 -13  -5    3.30    0.57
   3 -13  -4   23.35    1.48
   3 -13  -3   10.38    1.01
   3 -13  -2   21.30    1.58
   3 -13  -1   20.84    1.37
   3 -13   0   45.34    2.17
   3 -13   0   46.52    2.23
   3 -13   1   58.86    2.57
   3 -13   1   60.34    2.68
   3 -13   2    6.84    0.84
   3 -13   3   52.25    2.45
   3 -13   4   47.49    2.23
   3 -13   5   80.55    2.99
   3 -13   6    5.27    0.54
   3 -13   6    4.06    0.54
   3 -12  -7   16.66    1.01
  -3 -12   7   15.30    0.94
   3 -12  -7   16.02    0.95
   3 -12  -6   19.68    1.32
   3 -12  -6   18.77    1.18
  -3 -12   6   17.52    1.15
   3 -12  -5   22.87    1.41
  -3 -12   5   21.75    1.36
   3 -12  -4   16.01    1.29
   3 -12  -3   17.47    1.29
   3 -12  -2  103.97    3.85
   3 -12  -1   96.75    7.83
   3 -12  -1   96.46    3.57
  -3 -12   1   96.78    7.55
   3 -12  -1   89.83    3.48
   3 -12   0    1.81    0.46
   3 -12   0    1.20    0.85
   3 -12   0    2.15    0.47
  -3 -12   0    3.41    1.55
  -3 -12  -1  124.75    8.58
   3 -12   1  119.40    4.29
   3 -12   1  127.63    4.45
   3 -12   2   54.45    2.57
   3 -12   2   55.33    2.60
   3 -12   3   37.57    2.01
   3 -12   3   38.47    2.07
   3 -12   4   16.59    1.28
   3 -12   4   15.23    1.22
   3 -12   5    7.99    0.81
   3 -12   5    8.36    0.83
   3 -12   6   38.25    1.70
   3 -12   6   34.81    1.66
   3 -11  -7    2.98    0.46
   3 -11  -7    2.17    0.43
  -3 -11   7    2.51    0.44
   3 -11  -6   27.29    1.67
   3 -11  -6   26.87    1.53
  -3 -11   6   25.13    1.50
   3 -11  -5    5.91    0.70
  -3 -11   5    4.35    0.67
   3 -11  -4   14.25    1.21
   3 -11  -3    4.61    0.73
   3 -11  -3    4.12    1.57
   3 -11  -2  118.76    4.24
   3 -11  -2  126.94    8.70
  -3 -11   2  130.38    8.71
   3 -11  -1   23.89    1.47
   3 -11  -1   24.99    3.86
   3 -11  -1   25.59    1.55
  -3 -11   1   24.71    3.61
   3 -11   0   84.16    3.22
   3 -11   0   82.70    7.11
  -3 -11   0   82.95    6.69
   3 -11   0   85.60    3.33
   3 -11   1   44.72    2.19
   3 -11   1   34.78    4.66
   3 -11   1   41.73    2.14
  -3 -11  -1   44.29    4.61
   3 -11   1   42.45    2.04
   3 -11   2   29.42    1.85
  -3 -11  -2   35.34    4.26
   3 -11   2   33.60    4.52
   3 -11   2   34.12    1.89
   3 -11   3  111.65    4.22
   3 -11   3  116.35    4.23
   3 -11   4    0.66    0.30
   3 -11   4    1.19    0.40
   3 -11   5   60.10    2.66
   3 -11   5   58.15    2.61
   3 -11   6    0.65    0.31
   3 -11   6    0.23    0.27
   3 -11   7   49.24    1.92
   3 -11   7   45.95    1.98
   3 -10  -8    6.08    0.56
  -3 -10   8    6.03    0.59
   3 -10  -8    6.30    0.58
   3 -10  -7   16.12    1.16
   3 -10  -7   15.09    1.08
  -3 -10   7   15.01    1.11
   3 -10  -7   14.87    1.08
   3 -10  -6   46.44    2.21
   3 -10  -6   49.71    2.44
  -3 -10   6   44.67    2.21
   3 -10  -5  107.03    3.90
   3 -10  -4   16.92    1.22
   3 -10  -4   13.75    2.81
   3 -10  -3   30.03    1.70
   3 -10  -3   23.32    3.59
   3 -10  -2    9.32    2.19
  -3 -10   2   12.51    2.47
   3 -10  -1  136.39    8.96
  -3 -10   1  139.33    8.65
   3 -10   0   28.19    3.97
  -3 -10   0   28.97    3.67
   3 -10   1   50.42    5.42
  -3 -10  -1   58.83    5.20
   3 -10   2  243.67   12.95
   3 -10   2  232.81    7.42
   3 -10   2  233.31   11.59
  -3 -10  -2  271.34   12.54
   3 -10   2  249.09    7.43
   3 -10   3   69.58    3.02
   3 -10   3   64.17    6.26
   3 -10   3   66.15    5.86
   3 -10   3   71.89    3.03
   3 -10   4   35.12    2.02
   3 -10   4   36.98    1.98
   3 -10   5   21.92    1.52
   3 -10   5   19.47    1.41
   3 -10   6   60.94    2.63
   3 -10   6   56.27    2.46
   3 -10   7    2.15    0.40
   3 -10   7    1.60    0.32
   3 -10   8   40.68    1.72
   3  -9  -8    5.23    0.59
   3  -9  -8    5.85    0.61
  -3  -9   8    5.65    0.62
   3  -9  -7    4.69    0.62
   3  -9  -7    4.10    0.60
   3  -9  -7    5.81    0.72
   3  -9  -6   46.73    2.29
   3  -9  -6   46.29    2.32
   3  -9  -6   50.82    2.52
   3  -9  -5   21.11    1.41
   3  -9  -4   60.60    5.90
   3  -9  -4   67.99    2.86
   3  -9  -3   30.32    3.83
   3  -9  -2  369.52   15.77
   3  -9  -2  344.83   15.15
   3  -9  -1   18.37    2.90
  -3  -9   1   16.57    2.65
  -3  -9   0  216.61   10.41
   3  -9   0  226.02   11.54
   3  -9   1  293.97   13.91
  -3  -9  -1  304.95   13.07
   3  -9   2  121.24    8.39
   3  -9   2  125.72    7.62
   3  -9   3   21.32    3.46
   3  -9   3   19.92    1.40
   3  -9   3   19.30    1.37
   3  -9   3   17.22    2.73
   3  -9   4  158.72    5.45
   3  -9   4  153.20    9.76
  -3  -9  -4  159.81    9.90
   3  -9   4  158.31    9.57
   3  -9   4  160.15    5.34
   3  -9   5    7.97    0.92
   3  -9   5    8.37    0.90
   3  -9   6    7.78    0.86
   3  -9   6    6.28    0.74
   3  -9   7   58.07    2.50
   3  -9   8    2.68    0.43
   3  -8  -9    2.18    0.33
   3  -8  -9    2.48    0.35
  -3  -8   9    2.20    0.32
   3  -8  -8    8.34    0.80
  -3  -8   8    9.17    0.84
   3  -8  -8    9.58    0.81
   3  -8  -7   54.83    2.58
   3  -8  -7   58.14    2.62
   3  -8  -7   58.28    2.54
   3  -8  -6    9.08    0.89
   3  -8  -6   10.39    1.02
   3  -8  -6    9.60    1.03
   3  -8  -5   45.91    2.20
   3  -8  -5   51.36    5.43
   3  -8  -4   21.09    3.37
   3  -8  -3  148.01    8.74
   3  -8  -2    7.71    1.73
   3  -8  -2    7.19    1.76
   3  -8  -1  314.04   13.51
  -3  -8   1  322.63   12.85
   3  -8  -1  298.81   12.35
   3  -8   0   22.57    3.14
  -3  -8   0   26.12    2.97
   3  -8   1   33.77    3.92
   3  -8   2  254.44   12.34
   3  -8   2  244.90   11.07
   3  -8   3  128.58    8.43
   3  -8   3  125.39    7.73
   3  -8   4  392.98   17.26
   3  -8   4  412.61   11.76
  -3  -8  -4  431.04   17.68
   3  -8   4  405.48   17.00
   3  -8   4  420.17   11.65
   3  -8   5    4.85    0.68
   3  -8   5    5.31    0.75
   3  -8   5    5.18    0.71
   3  -8   5    5.06    1.51
   3  -8   6    0.88    0.41
   3  -8   6    1.56    0.44
   3  -8   6    1.30    0.37
   3  -8   7   19.59    1.36
   3  -8   7   20.15    1.31
   3  -8   8   58.49    2.29
   3  -8   8   49.98    2.10
   3  -7  -9    5.80    0.58
  -3  -7   9    4.97    0.52
   3  -7  -9    5.70    0.55
   3  -7  -8    0.87    0.31
   3  -7  -8    1.31    0.40
   3  -7  -7   29.00    1.80
   3  -7  -7   29.71    1.79
   3  -7  -7   29.53    1.70
   3  -7  -6  158.51    5.41
   3  -7  -6  175.08    5.77
   3  -7  -5   50.17    2.29
  -3  -7   5   54.42    5.16
   3  -7  -5   45.83    5.08
   3  -7  -4   12.47    2.81
   3  -7  -3   25.70    3.35
   3  -7  -2  525.73   18.49
   3  -7  -2  492.62   18.42
   3  -7  -1   69.46    5.15
   3  -7  -1   58.19    4.39
  -3  -7   1   65.52    4.56
   3  -7   0   10.89    2.08
  -3  -7   0   13.56    1.96
   3  -7   1   44.86    4.20
   3  -7   1   44.34    3.58
   3  -7   2   38.72    4.07
   3  -7   2   34.40    3.40
   3  -7   3  173.08    9.64
   3  -7   3  176.69    9.09
   3  -7   4  206.70   11.08
  -3  -7  -4  236.74   11.72
   3  -7   4  212.57   10.97
   3  -7   5   64.08    2.95
   3  -7   5   65.83    2.86
  -3  -7  -5   69.92    6.22
   3  -7   5   58.49    5.57
   3  -7   5   67.15    2.80
   3  -7   6   10.03    1.04
   3  -7   6    9.43    1.02
   3  -7   7   68.59    2.99
   3  -7   7   69.63    2.91
   3  -7   8   -0.05    0.24
   3  -7   8   -0.36    0.23
   3  -7   8    0.35    0.21
   3  -6  -9    3.29    0.45
   3  -6  -9    3.51    0.50
   3  -6  -8    6.62    0.81
   3  -6  -8    6.64    0.76
   3  -6  -7   41.98    2.30
   3  -6  -7   46.61    2.31
   3  -6  -7   45.11    2.21
   3  -6  -6   24.10    1.52
   3  -6  -6   26.61    1.72
  -3  -6   6   25.25    3.59
   3  -6  -6   23.02    3.32
   3  -6  -6   27.31    1.71
   3  -6  -6   24.91    3.62
  -3  -6   5  140.46    8.57
   3  -6  -5  130.86    8.70
   3  -6  -4   56.87    5.18
   3  -6  -3  394.82   15.47
   3  -6  -2   37.96    3.55
   3  -6  -2   35.04    3.20
   3  -6  -1  467.81   16.03
  -3  -6   1  452.83   14.94
   3  -6  -1  427.72   15.29
   3  -6   0  217.04    9.69
   3  -6   0  202.90    8.52
   3  -6   1  232.46   10.42
   3  -6   1  227.71    9.07
   3  -6   2  299.73   12.62
   3  -6   2  293.10   11.56
   3  -6   3  198.29    9.97
   3  -6   3  191.74    9.32
   3  -6   4   98.54    6.82
   3  -6   4   95.24    6.63
  -3  -6  -4   97.90    6.90
   3  -6   5  269.91    8.29
   3  -6   5  283.88    8.33
  -3  -6  -5  290.49   13.71
   3  -6   5  257.87   12.89
   3  -6   6   27.91    1.78
   3  -6   6   28.48    1.82
   3  -6   7   16.56    1.32
   3  -6   7   16.76    1.31
   3  -6   8   20.09    1.29
   3  -6   8   21.50    1.37
   3  -6   9    5.14    0.53
   3  -6   9    3.65    0.44
   3  -6   9    4.41    0.52
   3  -6   9    3.94    0.48
   3  -5  -9    4.12    0.53
   3  -5  -9    4.37    0.59
   3  -5  -8   36.89    2.05
   3  -5  -8   37.67    1.95
   3  -5  -7    1.80    0.53
   3  -5  -7    2.04    0.49
   3  -5  -6   72.68    3.18
   3  -5  -6   78.94    6.28
   3  -5  -6   77.98    3.21
   3  -5  -6   71.30    2.98
   3  -5  -6   67.66    6.22
  -3  -5   6   76.67    6.24
   3  -5  -5   94.95    6.65
   3  -5  -5   94.26    7.01
  -3  -5   5  106.19    6.96
   3  -5  -4   62.60    4.82
   3  -5  -4   70.79    5.58
   3  -5  -3   71.25    4.77
   3  -5  -3   85.46    5.68
   3  -5  -2  336.14   12.74
   3  -5  -1  449.32   15.20
  -3  -5   1  455.15   14.28
   3  -5  -1  426.44   14.86
   3  -5   0  100.04    5.73
   3  -5   0   97.32    4.84
   3  -5   0  103.79    5.30
   3  -5   1  214.54    8.32
   3  -5   1  215.42    9.51
   3  -5   2   95.01    5.94
   3  -5   2   84.02    4.99
   3  -5   3  549.69   19.50
   3  -5   3  526.65   18.56
   3  -5   4  278.27   12.40
  -3  -5  -4  297.86   12.87
   3  -5   4  266.96   12.12
  -3  -5  -5  211.34   11.01
   3  -5   5  195.64   10.59
   3  -5   6   39.48    4.59
   3  -5   6   40.17    2.18
   3  -5   6   41.47    2.22
   3  -5   7  123.49    4.55
   3  -5   7  123.20    4.53
   3  -5   8    5.27    0.70
   3  -5   8    4.22    0.64
   3  -5   8    5.13    0.70
   3  -5   9   57.81    2.18
   3  -5   9   55.51    2.14
   3  -5   9   52.06    2.15
   3  -4  -9    4.34    0.58
   3  -4  -9    3.61    0.55
   3  -4  -8    8.97    0.97
   3  -4  -8    8.55    0.89
   3  -4  -7   97.45    3.73
   3  -4  -7   99.91    3.99
   3  -4  -6  145.47    9.07
   3  -4  -6  146.04    5.15
   3  -4  -6  131.64    8.71
   3  -4  -6  158.00    9.03
  -3  -4   6  151.44    8.95
   3  -4  -6  159.75    5.19
   3  -4  -6  142.21    4.91
   3  -4  -5   21.39    2.97
  -3  -4   5   17.92    2.78
   3  -4  -5   22.78    3.13
   3  -4  -4   24.33    3.09
   3  -4  -4   30.65    3.49
  -3  -4   4   29.81    3.24
   3  -4  -3   83.69    5.16
   3  -4  -3   90.60    5.85
   3  -4  -2  242.98    9.92
   3  -4  -1  131.87    6.25
  -3  -4   1  136.45    5.64
   3  -4  -1  132.36    6.34
   3  -4   0   45.38    3.47
   3  -4   0   41.00    2.87
   3  -4   0   43.51    2.69
   3  -4   0   43.07    3.12
  -3  -4   0   48.38    4.16
   3  -4   1    3.29    0.76
   3  -4   1    3.72    1.05
   3  -4   1    4.30    0.96
   3  -4   2  254.22   10.66
  -3  -4  -2  276.57   10.48
   3  -4   2  253.50    9.81
   3  -4   3  455.55   16.61
  -3  -4  -3  487.12   16.58
   3  -4   3  448.90   15.92
   3  -4   4  122.98    7.31
  -3  -4  -4  124.30    7.38
   3  -4   4  123.66    7.23
  -3  -4  -5   42.40    4.43
   3  -4   5   32.91    3.88
   3  -4   6  150.61    5.22
   3  -4   6  154.61    5.30
  -3  -4  -6  167.53    9.89
   3  -4   6  139.08    9.11
  -3  -4  -6  147.85    9.38
   3  -4   7   32.38    1.96
   3  -4   7   36.35    2.09
   3  -4   8  111.09    4.00
   3  -4   8  114.64    4.06
   3  -4   8  101.53    3.99
   3  -4   9    8.02    0.71
   3  -4   9    6.96    0.68
   3  -4   9    6.19    0.63
   3  -4   9    6.95    0.70
   3  -3 -10    2.45    0.37
   3  -3  -9    1.13    0.32
   3  -3  -9    0.91    0.30
   3  -3  -8   40.40    2.07
   3  -3  -8   40.44    2.22
   3  -3  -7   36.67    2.13
   3  -3  -7   34.13    1.91
   3  -3  -6   82.13    6.64
   3  -3  -6   95.92    3.71
   3  -3  -6   95.21    6.71
  -3  -3   6  102.55    6.97
   3  -3  -6   86.02    6.59
   3  -3  -6   89.95    3.43
   3  -3  -5   10.05    1.97
   3  -3  -5   10.44    1.99
  -3  -3   5    9.61    1.95
   3  -3  -5    7.33    1.77
   3  -3  -4  143.48    7.62
   3  -3  -4  139.45    7.70
  -3  -3   4  150.82    7.62
   3  -3  -3  283.07   10.98
   3  -3  -3  280.07   11.25
   3  -3  -2  606.79   19.31
   3  -3  -2  668.36   19.99
   3  -3  -1   17.69    1.90
   3  -3  -1   15.88    1.55
   3  -3  -1   16.91    1.79
   3  -3  -1   16.91    1.92
   3  -3   0  630.08   18.92
   3  -3   0  605.79   18.14
   3  -3   0  606.31   17.56
   3  -3   0  615.12   18.50
   3  -3   1  542.04   17.37
  -3  -3  -1  583.50   18.59
  -3  -3  -1  528.23   16.57
   3  -3   1  534.83   15.91
   3  -3   1  517.66   18.22
   3  -3   1  524.92   16.26
   3  -3   2  407.92   14.35
  -3  -3  -2  407.42   13.88
   3  -3   2  403.69   13.35
   3  -3   3  330.73   12.33
   3  -3   3  330.39   12.82
  -3  -3  -3  341.00   12.75
   3  -3   4   47.67    4.18
   3  -3   4   42.11    3.88
  -3  -3  -4   53.01    4.46
  -3  -3  -5  108.71    7.25
   3  -3   5  102.38    6.96
   3  -3   6   27.75    1.75
   3  -3   6   26.88    1.78
  -3  -3  -6   30.62    3.99
   3  -3   6   22.98    3.47
  -3  -3  -6   26.58    3.77
   3  -3   7  118.38    4.45
   3  -3   7  130.26    4.64
   3  -3   8    8.17    0.92
   3  -3   8    9.59    1.03
   3  -3   8    9.22    0.98
   3  -3   9    5.31    0.62
   3  -3   9    5.31    0.61
   3  -3   9    5.36    0.65
   3  -2 -10    7.11    0.62
   3  -2 -10    7.62    0.65
   3  -2  -9    1.70    0.39
   3  -2  -9    2.00    0.46
  -3  -2   9    1.25    0.38
   3  -2  -8    6.30    0.75
   3  -2  -8    6.60    0.88
  -3  -2   8    6.49    0.81
   3  -2  -7  132.32    9.25
   3  -2  -7  146.95    5.19
  -3  -2   7  143.98    4.99
  -3  -2   7  158.00    9.16
   3  -2  -7  142.32    4.93
   3  -2  -6   60.91    5.58
  -3  -2   6   59.76    5.20
   3  -2  -6   60.35    5.19
   3  -2  -5   50.47    4.62
  -3  -2   5   59.94    4.76
   3  -2  -5   59.62    4.69
   3  -2  -5   51.90    4.55
  -3  -2   4   61.68    4.51
   3  -2  -4   66.40    4.63
   3  -2  -4   62.75    4.69
   3  -2  -4   69.01    4.90
   3  -2  -3 1063.89   31.38
   3  -2  -3 1062.04   30.91
   3  -2  -3 1101.03   31.56
  -3  -2   3 1133.66   31.18
   3  -2  -2   67.83    4.26
   3  -2  -2   68.00    4.05
   3  -2  -2   70.57    4.32
  -3  -2   2   72.81    4.12
   3  -2  -1  234.68    8.72
   3  -2  -1  242.66    8.45
   3  -2  -1  258.24    8.80
  -3  -2   1  247.23   10.80
   3  -2  -1  259.69    9.34
   3  -2   0    4.09    1.13
  -3  -2   0    3.46    0.74
   3  -2   0    5.45    1.07
   3  -2   0    3.35    0.74
   3  -2   0    4.54    0.82
   3  -2   0    4.00    0.94
  -3  -2   0    4.77    1.14
   3  -2   0    2.87    1.04
  -3  -2   0    4.54    1.17
  -3  -2   0    5.28    1.49
  -3  -2  -1    2.29    0.90
   3  -2   1    2.57    0.67
   3  -2   1    2.90    0.89
  -3  -2  -1    2.30    0.75
   3  -2   1    3.42    1.00
  -3  -2  -1    2.95    0.93
  -3  -2  -1    4.88    1.30
  -3  -2  -1    3.97    0.84
   3  -2   1    4.91    1.22
   3  -2   1    2.90    0.75
   3  -2   1    2.59    0.61
   3  -2   2  820.87   24.08
   3  -2   2  855.04   25.16
  -3  -2  -2  867.26   24.76
   3  -2   3  340.36   12.73
  -3  -2  -3  350.51   12.80
   3  -2   3  327.76   12.22
   3  -2   4  245.90   10.61
   3  -2   4  236.08   10.59
  -3  -2  -4  250.42   10.95
  -3  -2  -5    3.77    1.32
   3  -2   5    3.54    1.25
   3  -2   6  178.84    5.92
   3  -2   6  184.75    6.09
  -3  -2  -6  191.38   10.66
   3  -2   6  175.55   10.17
  -3  -2  -6  172.86   10.35
   3  -2   7   36.52    2.04
   3  -2   7   37.14    2.15
   3  -2   8   59.60    2.63
   3  -2   8   59.38    2.77
   3  -2   8   56.88    2.73
   3  -2   9    8.24    0.78
   3  -2   9   10.30    0.88
   3  -2   9    9.30    0.85
   3  -1 -10    1.07    0.25
   3  -1 -10    2.17    0.40
   3  -1  -9    9.01    0.90
  -3  -1   9    6.47    0.81
   3  -1  -9    9.32    0.92
   3  -1  -9    9.40    0.87
   3  -1  -8   66.45    2.98
  -3  -1   8   60.10    2.77
  -3  -1   8   59.38    2.80
   3  -1  -8   65.36    2.81
   3  -1  -7   43.54    5.00
   3  -1  -7   49.85    2.50
  -3  -1   7   44.93    2.30
  -3  -1   7   44.01    2.35
  -3  -1   7   52.63    5.01
   3  -1  -7   45.64    2.25
   3  -1  -6   84.24    5.98
  -3  -1   6   74.82    5.81
   3  -1  -6   71.16    6.11
   3  -1  -5   94.93    5.96
  -3  -1   5   89.81    5.91
   3  -1  -5   81.10    5.76
   3  -1  -5   84.90    6.12
   3  -1  -4  350.69   13.59
   3  -1  -4  379.27   13.35
  -3  -1   4  361.50   13.31
   3  -1  -4  335.65   13.18
   3  -1  -3   25.52    2.81
   3  -1  -3   29.46    2.72
   3  -1  -3   30.60    2.86
  -3  -1   3   28.89    2.71
   3  -1  -2 1009.37   29.34
  -3  -1   2 1030.36   31.14
   3  -1  -2 1006.65   28.93
   3  -1  -2 1041.93   28.70
  -3  -1   2 1079.21   28.94
   3  -1  -2 1066.86   29.53
   3  -1  -1  500.08   15.27
   3  -1  -1  525.07   15.28
   3  -1  -1  529.86   15.55
   3  -1  -1  500.94   15.65
  -3  -1   1  510.06   17.29
   3  -1  -1  546.88   16.12
  -3  -1   1  509.15   15.14
  -3  -1   1  510.43   17.72
   3  -1   0  353.50   11.60
   3  -1   0  381.78   11.86
   3  -1   0  360.77   13.69
   3  -1   0  367.19   11.19
  -3  -1   0  384.08   13.75
   3  -1   0  363.42   11.77
  -3  -1   0  355.54   11.13
  -3  -1   0  347.73   10.65
  -3  -1   0  397.50   14.67
  -3  -1   0  353.38   13.79
   3  -1   0  347.93   13.61
   3  -1   0  375.02   11.97
  -3  -1  -1  446.67   15.88
   3  -1   1  425.50   14.40
   3  -1   1  426.79   13.46
   3  -1   1  441.26   13.85
   3  -1   1  419.06   12.28
   3  -1   1  420.03   12.64
   3  -1   1  407.58   13.22
  -3  -1  -1  414.04   14.87
   3  -1   1  419.31   14.57
  -3  -1  -1  415.52   13.21
   3  -1   2  915.53   26.37
  -3  -1  -2  914.30   26.10
   3  -1   2  892.86   25.42
   3  -1   3 1020.46   29.89
   3  -1   3  999.03   29.40
  -3  -1  -3 1055.30   30.10
   3  -1   4   86.73    5.60
   3  -1   4   89.45    5.68
  -3  -1  -4   87.89    5.84
   3  -1   5   11.67    2.23
  -3  -1  -5   12.14    2.33
  -3  -1  -6    4.51    1.51
   3  -1   6    6.30    1.78
   3  -1   6    5.24    0.70
   3  -1   6    4.03    0.64
  -3  -1  -6    6.48    1.83
   3  -1   6    2.98    1.23
   3  -1   7   71.93    3.05
   3  -1   7   71.29    3.15
   3  -1   7   67.07    3.13
   3  -1   8   11.48    1.01
   3  -1   8   12.00    1.13
   3  -1   8   11.39    1.13
   3  -1   9   24.89    1.40
   3  -1   9   27.18    1.51
   3  -1   9   25.61    1.49
   3   0 -10    2.60    0.37
  -3   0  10    2.30    0.38
   3   0 -10    3.08    0.41
   3   0  -9    0.77    0.38
  -3   0   9    0.47    0.27
  -3   0   9    0.28    0.26
   3   0  -9    0.03    0.20
   3   0  -8   21.18    1.54
  -3   0   8   20.92    1.50
  -3   0   8   19.95    1.50
   3   0  -8   21.52    1.45
   3   0  -7  153.81   10.01
  -3   0   7  156.41    5.47
  -3   0   7  150.30    5.54
   3   0  -7  165.79    5.64
   3   0  -7  166.26    5.40
   3   0  -6    7.64    2.07
  -3   0   6    7.06    1.76
   3   0  -5   94.02    5.97
  -3   0   5  101.19    6.27
   3   0  -5   88.68    6.24
   3   0  -4    0.88    0.80
  -3   0   4    1.01    0.59
   3   0  -4    1.52    0.75
   3   0  -4    1.23    0.49
   3   0  -3 1764.26   50.86
   3   0  -3 2003.63   50.56
  -3   0   3 2010.63   51.24
   3   0  -3 1821.67   51.26
   3   0  -3 1991.42   51.99
   3   0  -2   53.84    3.59
   3   0  -2   44.65    3.12
  -3   0   2   41.30    2.96
  -3   0   2   47.15    3.80
   3   0  -2   44.94    2.98
   3   0  -2   43.95    3.24
   3   0  -1 1701.50   45.76
  -3   0   1 1768.72   47.04
   3   0  -1 1862.89   46.03
   3   0  -1 1687.80   45.29
   3   0  -1 1757.42   46.06
  -3   0   1 1817.78   48.93
  -3   0   1 1698.17   45.47
   3   0  -1 1823.12   46.54
  -3   0   1 1799.91   48.45
   3   0   0   47.84    3.89
   3   0   0   43.65    2.82
   3   0   0   47.98    2.79
   3   0   0   50.46    3.01
   3   0   0   47.87    4.21
  -3   0   0   40.64    2.57
  -3   0   0   48.06    3.59
   3   0   0   47.39    2.98
  -3   0   0   39.12    2.24
  -3   0   0   47.24    4.24
  -3   0   0   44.38    3.87
  -3   0   0   46.82    3.95
   3   0   0   49.28    3.12
   3   0   0   45.64    3.89
   3   0   1  160.87    6.48
   3   0   1  161.40    8.30
   3   0   1  158.70    6.64
  -3   0  -1  154.11    6.31
   3   0   1  147.97    6.23
   3   0   1  159.33    7.13
  -3   0  -1  141.08    7.17
   3   0   1  155.51    5.85
   3   0   1  152.75    7.34
   3   0   2 2465.46   63.84
   3   0   2 2545.55   66.32
   3   0   2 2522.58   64.17
   3   0   2 2348.32   62.88
  -3   0  -2 2428.25   63.88
   3   0   2 2440.16   63.18
   3   0   3  528.46   17.36
   3   0   3  535.15   17.63
  -3   0  -3  556.99   17.94
   3   0   3  529.14   17.25
   3   0   4   41.49    3.72
  -3   0  -4   50.74    4.32
   3   0   4   44.17    3.83
   3   0   5   17.84    2.65
  -3   0  -5   17.34    2.77
   3   0   5   17.79    2.63
   3   0   6   41.75    2.17
   3   0   6   45.72    2.32
   3   0   6   45.32    4.74
  -3   0  -6   39.80    4.60
  -3   0  -6   48.06    5.03
   3   0   7    0.25    0.27
   3   0   7    0.63    0.35
   3   0   7   -0.01    0.28
   3   0   8   33.50    1.84
   3   0   8   34.97    2.00
   3   0   8   32.52    1.95
   3   0   9    2.86    0.45
   3   0   9    1.61    0.41
   3   0   9    2.17    0.44
  -3   1  10    0.86    0.25
  -3   1  10    0.49    0.20
   3   1  -9    7.97    0.83
  -3   1   9    7.49    0.81
  -3   1   9    7.21    0.81
   3   1  -9    8.01    0.80
   3   1  -8   63.12    2.92
  -3   1   8   63.52    2.89
   3   1  -8   63.77    2.79
  -3   1   8   62.27    2.96
   3   1  -8   67.39    2.91
   3   1  -7   46.46    5.13
   3   1  -7   45.68    2.39
  -3   1   7   44.57    2.36
  -3   1   7   44.51    2.43
  -3   1   7   47.58    4.74
   3   1  -7   43.95    2.23
   3   1  -6   73.43    6.16
  -3   1   6   76.32    5.90
   3   1  -5  103.62    6.12
  -3   1   5  108.21    6.52
   3   1  -5   94.28    6.53
   3   1  -4  337.28   13.24
   3   1  -4  351.14   12.66
  -3   1   4  351.04   12.97
   3   1  -4  337.17   12.45
   3   1  -3   21.53    2.42
   3   1  -3   19.01    1.94
  -3   1   3   19.73    2.15
   3   1  -3   23.63    2.37
   3   1  -3   24.95    2.17
   3   1  -3   17.64    2.14
   3   1  -2 1010.20   28.92
   3   1  -2 1031.74   27.90
   3   1  -2 1048.80   28.32
   3   1  -2  969.26   30.56
   3   1  -2 1018.00   28.00
  -3   1   2  983.63   28.13
   3   1  -2 1023.61   28.54
  -3   1   1  529.19   15.80
   3   1  -1  553.68   16.37
   3   1  -1  575.56   16.36
  -3   1   1  534.97   18.11
   3   1  -1  510.90   15.53
  -3   1   1  580.58   18.54
   3   1  -1  547.22   16.24
   3   1  -1  549.10   16.61
   3   1   0  364.58   11.94
   3   1   0  384.54   11.71
  -3   1   0  397.51   12.74
   3   1   0  374.18   11.92
   3   1   0  362.96   11.85
   3   1   0  399.22   14.86
  -3   1   0  350.95   10.93
   3   1   0  368.35   14.56
  -3   1   0  381.38   14.11
  -3   1   0  364.70   11.66
   3   1   0  405.50   14.20
   3   1   0  384.93   14.30
   3   1   1  419.55   13.08
   3   1   1  442.24   13.71
   3   1   1  425.84   12.81
   3   1   1  442.84   13.93
   3   1   1  449.49   16.15
   3   1   1  420.08   13.40
   3   1   1  454.63   14.86
  -3   1  -1  432.26   13.76
   3   1   2  901.72   25.06
  -3   1  -2  896.90   26.51
   3   1   2  934.44   26.20
   3   1   2  940.05   26.55
   3   1   2  917.91   25.46
   3   1   2  916.43   25.85
   3   1   3 1048.34   28.75
   3   1   3 1019.59   29.79
   3   1   3 1065.12   30.31
  -3   1  -3  994.76   30.37
   3   1   3 1059.98   29.98
   3   1   4   91.68    5.11
   3   1   4   99.06    5.78
  -3   1  -4   97.78    6.34
   3   1   4   94.41    5.82
   3   1   4  101.44    6.07
   3   1   5   10.17    1.86
  -3   1  -5    8.52    1.98
   3   1   5    9.91    2.01
  -3   1  -6    1.02    1.01
   3   1   6    2.61    0.53
  -3   1  -6    3.53    1.21
   3   1   6    2.68    0.50
   3   1   6    2.64    1.17
   3   1   7   66.52    2.84
   3   1   7   64.78    3.01
   3   1   7   64.10    2.99
   3   1   8   10.50    1.05
   3   1   8   10.57    0.96
   3   1   8   10.04    1.04
   3   1   9   23.87    1.40
   3   1   9   24.67    1.42
  -3   2  10    6.99    0.61
  -3   2  10    8.04    0.65
  -3   2   9    1.67    0.46
  -3   2   9    1.24    0.37
   3   2  -9    1.12    0.34
   3   2  -9    1.58    0.35
   3   2  -8    5.74    0.75
  -3   2   8    6.01    0.81
  -3   2   8    6.63    0.89
   3   2  -8    6.28    0.77
   3   2  -7  141.66    9.49
   3   2  -7  150.37    5.24
  -3   2   7  148.28    5.21
  -3   2   7  145.69    5.08
  -3   2   7  138.40    5.27
  -3   2   7  163.71    9.17
   3   2  -7  143.70    5.01
   3   2  -6   52.99    5.19
  -3   2   6   62.48    5.21
   3   2  -5   52.16    4.75
   3   2  -5   56.09    4.28
  -3   2   5   60.58    4.76
   3   2  -4   66.76    4.90
   3   2  -4   72.89    4.42
   3   2  -4   69.47    4.51
  -3   2   4   63.36    4.57
   3   2  -3 1040.19   30.84
   3   2  -3  985.64   29.82
   3   2  -3 1025.20   30.09
  -3   2   3 1113.06   30.60
   3   2  -3 1048.66   30.03
   3   2  -2   85.27    4.80
   3   2  -2   84.22    4.37
   3   2  -2   81.04    4.38
  -3   2   2   71.78    4.19
   3   2  -2   81.65    4.47
   3   2  -2   77.79    4.17
   3   2  -1  271.19    9.18
  -3   2   1  286.54    8.76
   3   2  -1  236.73    8.43
   3   2  -1  250.78    9.12
  -3   2   1  235.36    8.61
  -3   2   1  256.14   10.43
  -3   2   0    2.40    1.01
   3   2   0    3.68    0.83
   3   2   0    2.53    0.74
   3   2   0    2.34    0.87
  -3   2   0    2.05    0.65
  -3   2   0    1.66    0.58
   3   2   0    2.90    0.76
   3   2   0   -0.17    0.60
   3   2   1    2.27    0.73
   3   2   1    3.97    0.85
   3   2   1    5.87    0.99
  -3   2  -1    5.55    1.05
   3   2   1    3.62    1.13
   3   2   1    3.82    0.85
  -3   2  -2  836.63   25.86
   3   2   2  880.19   24.68
   3   2   2  907.97   25.30
   3   2   2  861.98   24.70
   3   2   2  909.96   25.86
   3   2   2  902.26   25.30
   3   2   3  390.85   12.97
   3   2   3  390.44   13.45
   3   2   3  404.61   14.01
  -3   2  -3  368.70   14.13
   3   2   3  394.83   13.80
   3   2   4  246.65   10.03
   3   2   4  254.02   10.41
   3   2   4  261.22   11.09
   3   2   4  266.26   10.93
  -3   2  -4  249.34   11.38
   3   2   5    2.81    1.03
  -3   2  -5    2.42    1.10
   3   2   5    2.45    1.17
   3   2   6  165.96    5.76
   3   2   6  197.67    6.07
  -3   2  -6  174.21   10.34
  -3   2  -6  167.09   10.24
   3   2   6  188.26   10.49
   3   2   6  185.35    6.07
   3   2   7   32.81    1.90
   3   2   7   37.19    2.08
   3   2   7   35.40    2.06
   3   2   8   48.63    2.33
   3   2   8   53.22    2.53
   3   2   9    8.07    0.78
   3   2   9    8.54    0.78
  -3   3  10    2.55    0.38
   3   3  -9    0.94    0.25
  -3   3   9    1.22    0.37
  -3   3   9    0.87    0.27
   3   3  -9    1.29    0.36
   3   3  -8   43.96    2.25
  -3   3   8   40.10    2.23
  -3   3   8   42.04    2.36
   3   3  -8   44.67    2.22
   3   3  -7   41.98    2.25
  -3   3   7   36.27    2.16
  -3   3   7   38.19    2.28
  -3   3   7   36.46    2.10
   3   3  -7   43.20    2.19
   3   3  -6   79.97    6.57
   3   3  -6   90.29    3.63
  -3   3   6   91.82    3.67
  -3   3   6   90.05    3.78
  -3   3   6   98.00    6.68
  -3   3   6   92.28    3.54
   3   3  -6   88.64    3.45
   3   3  -5   11.81    2.19
  -3   3   5   12.81    2.22
   3   3  -4  126.97    7.22
   3   3  -4  141.71    6.97
   3   3  -4  137.07    6.86
  -3   3   4  147.42    7.43
   3   3  -3  267.70   11.20
   3   3  -3  297.91   11.05
   3   3  -3  298.84   11.06
   3   3  -3  344.81   11.08
  -3   3   3  336.18   11.66
   3   3  -3  284.71   10.61
   3   3  -2  745.85   21.67
   3   3  -2  733.42   21.58
  -3   3   2  671.87   21.28
   3   3  -2  740.38   21.48
   3   3  -2  756.48   22.18
   3   3  -1   12.60    1.61
   3   3  -1   13.42    1.60
  -3   3   1   12.49    1.48
  -3   3   1   13.55    1.50
   3   3  -1   13.01    1.60
   3   3  -1   11.32    1.40
  -3   3   1   13.60    1.87
   3   3   0  644.05   19.05
   3   3   0  644.89   19.08
  -3   3   0  617.91   18.04
   3   3   0  666.21   21.65
  -3   3   0  656.90   20.73
  -3   3   0  651.51   19.17
   3   3   0  627.25   18.94
   3   3   1  535.26   16.47
   3   3   1  530.68   16.31
   3   3   1  529.54   16.42
   3   3   1  566.47   19.15
  -3   3  -1  543.53   17.17
   3   3   1  545.58   16.85
   3   3   2  440.10   14.15
   3   3   2  437.32   14.01
  -3   3  -2  415.17   14.97
   3   3   2  460.00   14.96
   3   3   2  433.94   13.90
   3   3   3  353.10   12.47
   3   3   3  370.35   12.58
  -3   3  -3  321.72   13.30
   3   3   3  373.20   13.39
   3   3   3  363.57   13.16
   3   3   4   44.28    3.63
  -3   3  -4   48.03    4.46
   3   3   4   50.42    4.17
   3   3   4   46.82    4.16
   3   3   5   99.95    6.23
  -3   3  -5  102.25    7.21
   3   3   5  107.68    7.18
  -3   3  -6   19.62    3.23
   3   3   6   20.07    1.45
   3   3   6   26.48    3.32
   3   3   6   23.74    1.57
   3   3   6   23.10    1.59
  -3   3  -6   23.92    3.70
   3   3   7  110.13    4.25
   3   3   7  124.50    4.42
   3   3   7  121.54    4.46
   3   3   8    7.77    0.82
   3   3   8    7.89    0.86
   3   3   8    7.32    0.81
   3   3   9    4.83    0.56
   3   3   9    5.62    0.58
   3   3   9    5.73    0.60
  -3   4   9    4.14    0.60
  -3   4   9    3.08    0.57
   3   4  -9    3.43    0.51
   3   4  -8    7.82    0.87
  -3   4   8    8.41    0.94
  -3   4   8    7.75    0.94
   3   4  -8    7.38    0.85
   3   4  -7  114.66    4.31
  -3   4   7  113.86    4.37
  -3   4   7  110.09    4.47
  -3   4   7  112.92    4.27
   3   4  -7  117.15    4.22
   3   4  -6  152.40    9.34
  -3   4   6  158.01    8.85
   3   4  -6  167.10    5.50
  -3   4   6  160.25    5.52
  -3   4   6  153.88    5.64
  -3   4   6  162.75    9.09
  -3   4   6  157.08    5.37
   3   4  -5   20.11    2.90
  -3   4   5   17.94    2.68
   3   4  -5   20.63    2.75
   3   4  -4   27.46    3.11
   3   4  -4   28.34    2.96
   3   4  -4   25.60    2.86
  -3   4   4   33.87    3.49
   3   4  -3   78.19    5.04
   3   4  -3   79.23    5.07
   3   4  -3   89.16    5.08
   3   4  -3   93.17    5.14
  -3   4   3   91.10    5.34
   3   4  -2  270.86   10.29
  -3   4   2  256.82    9.93
   3   4  -2  276.24   10.15
   3   4  -2  263.27    9.91
   3   4  -2  282.16   10.17
  -3   4   1  158.09    6.77
   3   4  -1  161.81    7.07
   3   4  -1  162.86    6.82
  -3   4   1  147.90    6.51
   3   4  -1  166.55    6.67
   3   4  -1  161.18    6.96
  -3   4   0   43.25    2.83
  -3   4   0   41.85    3.26
   3   4   0   51.21    3.35
   3   4   0   49.64    3.36
   3   4   1    3.48    0.87
   3   4   1    3.45    0.83
   3   4   1    2.71    0.77
   3   4   1    4.05    0.94
  -3   4  -1    3.44    1.09
   3   4   2  310.77   10.82
   3   4   2  297.92   10.89
   3   4   2  297.93   10.65
   3   4   2  311.21   11.51
  -3   4  -2  281.89   11.65
   3   4   3  513.66   16.96
   3   4   3  542.86   16.69
   3   4   3  531.92   17.77
   3   4   4  130.86    6.98
   3   4   4  131.46    7.41
  -3   4  -4  119.19    7.63
   3   4   5   37.01    3.79
  -3   4  -5   37.51    4.40
   3   4   6  152.33    5.29
   3   4   6  147.09    8.63
  -3   4  -6  148.60    9.52
  -3   4  -6  134.47    8.96
   3   4   6  161.09    5.38
   3   4   7   31.33    1.86
   3   4   7   32.29    1.89
   3   4   8  100.83    3.71
   3   4   8   98.49    3.61
   3   4   8   97.79    3.66
   3   4   9    6.11    0.61
  -3   5   9    3.78    0.53
  -3   5   9    4.88    0.65
   3   5  -9    3.60    0.48
  -3   5   8   37.78    2.11
  -3   5   8   36.68    2.15
  -3   5   8   38.00    2.08
   3   5  -8   40.55    2.03
   3   5  -7    2.68    0.54
  -3   5   7    3.03    0.64
  -3   5   7    2.61    0.66
  -3   5   7    2.45    0.55
   3   5  -7    2.60    0.47
   3   5  -6   75.34    3.21
  -3   5   6   73.99    3.29
  -3   5   6   74.45    3.40
  -3   5   6   72.58    5.73
  -3   5   6   76.05    6.00
  -3   5   6   76.88    3.20
   3   5  -5   98.86    6.85
   3   5  -5  103.65    6.69
  -3   5   5   98.97    6.60
   3   5  -4   61.43    4.79
   3   5  -4   58.68    4.61
  -3   5   4   63.15    4.83
   3   5  -3   99.90    5.84
   3   5  -3  105.34    5.65
   3   5  -3  112.12    5.84
  -3   5   3  101.02    5.80
   3   5  -2  453.70   15.33
   3   5  -2  455.79   14.95
   3   5  -2  471.68   15.08
   3   5  -1  488.00   15.41
   3   5  -1  447.37   14.81
   3   5  -1  469.62   15.12
  -3   5   1  443.63   15.00
  -3   5   1  424.45   14.49
   3   5  -1  444.83   14.57
  -3   5   0  110.57    5.97
   3   5   0  107.30    5.45
   3   5   0  106.71    5.61
   3   5   0  104.89    5.59
  -3   5   0  111.89    5.24
   3   5   1  225.26    9.05
   3   5   1  226.08    9.00
  -3   5  -1  212.15    9.56
   3   5   1  229.82    9.32
   3   5   2  101.27    5.37
   3   5   2  100.04    5.17
   3   5   2   94.88    5.44
   3   5   2   99.89    5.79
  -3   5  -2   93.45    6.06
   3   5   3  637.22   20.50
   3   5   3  658.53   21.15
  -3   5  -3  598.40   21.52
   3   5   4  297.60   12.30
  -3   5  -4  280.14   13.16
   3   5   4  304.56   12.67
   3   5   5  205.13   10.21
  -3   5  -5  203.71   11.25
  -3   5  -5  210.97   10.62
   3   5   6   41.20    2.20
   3   5   6   36.54    4.09
  -3   5  -6   36.22    4.55
   3   5   6   44.45    2.26
   3   5   7  124.47    4.54
   3   5   7  127.07    4.51
   3   5   8    5.67    0.72
   3   5   8    5.86    0.68
   3   5   9   53.65    2.10
  -3   6   9    3.08    0.47
  -3   6   9    2.95    0.48
   3   6  -9    3.25    0.44
  -3   6   8    7.50    0.88
  -3   6   8    7.33    0.89
  -3   6   8    7.23    0.84
   3   6  -8    6.79    0.76
  -3   6   7   45.75    2.40
  -3   6   7   45.67    2.51
  -3   6   7   46.49    2.40
   3   6  -6   22.72    1.54
   3   6  -6   22.26    3.19
  -3   6   6   24.06    1.66
  -3   6   6   21.38    1.68
  -3   6   6   21.42    1.52
  -3   6   6   25.05    3.38
   3   6  -5  142.32    8.38
  -3   6   5  142.75    8.31
  -3   6   4   63.71    4.96
   3   6  -4   62.84    5.04
   3   6  -4   58.29    4.44
   3   6  -3  477.33   16.53
  -3   6   3  515.68   16.96
   3   6  -3  476.00   16.24
   3   6  -2   42.47    3.72
   3   6  -2   39.30    3.56
   3   6  -2   48.59    3.85
  -3   6   2   36.35    3.32
  -3   6   1  477.44   16.43
   3   6  -1  547.52   17.44
   3   6  -1  527.70   17.01
  -3   6   1  506.57   17.30
   3   6  -1  531.96   17.25
   3   6  -1  505.72   16.78
   3   6   0  218.00    8.97
  -3   6   0  209.69    8.53
   3   6   0  214.93    9.26
   3   6   0  221.40    9.22
  -3   6   0  211.09    9.47
   3   6   1  228.57    9.61
  -3   6  -1  211.15    9.96
   3   6   1  234.81    9.51
   3   6   1  230.64    9.83
   3   6   2  343.10   12.66
   3   6   2  320.40   12.14
   3   6   2  331.93   12.97
  -3   6  -2  310.58   13.22
   3   6   3  256.44   10.92
  -3   6  -3  236.72   11.57
   3   6   3  259.26   11.34
   3   6   4  109.99    7.11
  -3   6  -4  103.06    7.38
   3   6   4  104.47    6.69
   3   6   5  284.71    8.81
   3   6   5  281.57   13.05
  -3   6  -5  292.97   14.26
   3   6   5  311.47    8.83
   3   6   6   25.29    1.67
   3   6   6   28.55    1.72
   3   6   7   18.43    1.38
   3   6   8   24.88    1.49
   3   6   9    4.08    0.47
  -3   7   9    4.84    0.55
  -3   7   9    5.72    0.62
  -3   7   8    2.11    0.49
  -3   7   8    1.35    0.46
  -3   7   8    1.26    0.40
  -3   7   7   33.06    1.96
  -3   7   7   33.16    2.04
  -3   7   7   33.30    1.95
  -3   7   6  165.79    5.83
  -3   7   6  174.44    6.06
  -3   7   6  174.77    5.82
   3   7  -5   57.03    2.60
   3   7  -5   54.54    5.14
  -3   7   5   50.82    2.60
  -3   7   5   55.81    2.79
  -3   7   5   54.74    4.97
  -3   7   5   54.33    2.56
   3   7  -4    7.62    1.71
   3   7  -4    8.12    1.85
   3   7  -3   16.88    2.46
   3   7  -3   18.85    2.55
   3   7  -3   18.64    2.72
  -3   7   3   15.37    2.43
   3   7  -2  665.62   22.10
   3   7  -2  689.42   21.88
   3   7  -2  723.27   22.17
   3   7  -1   64.99    4.70
   3   7  -1   66.50    4.65
  -3   7   1   58.83    4.70
   3   7  -1   65.39    4.73
  -3   7   1   62.15    4.43
   3   7  -1   64.12    4.69
   3   7   0   11.00    1.88
   3   7   0    8.52    1.68
  -3   7   0   10.77    1.92
  -3   7   0    8.84    1.59
   3   7   0   10.14    1.83
  -3   7  -1   55.62    4.73
   3   7   1   60.26    4.50
   3   7   1   54.28    4.06
   3   7   1   58.02    4.36
   3   7   1   57.14    4.54
   3   7   2   47.50    4.06
  -3   7  -2   38.83    4.12
   3   7   2   43.29    3.76
   3   7   2   45.20    4.14
   3   7   3  216.38   10.02
   3   7   3  209.01   10.26
   3   7   4  240.31   11.33
  -3   7  -4  220.86   11.98
   3   7   4  238.34   11.59
   3   7   5   62.98    2.89
   3   7   5   67.37    5.68
  -3   7  -5   72.52    6.48
  -3   7  -5   61.63    2.79
   3   7   6    8.68    0.98
  -3   7  -6    8.59    0.91
   3   7   7   79.88    3.16
  -3   7  -7   66.40    2.92
   3   7   8    0.14    0.22
  -3   8   8    8.85    0.85
  -3   8   8   10.03    0.92
  -3   8   8   10.14    0.91
  -3   8   7   63.52    2.91
  -3   8   7   65.95    3.04
  -3   8   7   71.13    2.99
  -3   8   6    9.96    1.09
  -3   8   6   11.45    1.18
  -3   8   6   10.73    1.09
  -3   8   5   45.97    2.37
   3   8  -5   50.85    5.05
  -3   8   5   47.05    2.43
  -3   8   5   47.67    2.56
  -3   8   5   50.18    4.85
  -3   8   4   17.25    2.80
   3   8  -4   20.34    3.08
   3   8  -4   18.19    2.62
   3   8  -3  178.47    9.69
   3   8  -3  181.12    9.70
  -3   8   3  217.78   10.17
   3   8  -3  204.62    9.77
   3   8  -2   28.90    3.50
   3   8  -2   34.70    3.78
   3   8  -1  349.99   14.16
   3   8  -1  383.34   14.45
   3   8  -1  372.43   14.16
   3   8  -1  362.92   14.31
  -3   8   1  368.16   13.81
  -3   8   1  339.69   14.45
   3   8   0   21.13    2.70
  -3   8   0   19.93    2.84
  -3   8   0   19.64    2.42
   3   8   0   23.68    2.95
   3   8   0   19.70    2.72
  -3   8  -1   22.43    3.19
   3   8   1   26.77    2.89
   3   8   1   25.42    3.20
   3   8   1   30.09    3.29
   3   8   2  310.49   12.83
  -3   8  -2  266.75   13.07
   3   8   2  300.63   13.09
   3   8   2  296.60   12.19
   3   8   3  168.84    8.95
  -3   8  -3  139.40    9.13
   3   8   3  153.99    8.96
   3   8   4  479.39   12.80
   3   8   4  484.01   18.21
  -3   8  -4  416.62   18.57
  -3   8  -4  433.48   12.69
   3   8   4  447.39   18.20
   3   8   5    7.09    0.86
   3   8   5    5.66    1.60
  -3   8  -5    5.93    1.69
  -3   8  -5    4.90    0.74
   3   8   6    2.50    0.54
  -3   8  -6    2.22    0.48
   3   8   7   18.26    1.32
  -3   8  -7   18.94    1.29
   3   8   8   58.94    2.37
  -3   9   8    5.83    0.64
  -3   9   8    7.18    0.71
  -3   9   8    6.38    0.69
  -3   9   7    4.69    0.66
  -3   9   7    4.91    0.73
  -3   9   7    5.03    0.69
  -3   9   6   53.18    2.59
  -3   9   6   50.20    2.65
  -3   9   6   57.22    2.62
  -3   9   5   26.55    1.79
  -3   9   5   26.81    1.84
  -3   9   5   27.96    1.75
   3   9  -4   60.98    5.71
  -3   9   4   82.57    3.37
   3   9  -4   56.10    5.15
  -3   9   4   71.13    3.29
  -3   9   4   56.98    5.36
  -3   9   4   77.84    3.26
   3   9  -3   40.50    4.29
   3   9  -3   36.39    4.05
   3   9  -3   36.96    4.05
  -3   9   3   45.30    4.48
   3   9  -2  535.25   19.83
   3   9  -2  579.04   19.91
   3   9  -2  588.47   20.19
   3   9  -1   21.93    3.09
   3   9  -1   26.83    3.24
   3   9  -1   22.78    3.00
  -3   9   1   19.49    3.05
   3   9  -1   25.48    3.30
  -3   9   1   20.96    2.80
   3   9   0  226.62   11.23
   3   9   0  233.88   10.79
   3   9   0  242.92   11.25
  -3   9   0  228.13   11.61
  -3   9   0  234.39   10.43
   3   9   1  306.93   12.62
   3   9   1  308.94   13.18
  -3   9  -1  296.93   13.97
   3   9   1  319.17   13.89
   3   9   2  153.59    8.57
  -3   9  -2  131.82    8.75
   3   9   2  130.58    7.78
   3   9   2  137.01    8.69
   3   9   3   28.64    1.68
   3   9   3   29.16    3.64
  -3   9  -3   20.57    3.47
   3   9   3   28.26    3.83
   3   9   4  185.44    5.96
   3   9   4  198.69   10.48
  -3   9  -4  169.82    5.87
  -3   9  -4  171.15   10.70
   3   9   4  166.37   10.17
   3   9   5   12.29    1.15
  -3   9  -5   11.76    1.08
   3   9   6    7.02    0.83
  -3   9  -6    6.87    0.84
   3   9   7   62.72    2.59
  -3   9  -7   54.52    2.43
   3   9   8    1.20    0.29
  -3  10   8    4.55    0.49
  -3  10   8    5.12    0.54
  -3  10   8    5.80    0.59
  -3  10   7   14.57    1.11
  -3  10   7   16.33    1.20
  -3  10   7   16.26    1.20
  -3  10   6   48.69    2.43
  -3  10   6   53.45    2.58
  -3  10   6   53.16    2.49
  -3  10   5  115.87    4.42
  -3  10   5  117.65    4.52
  -3  10   5  122.80    4.43
   3  10  -4   23.94    3.58
  -3  10   4   20.82    1.52
   3  10  -4   19.13    3.01
  -3  10   4   16.23    2.77
  -3  10   4   21.81    1.53
   3  10  -3   29.89    3.82
   3  10  -3   35.78    4.26
  -3  10   3   39.41    2.18
   3  10  -3   34.52    4.07
  -3  10   3   33.34    4.02
  -3  10   3   42.01    2.20
   3  10  -2   15.74    2.60
   3  10  -2   14.82    2.49
  -3  10   2   16.93    2.77
   3  10  -2   14.49    2.49
   3  10  -1  154.55    8.91
   3  10  -1  151.06    8.71
  -3  10   1  145.66    9.15
  -3  10   1  145.57    8.39
   3  10  -1  162.05    9.18
   3  10   0   31.63    3.90
   3  10   0   28.44    3.48
  -3  10   0   23.05    3.61
  -3  10   0   23.26    3.05
   3  10   0   29.03    3.66
   3  10   1   55.89    5.37
   3  10   1   60.70    5.03
  -3  10  -1   51.13    5.43
   3  10   1   63.42    5.37
   3  10   2  302.23    8.49
  -3  10  -2  273.08    8.54
   3  10   2  262.95   12.55
  -3  10  -2  259.69   13.88
   3  10   2  273.58   13.60
   3  10   3   84.43    3.37
  -3  10  -3   74.15    6.89
   3  10   3   82.05    6.91
  -3  10  -3   78.82    3.40
   3  10   4   44.06    2.21
  -3  10  -4   37.55    2.15
   3  10   5   25.94    1.66
  -3  10  -5   23.95    1.61
   3  10   6   74.97    2.97
  -3  10  -6   63.15    2.84
   3  10   7    2.36    0.43
  -3  10  -7    1.86    0.38
  -3  11   7    2.65    0.42
  -3  11   7    2.87    0.50
  -3  11   6   25.72    1.58
  -3  11   6   29.20    1.71
  -3  11   5    8.21    0.90
  -3  11   5    9.20    0.97
  -3  11   4   16.42    1.45
  -3  11   4   16.99    1.45
   3  11  -3    3.55    1.44
  -3  11   3    4.81    0.73
   3  11  -3    1.81    0.75
  -3  11   3    4.49    1.81
   3  11  -3    0.99    0.72
  -3  11   3    4.68    0.73
   3  11  -2  153.64    9.17
   3  11  -2  147.33    9.11
   3  11  -2  152.49    9.09
  -3  11   2  128.05    8.30
  -3  11   2  137.73    4.98
   3  11  -1   25.88    3.65
   3  11  -1   28.61    3.75
  -3  11   1   22.16    3.16
  -3  11   1   23.46    1.60
   3  11  -1   21.56    1.56
  -3  11   1   17.87    3.12
   3  11   0   90.21    6.75
  -3  11   0   83.18    7.13
   3  11   0   84.45    6.71
  -3  11   0   85.41    6.30
  -3  11   0   98.77    3.84
   3  11   0   99.78    3.65
   3  11   1   53.60    2.40
   3  11   1   44.83    5.08
   3  11   1   45.67    4.62
   3  11   1   47.14    4.77
  -3  11  -1   50.76    2.54
  -3  11  -1   43.04    5.22
   3  11   2   46.54    2.22
   3  11   2   42.11    5.01
  -3  11  -2   42.32    5.14
   3  11   2   34.33    4.14
  -3  11  -2   41.32    2.27
   3  11   3  144.78    4.87
  -3  11  -3  132.78    4.94
   3  11   4    3.21    0.58
  -3  11  -4    2.86    0.59
   3  11   5   64.53    2.75
  -3  11  -5   57.48    2.71
   3  11   6    0.58    0.30
  -3  11  -6    0.75    0.36
   3  11   7   72.86    2.58
  -3  11  -7   68.01    2.56
  -3  12   7   18.44    1.09
  -3  12   6   24.21    1.45
  -3  12   5   17.88    1.29
  -3  12   5   21.32    1.42
  -3  12   4   25.01    1.69
  -3  12   4   25.32    1.73
  -3  12   3   17.72    1.39
  -3  12   3   21.09    1.53
  -3  12   2  113.63    4.23
  -3  12   2  113.29    4.29
  -3  12   1   84.19    7.29
  -3  12   1   92.34    6.89
  -3  12   1  109.33    4.10
   3  12   0    1.00    0.68
  -3  12   0   -0.27    0.66
  -3  12   0    1.73    0.68
   3  12   0    1.00    0.94
  -3  12   0    1.80    0.47
  -3  12  -1  134.21    5.00
   3  12   1  143.97    4.79
   3  12   2   67.27    2.83
  -3  12  -2   62.78    2.97
   3  12   3   45.59    2.23
  -3  12  -3   42.40    2.31
   3  12   4   23.35    1.49
  -3  12  -4   19.80    1.47
   3  12   5    9.38    0.87
  -3  12  -5    8.27    0.87
   3  12   6   40.18    1.80
  -3  12  -6   38.68    1.86
  -3  13   6   18.24    1.15
  -3  13   5    4.14    0.60
  -3  13   4   24.73    1.64
  -3  13   3   17.86    1.41
  -3  13   2   18.44    1.43
  -3  13   1   24.11    1.62
  -3  13   0   52.94    2.63
  -3  13  -1   63.40    2.99
  -3  13  -2    4.86    0.73
   3  13   3   73.14    2.90
  -3  13  -3   66.90    3.03
   3  13   4   60.25    2.46
  -3  13  -4   53.20    2.54
   3  13   5  100.50    3.33
  -3  13  -5   88.74    3.41
   3  13   6    7.34    0.60
  -3  13  -6    6.47    0.63
  -3  14   6    5.55    0.53
  -3  14   5   17.23    1.11
  -3  14   4    6.56    0.74
  -3  14   3   68.19    2.92
  -3  14   2    9.27    0.94
  -3  14   1   47.59    2.38
  -3  14   0   25.68    1.67
  -3  14  -1   23.15    1.59
  -3  14  -2   44.38    2.28
  -3  14  -3   64.44    2.79
  -3  14  -4   29.59    1.62
  -3  14  -5    1.55    0.32
  -3  15   5    3.76    0.45
  -3  15   4   64.04    2.53
  -3  15   3   23.18    1.44
  -3  15   2   38.10    1.95
  -3  15   1   14.33    1.14
  -3  15   0   45.24    2.20
  -3  15  -1    4.27    0.62
  -3  15  -2   39.45    1.99
  -3  15  -3    6.84    0.71
  -3  15  -4   25.07    1.33
  -3  16   4    2.40    0.34
  -3  16   3   30.59    1.51
  -3  16   2    0.46    0.22
  -3  16   1   49.98    2.18
  -3  16   0   12.67    0.97
  -3  16  -1   17.44    1.15
  -3  16  -2   10.07    0.83
  -3  16  -3    0.20    0.21
  -3  17   2   19.96    1.06
  -3  17   1    1.16    0.26
  -3  17   0   55.88    2.15
  -3  17  -1    6.76    0.60
  -3  17  -2   13.02    0.81
   4 -16  -2   24.82    1.26
   4 -16  -2   25.83    1.15
   4 -16  -1    2.91    0.36
   4 -16  -1    2.96    0.46
   4 -16   0    2.02    0.38
   4 -16   1   25.33    1.31
   4 -16   1   25.01    1.20
   4 -16   2    7.84    0.60
   4 -15  -4    0.71    0.22
   4 -15  -4    0.67    0.22
   4 -15  -3   35.85    1.65
   4 -15  -3   36.30    1.66
   4 -15  -2   14.02    0.89
   4 -15  -2   13.14    1.01
   4 -15  -1   31.78    1.48
   4 -15  -1   31.54    1.70
   4 -15   0   10.42    0.93
   4 -15   0   11.67    0.88
   4 -15   1   29.30    1.59
   4 -15   1   31.79    1.54
   4 -15   2   21.20    1.22
   4 -15   2   23.09    1.27
   4 -15   2   21.13    1.22
   4 -15   3    5.67    0.56
   4 -15   3    6.54    0.63
   4 -15   4    8.07    0.60
   4 -15   4    8.41    0.67
   4 -14  -5   11.47    0.76
   4 -14  -5    9.53    0.76
   4 -14  -4    7.69    0.69
   4 -14  -4    5.15    0.60
   4 -14  -3    2.64    0.44
   4 -14  -3    2.06    0.42
   4 -14  -3    1.69    0.40
   4 -14  -2   37.69    1.74
   4 -14  -2   35.28    1.90
   4 -14  -1   16.62    1.09
   4 -14  -1   17.07    1.14
   4 -14   0   17.70    1.20
   4 -14   1   28.07    1.57
   4 -14   2   11.23    0.95
   4 -14   2   12.55    1.03
   4 -14   3   28.89    1.61
   4 -14   3   30.89    1.57
   4 -14   4    5.35    0.58
   4 -14   4    5.46    0.60
   4 -14   5   22.88    1.18
   4 -13  -6    2.36    0.35
   4 -13  -6    2.35    0.39
   4 -13  -5   29.89    1.47
   4 -13  -5   29.50    1.58
   4 -13  -4   25.15    1.36
   4 -13  -4   17.40    1.27
   4 -13  -3   33.12    1.66
   4 -13  -3   29.41    1.73
   4 -13  -3   30.14    1.73
   4 -13  -2   17.28    1.17
   4 -13  -2   17.43    1.34
   4 -13  -1   25.65    1.46
   4 -13  -1   25.86    1.54
   4 -13   0   15.93    1.20
   4 -13   1    4.03    0.63
   4 -13   1    4.28    0.63
   4 -13   2   42.68    2.13
   4 -13   2   42.81    2.22
   4 -13   3   11.55    0.99
   4 -13   3    9.88    0.96
   4 -13   4   97.51    3.51
   4 -13   4  101.65    3.74
   4 -13   4  103.21    3.55
   4 -13   5    7.89    0.66
   4 -13   5    8.45    0.68
   4 -13   5    7.48    0.71
   4 -12  -6   10.60    0.88
  -4 -12   6    9.40    0.73
   4 -12  -6   10.26    0.80
   4 -12  -5    9.26    0.87
   4 -12  -5    8.62    0.88
   4 -12  -4   40.68    1.91
   4 -12  -4   30.13    1.85
   4 -12  -3   37.49    1.88
   4 -12  -3   38.42    2.05
   4 -12  -2   52.67    2.38
   4 -12  -2   59.53    2.55
   4 -12  -1   17.98    1.23
   4 -12  -1   18.09    1.30
   4 -12   0   39.79    2.08
   4 -12   1   27.06    1.71
   4 -12   1   29.44    1.78
   4 -12   2    4.64    0.69
   4 -12   2    5.30    0.71
   4 -12   3   20.04    1.44
   4 -12   3   21.93    1.45
   4 -12   4   19.59    1.33
   4 -12   4   19.76    1.33
   4 -12   5   37.40    1.76
   4 -12   5   35.78    1.71
   4 -12   5   33.47    1.81
   4 -12   6    3.56    0.42
   4 -12   6    3.45    0.41
   4 -12   6    3.33    0.43
   4 -11  -7    5.63    0.60
  -4 -11   7    4.88    0.52
   4 -11  -7    5.64    0.54
   4 -11  -6    3.10    0.52
   4 -11  -6    2.72    0.49
  -4 -11   6    2.37    0.43
   4 -11  -5   27.91    1.57
   4 -11  -5   27.49    1.74
   4 -11  -4   21.49    1.36
   4 -11  -4   15.63    1.35
   4 -11  -3   37.07    1.90
   4 -11  -3   37.60    2.07
   4 -11  -2    6.14    0.71
   4 -11  -2    6.94    0.80
   4 -11  -1  100.14    7.83
   4 -11  -1   92.92    3.61
   4 -11   0   32.92    4.53
  -4 -11   0   34.48    4.28
   4 -11   0   31.06    1.83
  -4 -11  -1    5.82    1.71
   4 -11   1    6.25    0.79
   4 -11   2   63.14    2.93
   4 -11   2   70.59    2.97
   4 -11   3   17.73    1.38
   4 -11   3   18.98    1.38
   4 -11   4   75.27    3.12
   4 -11   4   73.12    3.04
   4 -11   5    8.01    0.82
   4 -11   5    6.95    0.79
   4 -11   5    8.04    0.82
   4 -11   6   52.35    2.12
   4 -11   6   52.42    2.28
   4 -11   6   56.46    2.34
   4 -10  -7    2.42    0.42
   4 -10  -7    2.03    0.40
  -4 -10   7    1.67    0.37
   4 -10  -6   39.04    1.93
   4 -10  -6   41.32    2.11
   4 -10  -5    7.31    0.82
   4 -10  -5    6.98    0.87
   4 -10  -4  131.98    4.25
   4 -10  -4  100.15    4.23
   4 -10  -3    0.30    0.37
   4 -10  -3    0.13    0.26
   4 -10  -3    0.62    0.42
   4 -10  -2   75.89    3.02
   4 -10  -2   81.50    3.21
   4 -10  -1  120.59    8.49
   4 -10  -1  124.15    4.39
   4 -10   0   93.06    7.52
  -4 -10   0   92.71    6.79
   4 -10   0   92.69    3.60
   4 -10   1   34.18    1.98
   4 -10   1   31.17    4.36
  -4 -10  -1   37.05    4.25
   4 -10   1   37.02    1.97
   4 -10   2   21.82    3.59
   4 -10   2   21.33    1.52
  -4 -10  -2   24.94    3.51
   4 -10   2   20.29    1.47
   4 -10   3   82.01    3.49
   4 -10   3   86.87    3.44
   4 -10   4    7.04    0.90
   4 -10   4    6.82    0.81
   4 -10   5   66.52    2.81
   4 -10   5   59.47    2.59
   4 -10   6    1.75    0.39
   4 -10   6    1.20    0.36
   4 -10   6    1.84    0.38
   4 -10   6    1.20    0.35
   4 -10   7   67.73    2.45
   4 -10   7   62.31    2.48
   4  -9  -8    0.36    0.18
   4  -9  -8    0.20    0.16
  -4  -9   8    0.32    0.17
   4  -9  -7   35.04    1.82
   4  -9  -7   34.59    1.75
   4  -9  -6    0.71    0.40
   4  -9  -6    0.88    0.43
   4  -9  -5   28.95    1.68
   4  -9  -5   26.44    1.81
   4  -9  -4   52.96    2.77
   4  -9  -4   46.59    5.29
   4  -9  -3  109.79    3.94
   4  -9  -3  100.67    7.64
   4  -9  -3  112.08    4.21
   4  -9  -3  122.11    4.17
   4  -9  -2  151.04    9.27
   4  -9  -2  177.60    5.64
   4  -9  -1  126.76    8.41
   4  -9   0    1.25    0.92
  -4  -9   0    0.37    0.65
   4  -9   1  170.52   10.45
  -4  -9  -1  173.36    9.51
   4  -9   2   40.01    2.14
   4  -9   2   40.09    4.75
   4  -9   2   42.03    2.13
   4  -9   3   10.80    1.10
   4  -9   3   11.86    2.70
   4  -9   3   16.87    1.24
  -4  -9  -3   15.69    2.83
   4  -9   4   10.24    1.07
   4  -9   4    9.26    0.95
   4  -9   5   18.14    1.41
   4  -9   5   19.86    1.41
   4  -9   5   19.26    1.32
   4  -9   6   20.12    1.36
   4  -9   6   18.41    1.26
   4  -9   6   16.55    1.26
   4  -9   7    4.09    0.54
   4  -9   7    4.26    0.59
   4  -8  -8    4.10    0.50
   4  -8  -8    3.23    0.46
   4  -8  -8    3.03    0.44
  -4  -8   8    3.28    0.48
   4  -8  -7    2.63    0.48
   4  -8  -7    2.39    0.42
   4  -8  -7    2.96    0.55
   4  -8  -6  110.96    4.03
   4  -8  -6  116.11    4.32
   4  -8  -5   23.14    1.48
   4  -8  -5   21.41    1.57
   4  -8  -4   50.26    2.27
   4  -8  -4   38.09    2.28
   4  -8  -4   35.61    4.52
   4  -8  -4   55.51    2.41
   4  -8  -3   63.44    5.78
   4  -8  -2  147.65    8.74
   4  -8  -1   26.30    3.57
   4  -8   0  174.51    9.95
  -4  -8   0  182.74    9.09
   4  -8   1   89.85    6.98
  -4  -8  -1  105.25    6.72
   4  -8   2   20.37    3.33
  -4  -8  -2   21.30    3.07
   4  -8   3  363.05   10.37
   4  -8   3  342.86   16.11
   4  -8   3  355.94   10.30
  -4  -8  -3  376.25   15.99
   4  -8   3  354.00   10.21
   4  -8   4   20.83    1.51
   4  -8   4   20.25    3.36
   4  -8   4   17.81    1.49
  -4  -8  -4   17.83    2.97
   4  -8   4   21.03    1.41
   4  -8   5    3.97    0.69
   4  -8   5    4.88    0.73
   4  -8   5    5.46    0.67
   4  -8   6   20.46    1.44
   4  -8   6   19.60    1.37
   4  -8   6   16.63    1.29
   4  -8   7   21.92    1.37
   4  -8   7   21.20    1.30
   4  -8   7   20.81    1.40
   4  -8   8    0.67    0.22
   4  -8   8    0.31    0.20
   4  -7  -8    5.12    0.60
   4  -7  -8    4.54    0.58
   4  -7  -8    4.55    0.55
   4  -7  -7   17.84    1.30
   4  -7  -7   18.20    1.33
   4  -7  -7   18.74    1.29
   4  -7  -6   22.87    1.48
   4  -7  -6   22.59    1.53
   4  -7  -6   23.89    1.63
   4  -7  -5   48.56    2.31
   4  -7  -5   48.83    5.00
  -4  -7   5   49.35    5.14
   4  -7  -5   50.65    2.55
   4  -7  -5   45.12    5.16
   4  -7  -4    5.91    0.70
   4  -7  -4    5.21    1.59
   4  -7  -4    5.46    0.79
   4  -7  -4    7.01    0.83
   4  -7  -4    4.64    1.67
   4  -7  -3  138.79    8.59
   4  -7  -2   46.83    4.44
   4  -7  -1  124.60    7.55
   4  -7  -1  117.26    7.11
   4  -7   0   15.19    2.59
  -4  -7   0   13.72    2.08
   4  -7   1   17.74    2.83
   4  -7   2  146.42    9.08
  -4  -7  -2  160.34    8.81
   4  -7   3  192.11   10.92
  -4  -7  -3  209.75   10.87
   4  -7   4  115.84    4.33
   4  -7   4  109.55    8.06
   4  -7   4  122.01    4.34
  -4  -7  -4  128.41    8.52
   4  -7   4  111.97    7.65
   4  -7   4  116.59    4.14
   4  -7   5    5.52    0.76
   4  -7   5    4.85    0.75
   4  -7   6   21.62    1.52
   4  -7   6   23.17    1.56
   4  -7   7   19.64    1.36
   4  -7   7   19.33    1.28
   4  -7   7   18.40    1.39
   4  -7   8   53.34    2.10
   4  -7   8   54.25    2.08
   4  -6  -9    3.74    0.44
   4  -6  -9    3.33    0.43
  -4  -6   9    3.34    0.42
   4  -6  -8    6.19    0.72
   4  -6  -8    7.95    0.77
   4  -6  -7    8.02    0.90
   4  -6  -7    8.66    0.92
   4  -6  -7    8.53    0.87
   4  -6  -6  107.98    4.19
   4  -6  -6  115.86    4.34
   4  -6  -6  113.59    4.07
   4  -6  -5   50.74    2.37
   4  -6  -5   58.48    5.43
   4  -6  -5   56.78    2.70
   4  -6  -5   48.55    5.34
  -4  -6   5   59.88    5.57
   4  -6  -5   55.97    2.49
   4  -6  -4   45.14    4.49
   4  -6  -4   40.34    4.62
   4  -6  -3   35.88    3.76
   4  -6  -3   37.63    4.13
   4  -6  -2  145.63    7.59
   4  -6  -2  149.93    8.32
   4  -6  -1   68.88    5.19
   4  -6  -1   62.40    4.80
   4  -6   0  412.93   15.89
   4  -6   1   28.11    3.45
   4  -6   1   23.42    2.76
  -4  -6  -1   28.13    3.07
   4  -6   2  164.83    9.44
  -4  -6  -2  180.91    9.07
   4  -6   3  286.81   13.44
  -4  -6  -3  310.39   13.39
   4  -6   3  277.88   12.15
   4  -6   4  481.92   18.51
   4  -6   4  489.86   13.46
   4  -6   4  471.81   19.22
   4  -6   4  471.27   13.50
   4  -6   5    4.35    0.66
   4  -6   5    5.92    0.80
  -4  -6  -5    3.55    1.51
   4  -6   5    3.62    1.32
   4  -6   6    5.05    0.73
   4  -6   6    5.26    0.76
   4  -6   7   37.32    1.93
   4  -6   7   33.74    1.87
   4  -6   8   18.55    1.14
   4  -6   8   19.22    1.14
   4  -6   8   16.14    1.15
   4  -6   8   16.07    1.05
   4  -5  -9    0.18    0.24
   4  -5  -9    0.17    0.16
   4  -5  -8   23.35    1.50
   4  -5  -8   23.78    1.45
   4  -5  -7   54.85    2.65
   4  -5  -7   57.06    2.63
   4  -5  -7   56.25    2.54
   4  -5  -6   34.31    2.00
   4  -5  -6   41.17    2.19
   4  -5  -6   36.07    1.93
   4  -5  -5  102.09    3.78
   4  -5  -5   99.76    3.90
   4  -5  -5  113.36    7.61
  -4  -5   5  111.56    7.71
   4  -5  -5  121.17    4.23
   4  -5  -5   98.03    7.59
   4  -5  -5  107.15    3.91
   4  -5  -4   47.22    4.59
   4  -5  -4   46.11    4.78
   4  -5  -3   53.21    4.44
   4  -5  -3   48.68    4.63
   4  -5  -2  327.53   12.64
   4  -5  -2  336.78   13.56
   4  -5  -1  129.75    6.97
   4  -5  -1  122.48    6.20
   4  -5  -1  120.29    6.78
   4  -5   0   88.41    5.79
   4  -5   0   86.40    5.34
   4  -5   1  200.13    9.78
   4  -5   1  198.41    8.96
  -4  -5  -1  207.43    9.08
   4  -5   2  289.04   12.92
  -4  -5  -2  309.28   12.44
   4  -5   3   24.24    3.35
  -4  -5  -3   26.43    3.25
   4  -5   3   20.06    2.60
   4  -5   4  222.06   11.56
  -4  -5  -4  247.72   12.08
   4  -5   4  224.80   11.04
   4  -5   5   27.36    1.69
   4  -5   5   26.87    1.70
   4  -5   5   29.94    3.91
  -4  -5  -5   28.07    4.00
   4  -5   5   27.97    3.68
   4  -5   6  122.32    4.52
   4  -5   6  128.13    4.63
   4  -5   6  119.18    4.45
   4  -5   7   27.59    1.69
   4  -5   7   30.82    1.78
   4  -5   7   27.16    1.67
   4  -5   8   65.83    2.57
   4  -5   8   67.15    2.61
   4  -5   8   59.18    2.58
   4  -5   8   58.72    2.49
   4  -4  -9   14.55    1.03
   4  -4  -9   14.45    0.97
   4  -4  -8    7.43    0.87
   4  -4  -8    8.15    0.83
   4  -4  -7    1.01    0.37
   4  -4  -7    1.12    0.39
   4  -4  -7    1.25    0.44
   4  -4  -6   77.17    6.63
   4  -4  -6   77.51    3.34
   4  -4  -6   87.09    6.73
  -4  -4   6   82.02    6.73
   4  -4  -6   86.53    3.45
   4  -4  -6   65.31    6.08
   4  -4  -6   76.47    3.16
   4  -4  -5   43.58    4.62
   4  -4  -5   50.05    4.83
  -4  -4   5   47.29    4.78
   4  -4  -5   50.74    5.12
   4  -4  -4   14.26    2.40
  -4  -4   4   18.98    2.86
   4  -4  -4   13.86    2.54
   4  -4  -3  124.74    7.12
  -4  -4   3  145.61    7.55
   4  -4  -3  129.90    7.71
   4  -4  -2   50.81    3.91
   4  -4  -2   44.11    3.97
   4  -4  -1  206.32    8.81
   4  -4  -1  190.69    8.17
   4  -4  -1  197.73    8.97
   4  -4   0  133.99    7.05
   4  -4   0  134.00    6.43
   4  -4   0  129.82    6.71
   4  -4   1    4.25    1.32
   4  -4   1    5.90    1.34
  -4  -4  -1    4.34    1.17
   4  -4   2    3.89    1.32
   4  -4   2    3.70    1.30
  -4  -4  -2    6.76    1.54
   4  -4   3  315.09   13.68
   4  -4   3  309.13   12.57
   4  -4   4   91.91    6.72
  -4  -4  -4  102.45    7.10
   4  -4   4   89.16    6.28
   4  -4   5  155.19    5.25
   4  -4   5  159.82    5.37
   4  -4   5  150.54    9.20
  -4  -4  -5  151.52    9.74
   4  -4   5  144.07    8.97
   4  -4   6   16.12    1.28
   4  -4   6   15.67    1.29
   4  -4   6   15.15    1.29
   4  -4   7   92.20    3.51
   4  -4   7   91.85    3.54
   4  -4   7   80.41    3.55
   4  -4   7   84.57    3.48
   4  -4   8   18.54    1.21
   4  -4   8   18.89    1.25
   4  -4   8   14.85    1.16
   4  -4   8   15.60    1.19
   4  -4   9   42.95    1.70
   4  -4   9   37.79    1.62
   4  -3  -9   14.13    1.05
   4  -3  -9   14.04    0.99
   4  -3  -8    3.10    0.54
   4  -3  -8    2.10    0.47
   4  -3  -7   12.46    1.17
   4  -3  -7   12.61    1.11
   4  -3  -7   12.22    1.09
   4  -3  -6    0.38    0.25
   4  -3  -6   -1.17    1.40
   4  -3  -6   -0.21    0.39
   4  -3  -6    0.86    0.97
   4  -3  -6   -0.52    0.38
   4  -3  -6    2.00    1.34
   4  -3  -5  131.70    8.53
   4  -3  -5  143.79    8.49
   4  -3  -5  130.10    8.43
  -4  -3   5  146.58    8.56
   4  -3  -4   18.56    2.80
   4  -3  -4   24.89    3.07
  -4  -3   4   25.81    3.34
   4  -3  -4   17.20    2.69
   4  -3  -3   97.50    5.95
  -4  -3   3   96.61    5.91
   4  -3  -3   87.07    6.07
   4  -3  -2  152.85    7.37
  -4  -3   2  156.58    7.31
   4  -3  -2  153.02    7.85
   4  -3  -1  630.47   18.45
   4  -3  -1  603.49   18.90
   4  -3  -1  568.67   18.41
  -4  -3   1  603.60   18.39
   4  -3  -1  595.04   19.50
   4  -3   0   31.52    3.04
   4  -3   0   32.35    2.83
   4  -3   0   31.22    2.51
   4  -3   0   33.51    3.02
   4  -3   1  286.22   11.66
   4  -3   1  282.28   11.19
  -4  -3  -1  305.47   11.11
   4  -3   2  172.96    8.46
   4  -3   2  171.00    8.69
  -4  -3  -2  190.62    8.61
   4  -3   3   56.72    4.74
   4  -3   3   56.37    4.81
  -4  -3  -3   60.15    4.81
   4  -3   3   53.08    4.24
   4  -3   4  186.28   10.06
   4  -3   4  202.40    9.88
  -4  -3  -4  198.43   10.37
   4  -3   5   88.15    3.39
   4  -3   5   77.12    6.34
   4  -3   5   93.71    3.56
   4  -3   5   77.19    6.25
  -4  -3  -5   93.19    7.15
   4  -3   5   78.46    6.28
   4  -3   5   80.57    3.42
   4  -3   6   10.85    1.04
   4  -3   6   11.28    1.10
   4  -3   6    9.72    1.05
   4  -3   7   49.64    2.34
   4  -3   7   50.65    2.43
   4  -3   7   43.61    2.33
   4  -3   7   43.90    2.41
   4  -3   8   32.58    1.70
   4  -3   8   29.14    1.73
   4  -3   8   31.90    1.76
   4  -3   9    9.20    0.68
   4  -3   9    9.38    0.72
   4  -3   9    8.41    0.70
   4  -2  -9   12.28    0.99
   4  -2  -9   13.17    0.97
   4  -2  -9   12.04    0.92
   4  -2  -8    5.23    0.68
   4  -2  -8    5.92    0.79
   4  -2  -7    7.41    0.91
   4  -2  -7    8.28    0.88
   4  -2  -7    7.27    0.85
   4  -2  -6   69.01    6.48
   4  -2  -6   76.90    3.29
   4  -2  -6   79.68    6.32
  -4  -2   6   70.41    6.10
   4  -2  -6   81.45    3.27
   4  -2  -6   72.49    3.02
   4  -2  -5   81.96    6.49
   4  -2  -5   92.74    6.48
  -4  -2   5   85.57    6.28
   4  -2  -5   79.23    6.20
   4  -2  -4  106.70    7.14
   4  -2  -4  127.36    7.25
  -4  -2   4  140.10    7.53
   4  -2  -4  106.66    7.03
   4  -2  -3   74.22    5.07
  -4  -2   3   73.12    4.93
   4  -2  -3   77.07    5.38
   4  -2  -2   44.78    3.55
  -4  -2   2   40.31    3.29
   4  -2  -2   45.18    3.82
   4  -2  -1   49.35    3.40
   4  -2  -1   48.83    3.46
   4  -2  -1   48.08    3.41
  -4  -2   1   49.44    3.27
   4  -2  -1   44.84    3.64
   4  -2   0  190.75    8.01
   4  -2   0  194.69    8.31
   4  -2   0  189.44    7.42
   4  -2   0  189.07    8.30
   4  -2   1  118.42    6.16
   4  -2   1  121.81    6.52
  -4  -2  -1  116.69    5.96
   4  -2   2  145.32    7.37
   4  -2   2  145.59    7.62
  -4  -2  -2  145.47    7.29
   4  -2   2  138.51    6.51
   4  -2   3  298.70   12.29
   4  -2   3  282.53   12.35
  -4  -2  -3  306.39   12.49
   4  -2   3  283.97   11.45
   4  -2   4  123.90    7.64
   4  -2   4  127.40    7.77
   4  -2   4  122.83    7.33
  -4  -2  -4  129.74    8.02
   4  -2   5   72.81    6.07
   4  -2   5   85.53    3.38
   4  -2   5   79.29    6.19
  -4  -2  -5   88.19    6.91
   4  -2   5   80.48    6.27
   4  -2   5   77.42    3.30
   4  -2   6   25.08    1.61
   4  -2   6   25.53    3.50
   4  -2   6   25.04    1.70
   4  -2   6   23.18    3.55
   4  -2   6   24.56    1.68
   4  -2   7   43.81    2.19
   4  -2   7   46.12    2.34
   4  -2   7   39.37    2.23
   4  -2   7   40.30    2.28
   4  -2   8   19.67    1.29
   4  -2   8   21.88    1.40
   4  -2   8   20.11    1.38
   4  -2   9   50.16    1.92
   4  -2   9   54.72    2.08
   4  -2   9   48.85    2.05
   4  -1  -9    3.44    0.53
   4  -1  -9    3.45    0.49
   4  -1  -8   10.39    1.06
   4  -1  -8    9.90    0.97
   4  -1  -7   24.54    1.69
   4  -1  -7   22.13    1.50
   4  -1  -6    5.00    0.64
   4  -1  -6    6.94    2.15
   4  -1  -6    5.92    0.80
   4  -1  -6    5.85    1.77
  -4  -1   6    4.00    1.17
   4  -1  -6    6.33    0.75
   4  -1  -5   99.69    7.11
   4  -1  -5   91.31    6.40
  -4  -1   5   87.79    6.28
   4  -1  -5   88.17    6.33
   4  -1  -4  227.19   11.38
   4  -1  -4  269.54   11.50
  -4  -1   4  292.16   11.75
   4  -1  -4  239.85   11.16
   4  -1  -3   23.53    3.19
   4  -1  -3   21.47    2.65
   4  -1  -3   21.36    2.78
   4  -1  -2   58.13    4.06
   4  -1  -2   59.86    4.17
   4  -1  -2   60.69    4.37
  -4  -1   2   56.25    3.91
   4  -1  -1  416.74   14.05
   4  -1  -1  440.06   14.20
   4  -1  -1  441.81   14.10
   4  -1  -1  442.29   14.79
  -4  -1   1  418.51   13.63
   4  -1  -1  427.20   14.94
   4  -1   0  157.81    7.14
   4  -1   0  159.86    6.65
   4  -1   0  168.08    7.37
   4  -1   0  161.19    7.38
  -4  -1   0  165.38    6.83
   4  -1   0  169.94    7.62
   4  -1   1  371.53   13.01
   4  -1   1  359.03   13.17
   4  -1   1  350.43   12.80
  -4  -1  -1  377.67   12.84
   4  -1   2  184.87    8.62
   4  -1   2  199.55    9.05
  -4  -1  -2  198.98    8.77
   4  -1   2  185.60    7.85
   4  -1   3   12.36    2.14
   4  -1   3    9.43    1.82
  -4  -1  -3    7.43    1.69
   4  -1   3   10.33    1.67
   4  -1   4  225.84   10.75
   4  -1   4  225.82   10.94
  -4  -1  -4  231.31   11.27
   4  -1   4  232.50   10.68
   4  -1   5   63.41    5.52
   4  -1   5   65.20    5.54
  -4  -1  -5   74.08    6.31
   4  -1   5   68.47    5.68
   4  -1   6   16.40    1.28
   4  -1   6   17.74    2.97
   4  -1   6   18.77    1.43
   4  -1   6   15.70    1.36
   4  -1   6   16.46    1.36
  -4  -1  -6   17.62    3.20
   4  -1   6   18.66    3.04
   4  -1   7   38.51    1.98
   4  -1   7   38.40    2.15
   4  -1   7   37.03    2.10
   4  -1   7   36.56    2.13
   4  -1   8   56.31    2.38
   4  -1   8   57.99    2.53
   4  -1   8   55.32    2.54
   4  -1   9    5.63    0.58
   4  -1   9    4.89    0.57
   4   0  -9    5.11    0.63
  -4   0   9    3.85    0.55
   4   0  -9    4.60    0.55
   4   0  -8   14.91    1.24
  -4   0   8   14.91    1.16
  -4   0   8   13.28    1.16
   4   0  -8   14.70    1.14
   4   0  -8   14.35    1.14
   4   0  -7   58.17    2.79
  -4   0   7   51.72    2.54
  -4   0   7   54.57    2.67
   4   0  -7   54.46    2.55
   4   0  -6  173.04   10.64
   4   0  -6  176.02    5.96
   4   0  -6  183.10    9.69
  -4   0   6  172.88    9.93
   4   0  -6  186.76    5.84
   4   0  -6  167.87    5.64
   4   0  -5  165.26    9.75
  -4   0   5  190.67    9.68
   4   0  -5  177.07    9.22
   4   0  -4  416.89   16.78
   4   0  -4  445.96   16.38
   4   0  -4  417.82   16.14
   4   0  -3   27.45    3.14
  -4   0   3   26.75    2.78
   4   0  -3   29.14    2.95
   4   0  -3   28.68    2.98
   4   0  -3   22.91    2.77
  -4   0   2  269.73   10.40
   4   0  -2  287.73   10.86
   4   0  -2  298.19   10.99
   4   0  -2  279.57   11.19
   4   0  -1  136.33    6.43
   4   0  -1  143.85    6.44
   4   0  -1  137.34    6.09
   4   0  -1  145.70    6.77
  -4   0   1  128.92    5.85
   4   0  -1  140.77    6.88
   4   0   0  829.33   24.34
   4   0   0  822.38   23.57
   4   0   0  809.78   24.20
   4   0   0  827.06   24.47
  -4   0   0  825.70   23.71
   4   0   1   39.82    3.32
   4   0   1   39.03    3.28
   4   0   1   35.04    3.03
  -4   0  -1   38.40    3.16
   4   0   2  353.09   13.04
   4   0   2  355.42   13.26
   4   0   2  336.94   12.36
  -4   0  -2  341.93   12.97
   4   0   2  355.80   12.23
   4   0   3  107.17    6.34
   4   0   3  107.00    6.56
   4   0   3  102.94    5.92
  -4   0  -3   97.73    6.36
   4   0   4   32.96    3.58
  -4   0  -4   35.37    3.92
   4   0   4   27.71    3.34
   4   0   4   29.24    3.30
   4   0   5    5.57    1.70
   4   0   5    5.53    1.47
  -4   0  -5    2.98    1.18
   4   0   5    6.21    1.78
   4   0   6   29.71    1.83
  -4   0  -6   30.82    4.33
   4   0   6   28.49    1.81
   4   0   6   27.17    3.64
   4   0   6   27.90    1.83
   4   0   7    0.43    0.34
   4   0   7    0.11    0.32
   4   0   8   16.93    1.24
   4   0   8   15.29    1.22
   4   0   9   14.02    0.92
   4   0   9   13.16    0.93
   4   1  -9    3.62    0.55
  -4   1   9    2.58    0.47
  -4   1   9    2.61    0.44
   4   1  -8   10.86    1.07
  -4   1   8    9.17    0.94
  -4   1   8    8.41    0.92
   4   1  -8    9.14    0.91
   4   1  -7   23.99    1.66
  -4   1   7   21.55    1.54
  -4   1   7   22.44    1.61
   4   1  -7   21.93    1.47
   4   1  -6    4.43    0.62
   4   1  -6    5.87    1.87
   4   1  -6    4.82    0.73
  -4   1   6    4.97    0.72
   4   1  -6    4.77    1.43
  -4   1   6    5.55    0.78
  -4   1   6    4.14    1.33
   4   1  -6    4.41    0.67
   4   1  -5   84.29    6.64
   4   1  -5   89.82    6.19
  -4   1   5   89.67    6.37
   4   1  -4  246.53   12.03
  -4   1   4  333.10   12.51
   4   1  -4  309.19   12.12
   4   1  -4  248.87   11.32
   4   1  -3   25.48    3.26
   4   1  -3   23.57    2.77
   4   1  -3   20.44    2.55
   4   1  -3   17.29    2.51
   4   1  -2   64.31    4.24
   4   1  -2   64.78    4.29
  -4   1   2   55.73    3.87
   4   1  -2   65.89    4.56
   4   1  -1  408.77   13.88
   4   1  -1  420.20   13.75
   4   1  -1  404.63   13.18
   4   1  -1  413.18   13.89
  -4   1   1  376.87   12.92
   4   1  -1  421.62   14.32
   4   1   0  178.16    7.63
   4   1   0  171.29    7.18
   4   1   0  174.45    7.46
   4   1   0  166.06    7.47
  -4   1   0  166.49    7.15
   4   1   1  377.73   13.44
   4   1   1  395.48   13.65
  -4   1  -1  363.13   13.24
   4   1   1  385.47   13.22
   4   1   2  184.65    8.35
   4   1   2  188.51    8.66
   4   1   2  179.41    7.93
  -4   1  -2  166.98    8.31
   4   1   2  191.33    7.94
   4   1   3    8.78    1.66
   4   1   3    7.84    1.60
  -4   1  -3    6.24    1.61
   4   1   3    4.94    1.16
   4   1   4  218.01   10.28
   4   1   4  204.32    9.91
  -4   1  -4  208.49   10.77
   4   1   4  213.72   10.38
   4   1   5   64.58    5.25
   4   1   5   72.40    5.78
  -4   1  -5   70.17    6.18
   4   1   5   63.26    5.55
   4   1   6   19.04    1.39
  -4   1  -6   14.16    2.86
   4   1   6   17.12    1.40
   4   1   6   18.40    3.13
   4   1   7   42.41    2.21
   4   1   7   41.59    2.29
   4   1   8   58.58    2.51
   4   1   8   54.72    2.51
   4   1   9    5.43    0.55
   4   1   9    5.61    0.59
   4   2  -9   12.77    0.97
  -4   2   9   10.29    0.89
  -4   2   9   11.98    0.95
   4   2  -8    4.79    0.70
  -4   2   8    4.09    0.67
  -4   2   8    3.90    0.64
   4   2  -7    5.69    0.73
   4   2  -7    5.82    0.82
  -4   2   7    6.42    0.85
  -4   2   7    5.68    0.83
   4   2  -6   87.35    7.18
   4   2  -6   93.17    3.71
  -4   2   6   85.17    3.54
  -4   2   6   88.97    3.77
  -4   2   6   93.01    6.82
   4   2  -6   86.27    3.40
   4   2  -5   77.79    6.32
   4   2  -5   87.27    6.04
  -4   2   5   81.73    6.04
   4   2  -4  130.77    7.15
  -4   2   4  127.50    7.23
   4   2  -3   85.60    5.25
  -4   2   3   78.61    5.06
   4   2  -3   82.79    5.16
   4   2  -3   67.30    4.90
   4   2  -2   49.95    3.82
   4   2  -2   54.33    3.82
  -4   2   2   41.67    3.36
   4   2  -2   45.08    3.73
   4   2  -1   48.54    3.54
  -4   2   1   45.16    3.18
   4   2  -1   45.79    3.17
   4   2  -1   45.15    3.48
   4   2   0  203.17    8.58
   4   2   0  199.37    8.44
   4   2   0  201.33    8.30
  -4   2   0  204.08    8.33
   4   2   1  123.76    6.34
   4   2   1  127.81    6.44
  -4   2  -1  103.41    5.98
   4   2   1  122.68    6.09
   4   2   2  139.80    6.96
   4   2   2  142.27    6.34
   4   2   2  136.67    7.20
   4   2   2  135.27    6.64
  -4   2  -2  125.31    7.09
   4   2   3  305.66   12.01
   4   2   3  313.07   12.70
  -4   2  -3  296.11   12.82
   4   2   3  287.17   11.85
   4   2   4  141.79    7.87
   4   2   4  150.95    8.47
  -4   2  -4  145.12    8.80
   4   2   4  157.09    8.49
  -4   2  -5   79.94    6.74
   4   2   5   86.74    6.51
   4   2   5   82.40    6.46
   4   2   5   88.60    3.57
   4   2   6   27.20    1.67
  -4   2  -6   28.40    4.05
   4   2   6   23.42    1.67
   4   2   7   42.92    2.19
   4   2   7   40.90    2.24
   4   2   8   20.79    1.31
   4   2   8   20.55    1.38
   4   2   9   47.44    1.86
   4   2   9   49.68    1.96
   4   3  -9   13.28    0.95
  -4   3   9   12.10    0.95
  -4   3   9   11.88    0.96
   4   3  -8    3.40    0.63
  -4   3   8    3.30    0.61
  -4   3   8    3.20    0.63
   4   3  -7   12.80    1.17
  -4   3   7   11.22    1.13
  -4   3   7   13.23    1.24
  -4   3   7   11.72    1.08
   4   3  -6   -0.13    0.35
   4   3  -6   -0.78    1.21
   4   3  -6   -0.16    0.34
  -4   3   6    1.22    0.47
  -4   3   6   -0.19    0.42
  -4   3   6    0.09    1.03
   4   3  -5  132.34    8.62
   4   3  -5  147.38    8.23
  -4   3   5  150.90    8.67
   4   3  -4   16.79    2.62
   4   3  -4   16.98    2.32
   4   3  -4   14.13    2.44
  -4   3   4   20.80    2.88
   4   3  -3   92.80    5.71
   4   3  -3   94.69    5.88
   4   3  -3  108.77    5.95
  -4   3   3   95.46    5.80
   4   3  -2  175.39    7.93
   4   3  -2  173.43    7.77
   4   3  -1  675.19   20.59
  -4   3   1  611.71   19.38
   4   3  -1  671.80   19.82
   4   3   0   34.50    3.05
   4   3   0   31.54    3.02
  -4   3   0   34.78    3.08
   4   3   0   34.72    2.99
   4   3   1  305.23   11.47
   4   3   1  304.17   11.30
  -4   3  -1  273.02   11.48
   4   3   1  313.19   11.72
   4   3   2  196.40    8.57
   4   3   2  194.15    8.10
   4   3   2  188.18    8.21
   4   3   2  196.81    9.01
   4   3   3   55.96    4.33
   4   3   3   61.50    4.24
  -4   3  -3   53.53    4.79
   4   3   3   63.98    4.96
   4   3   4  230.64   10.20
  -4   3  -4  197.16   10.92
   4   3   4  231.03   11.04
   4   3   5   98.23    3.77
   4   3   5  108.81    4.03
  -4   3  -5   97.29    7.63
   4   3   5  105.50    7.22
   4   3   6    9.10    0.93
   4   3   6    9.08    1.01
   4   3   7   50.96    2.40
   4   3   7   56.23    2.61
   4   3   8   36.25    1.86
   4   3   9    9.10    0.69
   4   4  -9   14.51    0.97
  -4   4   9   14.37    1.02
  -4   4   9   15.90    1.07
   4   4  -8    8.27    0.87
  -4   4   8    9.12    0.93
  -4   4   8    8.32    0.96
   4   4  -7    0.48    0.32
  -4   4   7    1.40    0.46
  -4   4   7    0.60    0.47
  -4   4   7    0.53    0.33
   4   4  -6   79.56    6.76
   4   4  -6   80.35    3.43
  -4   4   6   76.05    3.38
  -4   4   6   84.33    3.64
  -4   4   6   79.69    6.38
  -4   4   6   80.61    3.28
   4   4  -5   51.32    5.08
   4   4  -5   60.01    4.90
  -4   4   5   53.59    4.94
   4   4  -4   11.47    2.00
   4   4  -4   15.80    2.38
  -4   4   4   14.97    2.47
   4   4  -3  153.13    7.85
   4   4  -3  152.13    7.74
  -4   4   3  141.90    7.60
   4   4  -3  159.47    7.77
   4   4  -2   66.46    4.51
  -4   4   2   53.40    4.05
   4   4  -1  218.78    9.32
  -4   4   1  198.37    8.39
   4   4  -1  214.36    8.60
  -4   4   0  131.07    6.83
   4   4   0  133.71    6.83
   4   4   0  133.94    6.67
   4   4   1    5.73    1.35
   4   4   1    5.47    1.24
  -4   4  -1    4.86    1.27
   4   4   1    6.93    1.42
   4   4   2    3.35    1.05
   4   4   2    7.30    1.56
   4   4   2    7.51    1.55
  -4   4  -2    5.25    1.49
   4   4   2    5.66    1.31
   4   4   3  409.88   14.68
   4   4   3  405.56   14.58
  -4   4  -3  360.62   15.60
   4   4   3  401.08   15.53
  -4   4  -4   90.58    7.02
   4   4   4  102.47    6.32
   4   4   4   99.90    6.91
   4   4   5  154.57    5.39
  -4   4  -5  148.83    9.84
   4   4   5  173.18    9.76
   4   4   5  169.07    5.57
   4   4   6   12.31    1.09
   4   4   6   13.51    1.21
   4   4   7   80.85    3.25
   4   4   7   83.79    3.37
   4   4   8   18.70    1.19
   4   4   8   20.54    1.27
  -4   5   9    1.08    0.31
  -4   5   9    0.30    0.25
   4   5  -8   24.38    1.49
  -4   5   8   24.35    1.55
  -4   5   8   23.43    1.60
   4   5  -7   60.58    2.78
  -4   5   7   55.15    2.74
  -4   5   7   58.02    2.91
  -4   5   7   60.68    2.71
   4   5  -6   39.12    2.20
  -4   5   6   38.33    2.21
  -4   5   6   38.61    2.33
  -4   5   6   40.83    2.12
   4   5  -5  114.85    4.29
   4   5  -5  122.60    7.63
  -4   5   5  112.96    4.34
  -4   5   5  115.02    4.51
   4   5  -5  112.94    4.14
  -4   5   5  121.21    7.76
   4   5  -4   51.64    4.70
  -4   5   4   70.96    5.38
   4   5  -3   58.67    4.70
   4   5  -3   54.11    4.49
  -4   5   3   48.88    4.34
   4   5  -2  426.81   15.40
   4   5  -2  428.38   15.13
  -4   5   2  383.11   14.51
   4   5  -1  138.30    7.17
   4   5  -1  126.44    6.42
  -4   5   0   88.66    5.72
   4   5   0   99.21    5.83
   4   5   0   92.48    5.66
   4   5   1  224.33    9.67
  -4   5  -1  204.89    9.98
   4   5   1  224.04    9.88
   4   5   2  325.82   12.37
   4   5   2  333.64   12.66
   4   5   2  325.92   13.10
   4   5   2  314.28   12.30
   4   5   3   23.86    2.90
  -4   5  -3   25.12    3.41
   4   5   3   23.15    3.07
   4   5   4  277.28   12.05
   4   5   4  267.44   12.62
  -4   5  -4  256.12   13.19
   4   5   5   32.87    1.89
   4   5   5   28.69    3.45
  -4   5  -5   28.95    4.11
   4   5   5   33.21    4.06
   4   5   5   35.12    1.98
   4   5   6  129.66    4.73
   4   5   6  141.60    4.89
   4   5   7   27.18    1.63
   4   5   7   27.89    1.66
   4   5   8   66.86    2.60
   4   5   8   68.18    2.61
  -4   6   9    3.79    0.46
  -4   6   9    3.54    0.47
   4   6  -8    7.10    0.72
  -4   6   8    7.27    0.80
  -4   6   8    6.70    0.82
  -4   6   8    7.00    0.74
   4   6  -7   11.30    1.04
  -4   6   7   10.94    1.13
  -4   6   7    9.25    1.09
  -4   6   7   10.57    1.01
   4   6  -6  117.11    4.33
  -4   6   6  106.70    4.31
  -4   6   6  112.93    4.55
  -4   6   6  116.57    4.27
   4   6  -5   52.34    2.63
   4   6  -5   55.08    5.12
  -4   6   5   55.84    2.74
  -4   6   5   59.61    2.94
   4   6  -5   56.28    2.52
  -4   6   5   54.34    5.05
  -4   6   5   54.78    2.57
   4   6  -4   52.12    4.86
  -4   6   4   58.61    4.99
   4   6  -3   44.80    4.35
   4   6  -3   42.85    4.05
  -4   6   3   39.33    3.84
   4   6  -2  179.90    9.15
   4   6  -2  191.84    9.06
   4   6  -1   84.21    5.69
  -4   6   1   76.73    4.96
   4   6  -1   79.17    5.15
   4   6   0  495.50   17.06
   4   6   0  475.95   16.79
  -4   6  -1   28.85    3.45
   4   6   1   31.96    3.28
   4   6   1   36.29    3.65
   4   6   2  180.03    8.92
   4   6   2  180.44    8.67
   4   6   2  179.07    9.27
  -4   6  -2  159.97    9.33
   4   6   3  375.36   14.53
   4   6   3  356.04   14.90
   4   6   4  547.56   14.97
   4   6   4  546.65   19.95
  -4   6  -4  487.12   20.97
   4   6   4  554.31   20.84
   4   6   4  553.76   14.98
   4   6   5    5.79    0.75
   4   6   5    9.17    2.21
   4   6   5    7.45    1.81
  -4   6  -5    7.65    2.13
   4   6   5    7.92    0.89
   4   6   6    5.67    0.75
   4   6   6    6.58    0.79
   4   6   7   37.90    1.99
   4   6   7   41.43    2.01
   4   6   8   18.55    1.14
   4   6   8   19.03    1.09
  -4   7   8    4.52    0.61
  -4   7   8    4.51    0.66
  -4   7   8    4.27    0.57
   4   7  -7   20.34    1.38
  -4   7   7   21.95    1.54
  -4   7   7   21.87    1.61
  -4   7   7   21.21    1.42
   4   7  -6   23.00    1.59
  -4   7   6   23.09    1.69
  -4   7   6   26.61    1.86
  -4   7   6   24.04    1.60
   4   7  -5   50.61    2.63
   4   7  -5   46.67    4.93
  -4   7   5   70.72    3.10
  -4   7   5   60.81    3.04
  -4   7   5   56.12    5.25
  -4   7   5   63.70    2.84
   4   7  -4    9.21    0.99
   4   7  -4   10.17    2.22
  -4   7   4    9.95    1.08
   4   7  -4    7.25    0.94
   4   7  -4    9.11    0.91
  -4   7   4    8.58    1.98
  -4   7   4    8.78    0.92
   4   7  -3  173.53    9.43
   4   7  -3  171.79    8.99
  -4   7   3  150.75    8.58
   4   7  -2   65.32    5.34
   4   7  -2   64.61    5.17
  -4   7   2   59.59    4.83
   4   7  -1  131.35    7.48
  -4   7   1  116.13    6.72
   4   7  -1  126.04    7.16
   4   7   0   11.71    2.18
  -4   7   0   12.54    2.31
   4   7   0   12.57    2.22
  -4   7  -1   19.93    3.06
   4   7   1   23.40    2.93
   4   7   1   28.78    3.27
   4   7   2  187.64    9.44
   4   7   2  184.83    9.17
   4   7   2  191.46    9.89
   4   7   3  225.61   10.91
  -4   7  -3  193.50   11.38
   4   7   3  226.37   11.39
   4   7   4  147.85    5.12
   4   7   4  149.30    8.85
  -4   7  -4  126.68    9.19
   4   7   4  144.09    9.14
   4   7   4  152.97    5.11
   4   7   5    7.73    0.88
   4   7   5    6.94    0.80
   4   7   6   24.77    1.62
   4   7   6   26.90    1.62
   4   7   7   18.58    1.27
   4   7   7   17.96    1.17
   4   7   8   55.52    2.17
  -4   8   8    2.69    0.45
  -4   8   8    2.39    0.44
  -4   8   8    2.90    0.46
  -4   8   7    2.75    0.54
  -4   8   7    3.03    0.60
  -4   8   7    3.10    0.51
   4   8  -6  129.18    4.59
  -4   8   6  125.35    4.70
  -4   8   6  131.06    4.90
  -4   8   6  128.77    4.60
   4   8  -5   23.80    1.62
  -4   8   5   29.59    1.93
  -4   8   5   23.15    1.80
  -4   8   5   27.28    1.74
   4   8  -4   40.05    2.30
   4   8  -4   41.04    4.64
  -4   8   4   52.41    2.60
  -4   8   4   49.68    4.91
  -4   8   4   54.09    2.50
   4   8  -3   79.69    6.40
  -4   8   3   79.42    3.37
   4   8  -3   83.55    6.15
  -4   8   3   78.75    6.02
   4   8  -2  190.60   10.13
   4   8  -2  192.52    9.96
   4   8  -2  192.49    9.88
  -4   8   2  178.17    9.38
   4   8  -1   31.78    3.73
  -4   8   1   26.90    3.15
   4   8  -1   29.25    3.45
   4   8   0  215.24   10.54
  -4   8   0  181.13   10.15
   4   8   0  198.00   10.24
   4   8   1  109.44    7.19
   4   8   1  100.04    6.62
   4   8   2   22.72    3.03
  -4   8  -2   17.46    3.13
   4   8   2   20.74    3.18
   4   8   3  464.50   12.95
   4   8   3  484.77   18.44
   4   8   3  477.99   19.03
   4   8   3  468.50   12.92
   4   8   4   26.34    1.67
   4   8   4   28.49    3.72
  -4   8  -4   22.61    3.72
   4   8   4   26.49    1.63
   4   8   4   28.35    3.90
   4   8   5    8.61    0.96
   4   8   5    9.81    0.94
   4   8   6   24.98    1.49
   4   8   6   24.22    1.56
   4   8   7   22.85    1.40
   4   8   8    0.59    0.21
  -4   9   8    0.35    0.21
  -4   9   8    0.42    0.27
  -4   9   8    0.62    0.25
  -4   9   7   33.48    1.82
  -4   9   7   35.70    1.95
  -4   9   7   36.97    1.86
  -4   9   6    0.44    0.40
  -4   9   6    0.58    0.38
  -4   9   6    0.43    0.28
  -4   9   5   40.34    2.30
  -4   9   5   33.26    2.13
  -4   9   5   37.74    2.11
   4   9  -4   56.72    2.86
  -4   9   4   70.42    3.14
  -4   9   4   78.97    3.13
  -4   9   4   65.56    5.78
   4   9  -3  121.04    4.45
   4   9  -3  132.38    8.56
  -4   9   3  113.98    4.43
   4   9  -3  120.77    7.94
   4   9  -3  117.10    4.40
   4   9  -3  132.14    8.11
  -4   9   3  119.37    7.77
  -4   9   3  114.39    4.26
   4   9  -3  111.75    4.25
   4   9  -2  214.23    6.37
   4   9  -2  204.19   10.46
   4   9  -2  203.70   10.50
  -4   9   2  177.67    9.70
  -4   9   2  188.00    6.07
   4   9  -2  177.36    6.13
   4   9  -2  180.02    6.04
   4   9  -1  164.27    9.30
  -4   9   1  152.40    8.52
   4   9   0    1.01    0.75
  -4   9   0   -0.91    1.05
   4   9   0    0.81    0.72
   4   9   1  191.07   10.12
   4   9   1  193.69   10.66
  -4   9  -1  162.54   10.25
   4   9   2   51.67    2.46
   4   9   2   52.01    4.84
  -4   9  -2   45.18    5.12
   4   9   2   52.27    2.44
   4   9   2   52.92    5.33
   4   9   3   11.26    1.10
   4   9   3   12.28    2.59
   4   9   3   13.25    2.51
  -4   9  -3   10.58    2.47
   4   9   3   12.12    1.05
   4   9   4    8.39    0.94
   4   9   4    8.62    0.87
   4   9   5   22.23    1.53
   4   9   6   21.07    1.40
   4   9   7    5.73    0.64
  -4  10   7    0.84    0.31
  -4  10   7    1.52    0.37
  -4  10   7    1.35    0.31
  -4  10   6   46.43    2.31
  -4  10   6   48.88    2.41
  -4  10   6   50.35    2.30
  -4  10   5    7.41    0.90
  -4  10   5    7.68    0.95
  -4  10   5    7.69    0.87
   4  10  -4  114.46    4.47
  -4  10   4  129.64    4.81
  -4  10   4  118.87    4.73
  -4  10   3    0.48    0.37
  -4  10   3    0.34    0.26
   4  10  -2   87.61    6.77
   4  10  -2   92.39    6.89
  -4  10   2   87.50    6.51
  -4  10   2   81.64    3.35
   4  10  -2   81.96    3.43
   4  10  -2   82.36    3.35
   4  10  -1  140.10    8.70
  -4  10   1  119.70    7.72
  -4  10   1  134.21    4.68
   4  10  -1  124.91    4.63
   4  10  -1  132.97    4.65
   4  10   0  108.70    7.89
  -4  10   0   88.15    7.37
   4  10   0  111.20    7.66
  -4  10   0  104.51    3.98
   4  10   0  101.99    3.95
   4  10   0  106.94    3.93
   4  10   1   40.15    2.06
  -4  10  -1   28.75    4.27
   4  10   1   37.25    4.32
  -4  10  -1   33.82    1.97
   4  10   1   37.17    2.01
   4  10   1   35.62    4.53
   4  10   2   27.73    1.68
  -4  10  -2   19.88    3.49
   4  10   2   25.63    3.41
  -4  10  -2   23.87    1.60
   4  10   2   26.81    1.64
   4  10   2   23.15    3.67
   4  10   3  109.65    4.09
   4  10   3  112.59    4.01
   4  10   4   12.93    1.15
   4  10   5   75.74    3.14
   4  10   6    2.28    0.47
   4  10   7   79.95    2.80
  -4  11   7    7.08    0.65
  -4  11   7    5.85    0.58
  -4  11   7    6.98    0.65
  -4  11   6    2.59    0.48
  -4  11   6    2.62    0.53
  -4  11   6    2.10    0.45
  -4  11   5   29.26    1.78
  -4  11   5   27.41    1.77
  -4  11   5   31.16    1.78
  -4  11   4   16.11    1.33
  -4  11   4   13.70    1.28
  -4  11   4   17.11    1.32
  -4  11   3   40.88    2.20
  -4  11   3   37.20    2.05
   4  11  -2    9.06    0.97
  -4  11   2    9.21    0.94
  -4  11   1  101.53    7.17
  -4  11   1  110.16    4.15
   4  11  -1  111.50    4.20
   4  11  -1  112.78    4.14
   4  11   0   28.90    3.95
  -4  11   0   31.90    1.89
  -4  11   0   24.92    3.88
   4  11   0   30.84    4.05
   4  11   0   31.26    1.84
   4  11   0   33.76    1.88
  -4  11  -1    7.74    0.89
   4  11   1    7.66    0.87
   4  11   1    6.70    0.82
   4  11   2   83.39    3.29
  -4  11  -2   72.43    3.21
   4  11   3   22.32    1.50
  -4  11  -3   21.20    1.50
   4  11   4   99.04    3.61
  -4  11  -4   84.71    3.47
   4  11   5    9.77    0.91
   4  11   6   74.18    2.77
  -4  12   6   10.19    0.84
  -4  12   6   11.40    0.87
  -4  12   5    9.01    0.95
  -4  12   5   10.02    1.03
  -4  12   4   34.21    1.93
  -4  12   4   37.62    2.02
  -4  12   3   44.26    2.28
  -4  12   3   45.92    2.31
  -4  12   2   63.01    2.87
  -4  12   2   63.34    2.83
   4  12  -2   62.34    2.75
  -4  12   1   18.45    1.38
   4  12  -1   19.36    1.36
  -4  12   0   49.50    2.47
   4  12   0   48.52    2.39
   4  12   0   54.46    2.48
  -4  12  -1   26.36    1.71
   4  12   1   28.70    1.71
   4  12   2    4.59    0.67
  -4  12  -2    4.94    0.74
   4  12   3   35.06    1.87
  -4  12  -3   26.93    1.71
   4  12   4   30.42    1.64
  -4  12  -4   25.98    1.58
   4  12   5   46.76    2.02
  -4  12  -5   38.25    1.86
   4  12   6    6.78    0.60
  -4  13   6    2.34    0.39
  -4  13   5   30.88    1.57
  -4  13   5   34.45    1.70
  -4  13   4   19.33    1.31
  -4  13   4   23.71    1.46
  -4  13   3   35.39    1.87
  -4  13   3   33.77    1.85
  -4  13   2   23.08    1.51
  -4  13   2   21.28    1.46
   4  13  -1   32.93    1.78
  -4  13   1   32.15    1.86
  -4  13   0   15.23    1.25
   4  13   0   16.51    1.22
   4  13   1    2.93    0.52
  -4  13  -1    2.78    0.53
  -4  13  -2   48.52    2.41
   4  13   2   58.49    2.46
  -4  13  -3   11.57    1.01
   4  13   3   13.19    1.01
  -4  13  -4  116.77    4.21
   4  13   4  142.94    4.32
  -4  13  -5   10.49    0.79
   4  13   5   12.31    0.84
  -4  14   5   13.12    0.88
  -4  14   4    5.93    0.66
  -4  14   3    2.71    0.44
  -4  14   3    2.71    0.48
  -4  14   2   42.15    2.00
  -4  14   2   40.28    2.02
  -4  14   1   22.23    1.39
  -4  14   1   20.20    1.36
  -4  14   0   18.02    1.29
  -4  14  -1   30.61    1.72
  -4  14  -2    9.22    0.87
   4  14   2   12.34    0.93
  -4  14  -3   35.40    1.81
   4  14   3   43.08    1.86
  -4  14  -4    6.15    0.62
   4  14   4    8.10    0.66
  -4  15   4    0.67    0.20
  -4  15   3   39.64    1.78
  -4  15   2   16.15    1.09
  -4  15   1   35.56    1.77
  -4  15   0   10.01    0.85
  -4  15  -1   29.52    1.56
  -4  15  -2   25.26    1.36
  -4  15  -3    6.03    0.59
  -4  16   2   23.93    1.22
  -4  16   1    2.38    0.39
  -4  16   0    1.89    0.34
  -4  16  -1   28.97    1.38
  -4  16  -2    7.83    0.61
   5 -15  -2   55.69    2.15
   5 -15  -1   24.37    1.29
   5 -15  -1   21.02    1.11
   5 -15   0   14.60    0.96
   5 -15   0   12.97    0.85
   5 -15   1    5.69    0.56
   5 -15   1    6.10    0.57
   5 -15   2    5.00    0.50
   5 -14  -4    9.71    0.70
   5 -14  -3   15.16    1.00
   5 -14  -2    2.76    0.46
   5 -14  -2    2.74    0.42
   5 -14  -1   12.52    0.98
   5 -14  -1   11.18    0.86
   5 -14   0   28.21    1.57
   5 -14   0   28.46    1.49
   5 -14   1   12.46    0.95
   5 -14   1   12.44    0.94
   5 -14   2   42.32    1.82
   5 -14   2   46.51    1.94
   5 -14   2   42.74    1.92
   5 -14   3   10.14    0.75
   5 -14   3   10.69    0.81
   5 -13  -5    1.58    0.27
   5 -13  -5    0.57    0.20
   5 -13  -4   23.98    1.20
   5 -13  -4   20.92    1.24
   5 -13  -3    5.86    0.63
   5 -13  -3    6.00    0.69
   5 -13  -2   13.42    1.09
   5 -13  -2   14.62    1.04
   5 -13  -1   50.18    2.40
   5 -13  -1   53.44    2.34
   5 -13   0   41.92    2.09
   5 -13   0   40.41    1.99
   5 -13   1   49.08    2.25
   5 -13   1   49.14    2.22
   5 -13   1   45.87    2.20
   5 -13   2    5.82    0.64
   5 -13   2    5.84    0.68
   5 -13   2    6.02    0.71
   5 -13   3   47.30    2.02
   5 -13   3   45.06    2.13
   5 -13   4    3.56    0.44
   5 -13   4    3.62    0.50
   5 -12  -6    5.36    0.54
   5 -12  -6    5.02    0.46
   5 -12  -5   21.62    1.14
   5 -12  -5   15.44    1.09
   5 -12  -4   31.17    1.51
   5 -12  -4   29.63    1.64
   5 -12  -4   28.57    1.55
   5 -12  -3   69.69    2.88
   5 -12  -3   72.28    2.97
   5 -12  -3   74.95    2.87
   5 -12  -2   23.88    1.59
   5 -12  -2   23.37    1.47
   5 -12  -1   20.05    1.44
   5 -12  -1   17.50    1.29
   5 -12   0   29.79    1.79
   5 -12   0   29.12    1.72
   5 -12   1   33.15    1.88
   5 -12   1   37.23    1.94
   5 -12   1   34.01    1.92
   5 -12   2   26.60    1.66
   5 -12   2   26.40    1.55
   5 -12   2   28.13    1.63
   5 -12   3   42.17    2.00
   5 -12   3   41.48    2.14
   5 -12   4   37.83    1.80
   5 -12   4   37.52    1.74
   5 -12   4   36.33    1.87
   5 -12   5    7.92    0.66
   5 -12   5    6.83    0.58
   5 -12   5    7.81    0.71
   5 -11  -6    6.91    0.68
   5 -11  -6    7.06    0.63
   5 -11  -5    4.78    0.57
   5 -11  -5    3.92    0.58
   5 -11  -4   19.20    1.20
   5 -11  -4   19.56    1.36
   5 -11  -4   18.42    1.27
   5 -11  -3   19.02    1.38
   5 -11  -3   18.98    1.39
   5 -11  -3   20.63    1.36
   5 -11  -2   53.95    2.59
   5 -11  -2   52.30    2.45
   5 -11  -1   36.63    2.12
   5 -11  -1   38.04    2.03
   5 -11   0   15.41    1.28
   5 -11   0   15.43    1.24
   5 -11   1   54.56    2.59
   5 -11   1   57.79    2.61
   5 -11   1   57.20    2.72
   5 -11   2    4.85    0.71
   5 -11   2    4.48    0.71
   5 -11   3   48.85    2.37
   5 -11   3   51.53    2.33
   5 -11   3   50.01    2.51
   5 -11   4    3.96    0.62
   5 -11   4    3.68    0.53
   5 -11   4    3.86    0.62
   5 -11   5   78.06    2.85
   5 -11   5   82.86    3.12
   5 -11   6    4.34    0.49
   5 -10  -7    9.29    0.72
  -5 -10   7    8.87    0.66
   5 -10  -7    9.68    0.69
   5 -10  -6   36.35    1.82
  -5 -10   6   33.29    1.61
   5 -10  -6   34.01    1.62
   5 -10  -5   48.18    2.07
   5 -10  -5   36.02    2.08
   5 -10  -4    5.10    0.62
   5 -10  -4    4.34    0.68
   5 -10  -4    4.56    0.65
   5 -10  -4    4.43    0.66
   5 -10  -3   25.57    1.67
   5 -10  -3   26.38    1.68
   5 -10  -3   27.60    1.66
   5 -10  -2   57.76    2.73
   5 -10  -2   55.58    2.60
   5 -10  -1   19.91    1.48
   5 -10  -1   20.79    1.43
   5 -10   0   83.72    3.49
   5 -10   0   85.06    3.43
   5 -10   0   84.62    3.47
   5 -10   1   43.07    2.26
   5 -10   1   43.89    2.24
   5 -10   1   44.29    2.38
   5 -10   2   29.44    1.91
   5 -10   2   34.54    1.90
   5 -10   2   31.69    1.96
   5 -10   3   47.22    2.24
   5 -10   3   45.82    2.42
   5 -10   4  110.88    4.04
   5 -10   4  105.62    3.81
   5 -10   4  106.60    4.09
   5 -10   5    5.31    0.69
   5 -10   5    4.33    0.60
   5 -10   5    3.98    0.52
   5 -10   5    5.11    0.67
   5 -10   6   33.46    1.62
   5 -10   6   31.05    1.54
   5  -9  -7    1.76    0.34
   5  -9  -7    1.81    0.38
   5  -9  -6   14.91    1.17
   5  -9  -6   18.13    1.15
   5  -9  -5    5.42    0.67
   5  -9  -5    3.60    0.66
   5  -9  -4   68.26    2.77
   5  -9  -4   70.47    3.10
   5  -9  -4   70.26    3.00
   5  -9  -4   72.56    2.97
   5  -9  -3    8.16    0.94
   5  -9  -3    9.09    0.98
   5  -9  -3    9.15    0.92
   5  -9  -2   64.67    2.91
   5  -9  -2   60.75    2.76
   5  -9  -1  131.46    4.78
   5  -9  -1  133.29    4.68
   5  -9   0  149.66    9.77
   5  -9   0  151.70    5.26
   5  -9   0  153.74    5.18
   5  -9   0  150.69    5.28
   5  -9   1   46.88    2.41
   5  -9   1   52.54    5.60
   5  -9   1   49.15    2.42
   5  -9   1   48.35    2.37
   5  -9   1   49.32    2.53
   5  -9   2   37.25    2.10
   5  -9   2   38.49    2.04
   5  -9   2   36.21    2.14
   5  -9   3    9.24    1.00
   5  -9   3    8.57    0.90
   5  -9   3   10.11    1.09
   5  -9   4   36.66    2.03
   5  -9   4   37.61    2.08
   5  -9   4   34.09    1.82
   5  -9   4   36.57    2.09
   5  -9   5   45.77    2.32
   5  -9   5   45.19    2.28
   5  -9   6    9.41    0.82
   5  -9   6    7.42    0.80
   5  -9   6    7.75    0.73
   5  -9   7    5.72    0.57
   5  -9   7    6.59    0.61
  -5  -8   8    4.15    0.46
   5  -8  -8    5.64    0.49
   5  -8  -7    9.23    0.84
   5  -8  -7    9.91    0.81
   5  -8  -6    0.60    0.36
   5  -8  -6    1.09    0.43
   5  -8  -5   26.81    1.54
   5  -8  -5   27.70    1.68
   5  -8  -4   52.12    2.32
   5  -8  -4   54.68    2.67
   5  -8  -4   56.87    2.61
   5  -8  -4   55.43    2.53
  -5  -8   3   56.83    5.48
   5  -8  -3   53.04    5.02
   5  -8  -3   57.40    2.72
   5  -8  -3   60.48    2.77
   5  -8  -3   56.72    5.68
   5  -8  -3   60.39    2.69
   5  -8  -2   12.68    1.14
   5  -8  -2   13.15    1.12
   5  -8  -2   10.83    2.31
   5  -8  -1   52.37    2.52
   5  -8  -1   50.31    2.39
   5  -8   0   99.91    7.51
   5  -8   0  100.86    3.87
   5  -8   0   99.42    3.78
   5  -8   0  101.09    3.91
   5  -8   1   40.70    2.23
   5  -8   1   43.19    4.96
   5  -8   1   43.73    2.23
   5  -8   1   46.60    2.23
   5  -8   1   48.24    2.42
   5  -8   2  107.23    4.13
   5  -8   2  113.93    8.36
  -5  -8  -2  117.09    7.89
   5  -8   2  110.12    4.06
   5  -8   2  111.74    4.29
   5  -8   3    0.46    0.36
   5  -8   3    0.29    0.27
   5  -8   3    0.27    0.23
   5  -8   3    0.97    0.35
   5  -8   4   33.27    2.01
   5  -8   4   34.58    2.08
   5  -8   4   36.17    1.86
   5  -8   4   34.61    2.06
   5  -8   5   22.23    1.47
   5  -8   5   19.48    1.48
   5  -8   5   18.39    1.38
   5  -8   6    8.69    0.81
   5  -8   6    8.17    0.90
   5  -8   7    3.15    0.42
   5  -8   7    2.43    0.42
   5  -7  -8   12.48    0.83
   5  -7  -8   12.93    0.85
   5  -7  -8   14.44    0.90
   5  -7  -7    1.73    0.40
   5  -7  -7    1.15    0.35
   5  -7  -6   11.56    1.09
   5  -7  -6   10.95    0.97
   5  -7  -5   33.66    1.75
   5  -7  -5   33.45    1.87
   5  -7  -4  128.05    8.38
  -5  -7   4  127.45    8.65
   5  -7  -4  128.42    4.70
   5  -7  -4  127.95    4.56
   5  -7  -4  115.89    8.56
   5  -7  -4  128.39    4.54
   5  -7  -3   32.63    3.88
  -5  -7   3   33.53    4.07
   5  -7  -3   33.86    1.95
   5  -7  -3   33.60    1.92
   5  -7  -3   29.48    4.01
   5  -7  -3   33.52    1.86
   5  -7  -2    1.65    0.46
   5  -7  -2    0.88    0.63
   5  -7  -2    2.16    0.43
   5  -7  -1   61.31    5.29
   5  -7   0   65.42    5.81
   5  -7   1  186.54   10.67
   5  -7   2   40.20    2.15
   5  -7   2   38.63    4.69
   5  -7   2   42.79    4.38
  -5  -7  -2   42.92    4.47
   5  -7   2   43.13    2.11
   5  -7   2   42.41    2.27
   5  -7   3   38.19    2.11
   5  -7   3   39.74    4.38
   5  -7   3   39.45    4.75
  -5  -7  -3   41.42    4.66
   5  -7   3   41.43    2.25
   5  -7   3   39.03    1.99
   5  -7   3   39.17    2.21
   5  -7   4    1.50    0.48
   5  -7   4    1.89    0.47
   5  -7   4    1.23    0.39
   5  -7   4    2.64    0.58
   5  -7   5   53.68    2.59
   5  -7   5   55.96    2.58
   5  -7   5   53.75    2.69
   5  -7   5   51.87    2.54
   5  -7   6   17.97    1.26
   5  -7   6   17.06    1.27
   5  -7   6   16.32    1.34
   5  -7   7   51.02    2.10
   5  -7   7   48.48    2.13
   5  -7   7   46.91    2.20
   5  -6  -8    2.50    0.40
   5  -6  -8    2.15    0.37
   5  -6  -8    1.90    0.34
   5  -6  -7    3.21    0.50
   5  -6  -7    3.44    0.54
   5  -6  -7    3.68    0.57
   5  -6  -6   10.69    1.09
   5  -6  -6   11.48    1.00
   5  -6  -5  148.37    4.83
   5  -6  -5  141.75    4.59
   5  -6  -4   13.85    2.64
   5  -6  -4   16.90    1.36
  -5  -6   4   18.61    3.26
   5  -6  -4   17.66    1.31
   5  -6  -4   16.82    1.31
   5  -6  -4   15.00    2.83
   5  -6  -3   70.29    5.77
  -5  -6   3   85.38    6.34
   5  -6  -3   79.52    3.30
   5  -6  -3   84.25    3.34
   5  -6  -3   71.14    6.25
   5  -6  -3   81.31    3.25
   5  -6  -2   82.70    5.77
  -5  -6   2   79.57    5.79
   5  -6  -2   72.47    6.04
   5  -6  -1  129.70    7.78
   5  -6  -1  121.29    7.67
   5  -6   0   59.69    5.28
   5  -6   1  211.32   11.12
   5  -6   2  163.86    9.26
   5  -6   2  162.74    9.89
  -5  -6  -2  183.02    9.73
   5  -6   3   84.99    3.41
   5  -6   3   79.69    6.37
   5  -6   3   85.68    7.01
   5  -6   3   77.64    3.38
   5  -6   3   86.58    3.57
  -5  -6  -3   92.39    7.00
   5  -6   3   87.53    3.57
   5  -6   4   10.95    1.04
   5  -6   4    9.08    2.26
   5  -6   4    8.99    1.04
   5  -6   4   10.88    1.13
   5  -6   4   11.42    1.14
   5  -6   5    0.22    0.39
   5  -6   5    0.18    0.30
   5  -6   5   -0.23    0.39
   5  -6   5    0.06    0.25
   5  -6   6   24.44    1.53
   5  -6   6   23.48    1.55
   5  -6   6   24.14    1.66
   5  -6   7   20.66    1.28
   5  -6   7   21.14    1.29
   5  -6   7   21.32    1.39
   5  -6   8   10.00    0.75
   5  -5  -8    1.64    0.34
   5  -5  -8    0.70    0.27
   5  -5  -8    1.39    0.36
   5  -5  -7    8.82    0.90
   5  -5  -7   10.54    0.98
   5  -5  -7    8.45    0.84
   5  -5  -6   52.87    2.53
   5  -5  -6   57.30    2.72
   5  -5  -6   52.57    2.41
  -5  -5   5   21.01    3.49
   5  -5  -5   14.56    1.30
   5  -5  -5   20.80    1.47
   5  -5  -5   19.17    1.29
   5  -5  -4   18.12    2.95
   5  -5  -4   16.59    1.33
  -5  -5   4   19.08    3.17
   5  -5  -4   16.02    1.26
   5  -5  -4   16.64    1.31
   5  -5  -4   18.64    3.14
   5  -5  -3   23.51    3.13
  -5  -5   3   18.24    2.80
   5  -5  -3   21.28    3.23
   5  -5  -2    6.18    1.56
  -5  -5   2    8.84    1.85
   5  -5  -2    6.78    1.82
   5  -5  -1  206.27   10.28
   5  -5   0  131.32    7.82
   5  -5   0  118.70    7.25
   5  -5   1   44.46    4.17
   5  -5   1   54.71    5.00
   5  -5   2   13.99    2.56
   5  -5   2   12.30    2.29
  -5  -5  -2   13.73    2.36
   5  -5   3  110.74    7.61
   5  -5   3  113.60    8.03
   5  -5   3  111.42    4.18
   5  -5   3  119.98    4.43
  -5  -5  -3  128.83    8.15
   5  -5   3  114.54    4.31
   5  -5   4   58.01    2.69
   5  -5   4   56.85    5.51
   5  -5   4   58.73    2.77
   5  -5   4   58.29    5.72
  -5  -5  -4   72.80    6.33
   5  -5   4   62.23    2.94
   5  -5   4   58.75    2.77
   5  -5   5  230.47    7.31
   5  -5   5  239.04    7.48
   5  -5   5  235.45    7.65
   5  -5   6    2.98    0.57
   5  -5   6    2.27    0.54
   5  -5   6    1.90    0.51
   5  -5   7   30.53    1.62
   5  -5   7   30.47    1.69
   5  -5   7   28.85    1.71
   5  -5   7   26.98    1.50
   5  -5   8   12.17    0.79
   5  -5   8   12.39    0.87
   5  -5   8   11.28    0.86
   5  -4  -9    9.86    0.72
   5  -4  -9    8.84    0.65
   5  -4  -8   10.35    0.90
   5  -4  -8   10.23    0.84
   5  -4  -8   11.42    0.90
   5  -4  -7    0.22    0.24
   5  -4  -7    0.61    0.34
   5  -4  -7    1.16    0.39
   5  -4  -6    4.11    0.65
   5  -4  -6    6.05    0.84
   5  -4  -6    6.39    0.79
   5  -4  -5  109.79    7.89
  -5  -4   5  148.52    9.01
   5  -4  -5  113.99    4.52
   5  -4  -5   90.03    7.65
   5  -4  -5  138.44    4.69
   5  -4  -5  134.32    4.39
   5  -4  -4  101.77    7.08
  -5  -4   4  102.66    7.03
   5  -4  -4   96.53    3.76
   5  -4  -4   83.66    6.88
   5  -4  -4   93.93    3.65
   5  -4  -3   30.11    3.52
  -5  -4   3   32.30    3.59
   5  -4  -3   29.18    3.73
   5  -4  -2  170.09    8.60
  -5  -4   2  183.06    8.79
   5  -4  -2  164.80    9.21
   5  -4  -1  105.17    5.96
   5  -4  -1  103.46    6.76
   5  -4   0  318.20   12.23
   5  -4   0  300.78   12.75
   5  -4   0  280.19   12.34
   5  -4   1   68.58    5.15
   5  -4   1   73.83    5.71
   5  -4   2  132.24    7.97
   5  -4   2  136.25    8.45
  -5  -4  -2  151.80    8.33
   5  -4   3   57.52    5.24
   5  -4   3   62.60    5.69
  -5  -4  -3   64.46    5.57
   5  -4   4  289.60    8.76
   5  -4   4  300.27   14.03
   5  -4   4  294.28    8.93
   5  -4   4  290.64   14.21
   5  -4   4  318.63    9.30
   5  -4   4  288.84    8.87
   5  -4   5   10.49    1.02
   5  -4   5   11.08    1.08
   5  -4   5   11.00    1.17
   5  -4   6  216.13    6.70
   5  -4   6  226.50    6.87
   5  -4   6  209.89    7.00
   5  -4   6  202.33    6.66
   5  -4   7   15.97    1.12
   5  -4   7   16.40    1.24
   5  -4   7   15.12    1.23
   5  -4   7   14.91    1.16
   5  -4   8   42.43    1.76
   5  -4   8   41.37    1.86
   5  -4   8   39.10    1.75
   5  -3  -9    5.91    0.59
   5  -3  -8    1.21    0.33
   5  -3  -8    1.30    0.38
   5  -3  -8    1.42    0.32
   5  -3  -7    8.58    0.96
   5  -3  -7    9.78    0.96
   5  -3  -7    8.66    0.86
   5  -3  -6    9.89    1.04
   5  -3  -6   10.28    1.05
   5  -3  -6    9.69    0.92
   5  -3  -5    6.11    0.74
   5  -3  -5    5.11    0.71
   5  -3  -5    4.60    1.67
  -5  -3   5    9.39    2.15
   5  -3  -5    5.99    0.79
   5  -3  -5    4.94    1.76
   5  -3  -4  243.31   11.81
  -5  -3   4  258.49   12.00
   5  -3  -4  229.08   12.01
   5  -3  -3   37.48    3.87
  -5  -3   3   39.77    3.95
   5  -3  -3   43.38    4.47
   5  -3  -2    1.90    0.82
  -5  -3   2    2.38    0.84
   5  -3  -2    3.06    1.24
   5  -3  -1   48.47    3.83
   5  -3  -1   50.34    4.45
   5  -3   0  426.61   15.07
   5  -3   0  402.44   15.41
   5  -3   0  402.42   15.44
   5  -3   1  100.45    6.31
   5  -3   1   92.65    6.42
  -5  -3  -1  100.45    6.07
   5  -3   2    7.78    1.96
   5  -3   2    5.36    1.49
  -5  -3  -2   10.37    1.97
   5  -3   3  128.61    8.08
   5  -3   3  121.62    8.12
  -5  -3  -3  133.83    8.22
   5  -3   4   51.43    2.37
   5  -3   4   49.07    4.97
   5  -3   4   52.45    2.50
   5  -3   4   47.17    5.04
  -5  -3  -4   59.72    5.62
   5  -3   4   53.05    2.66
   5  -3   5   42.71    2.24
   5  -3   5   43.78    2.32
   5  -3   5   41.97    4.70
   5  -3   5   47.42    2.53
   5  -3   5   46.06    2.31
   5  -3   6   53.83    2.47
   5  -3   6   54.77    2.60
   5  -3   6   51.72    2.65
   5  -3   6   53.74    2.55
   5  -3   7   14.99    1.09
   5  -3   7   15.52    1.17
   5  -3   7   13.11    1.15
   5  -3   7   13.02    1.11
   5  -3   8   33.75    1.52
   5  -3   8   30.52    1.54
   5  -3   8   32.27    1.59
   5  -2  -9    8.60    0.74
   5  -2  -8   16.85    1.24
   5  -2  -8   16.45    1.13
   5  -2  -7   11.78    1.11
   5  -2  -7   10.75    1.01
   5  -2  -7    9.99    0.93
   5  -2  -6   28.43    1.84
   5  -2  -6   29.79    1.81
   5  -2  -6   28.94    1.68
   5  -2  -5  128.98    4.81
   5  -2  -5  147.18    8.88
   5  -2  -5  141.91    4.99
   5  -2  -5  128.56    8.68
   5  -2  -4    0.60    0.62
  -5  -2   4    2.11    1.09
   5  -2  -4    0.57    0.94
   5  -2  -3   10.03    1.95
  -5  -2   3    9.35    1.88
   5  -2  -3   10.97    2.27
   5  -2  -2   59.43    4.57
  -5  -2   2   62.26    4.53
   5  -2  -2   62.88    5.16
   5  -2  -1   23.85    2.69
   5  -2  -1   19.30    2.36
   5  -2  -1   22.10    2.94
   5  -2   0  370.21   13.74
   5  -2   0  353.84   13.78
   5  -2   1   70.71    5.24
   5  -2   1   73.05    5.45
  -5  -2  -1   78.71    5.21
   5  -2   2   83.21    5.94
   5  -2   2   78.53    5.93
  -5  -2  -2   79.65    5.73
   5  -2   3  134.90    8.20
   5  -2   3  136.81    8.52
  -5  -2  -3  151.83    8.81
   5  -2   4  230.25   11.85
   5  -2   4  239.10    7.47
   5  -2   4  231.67   12.13
   5  -2   4  251.97    7.79
  -5  -2  -4  261.88   13.00
   5  -2   5   22.85    3.48
   5  -2   5   27.14    3.72
   5  -2   5   25.70    1.67
  -5  -2  -5   26.65    4.03
   5  -2   5   24.60    1.74
   5  -2   5   25.05    3.51
   5  -2   5   24.54    1.64
   5  -2   6   57.23    2.61
   5  -2   6   50.71    2.54
   5  -2   6   51.35    2.64
   5  -2   7   28.28    1.65
   5  -2   7   26.30    1.64
   5  -2   7   25.39    1.61
   5  -2   8   38.86    1.76
   5  -2   8   33.62    1.69
   5  -1  -9   11.86    0.89
   5  -1  -8    4.16    0.59
   5  -1  -8    4.30    0.64
   5  -1  -7    0.98    0.33
   5  -1  -7    1.27    0.38
   5  -1  -7    1.31    0.35
   5  -1  -6   40.57    2.24
   5  -1  -6   42.10    2.20
   5  -1  -6   37.91    1.98
   5  -1  -5    7.31    0.87
   5  -1  -5   10.37    2.26
   5  -1  -5    8.43    0.94
  -5  -1   5    8.97    2.04
   5  -1  -5    5.49    1.71
   5  -1  -4   83.86    6.06
  -5  -1   4   67.70    5.54
   5  -1  -4   74.47    6.06
   5  -1  -3   14.91    2.48
  -5  -1   3   12.47    2.06
   5  -1  -3   11.69    2.24
   5  -1  -2    2.89    1.06
  -5  -1   2    1.86    0.68
   5  -1  -2    1.99    1.21
   5  -1  -2    2.06    1.02
   5  -1  -1  815.12   24.95
   5  -1  -1  771.01   24.17
   5  -1  -1  802.09   25.26
   5  -1  -1  791.23   25.53
   5  -1   0  366.70   13.55
   5  -1   0  340.02   12.46
   5  -1   0  345.90   13.40
   5  -1   0  362.22   13.83
   5  -1   1   35.80    3.60
   5  -1   1   37.34    3.69
  -5  -1  -1   37.96    3.51
   5  -1   2    2.86    1.16
   5  -1   2    2.15    1.10
  -5  -1  -2    2.56    1.00
   5  -1   3  135.91    8.16
   5  -1   3  140.06    8.50
  -5  -1  -3  140.56    8.47
   5  -1   4   17.46    2.96
   5  -1   4   16.36    2.75
   5  -1   4   19.01    1.47
  -5  -1  -4   20.14    3.23
   5  -1   5  120.92    8.17
   5  -1   5  129.80    4.57
   5  -1   5  121.30    8.35
   5  -1   5  127.86    4.75
  -5  -1  -5  125.09    8.90
   5  -1   5  118.13    7.95
   5  -1   5  118.81    4.51
   5  -1   6   11.43    1.05
   5  -1   6   10.89    1.09
   5  -1   6    9.87    1.03
   5  -1   7   20.18    1.36
   5  -1   7   16.80    1.28
   5  -1   7   17.11    1.29
   5  -1   8   17.89    1.11
   5  -1   8   17.51    1.15
   5   0  -9   22.42    1.26
   5   0  -8    1.04    0.33
   5   0  -7    3.31    0.58
   5   0  -7    2.28    0.53
   5   0  -7    3.31    0.57
   5   0  -6   -0.12    0.31
   5   0  -6   -0.16    0.27
   5   0  -6   -0.13    0.29
   5   0  -5  193.85    6.79
   5   0  -5  199.21   10.87
  -5   0   5  253.19   12.00
   5   0  -5  241.94    7.02
   5   0  -4   33.23    3.80
  -5   0   4   35.31    3.97
   5   0  -4   28.36    3.57
   5   0  -3   28.39    3.25
   5   0  -3   24.78    3.17
  -5   0   3   19.23    2.67
   5   0  -3   22.58    3.11
   5   0  -2   86.72    5.57
   5   0  -2   81.18    5.72
  -5   0   2   78.98    5.12
   5   0  -2   91.17    6.16
   5   0  -1  206.58    9.35
   5   0  -1  195.71    8.88
   5   0  -1  205.82    9.51
   5   0   0  107.51    6.32
   5   0   0  101.63    5.70
   5   0   0  106.91    6.19
   5   0   0  103.38    6.30
   5   0   1  923.65   29.73
   5   0   1  952.65   29.57
  -5   0  -1  979.67   29.59
   5   0   2    7.82    1.78
   5   0   2    8.61    1.83
  -5   0  -2    9.86    1.98
   5   0   2    8.39    1.67
   5   0   3   99.70    6.66
   5   0   3   90.56    6.66
  -5   0  -3   97.09    6.87
   5   0   4   50.09    4.83
   5   0   4   48.76    4.89
  -5   0  -4   44.54    4.90
   5   0   4   50.86    4.68
   5   0   5    2.54    1.15
   5   0   5    2.49    1.01
   5   0   5    1.73    0.37
  -5   0  -5    3.03    1.51
   5   0   5    1.58    0.45
   5   0   5    2.73    0.53
   5   0   5    2.26    1.28
   5   0   6    2.12    0.48
   5   0   6    1.51    0.46
   5   0   6    1.46    0.46
   5   0   7    6.12    0.72
   5   0   7    5.19    0.68
   5   0   8    3.52    0.50
   5   0   8    3.49    0.51
   5   1  -9   10.81    0.83
   5   1  -8    4.17    0.65
   5   1  -7    1.16    0.33
   5   1  -7    1.53    0.49
  -5   1   7    0.37    0.35
   5   1  -7    1.19    0.36
   5   1  -6   42.23    2.30
  -5   1   6   38.52    2.23
   5   1  -6   41.11    2.16
   5   1  -6   39.77    2.02
   5   1  -5    7.35    0.90
   5   1  -5    9.56    2.02
   5   1  -5    9.05    0.95
  -5   1   5    6.26    1.77
   5   1  -4   85.90    6.14
  -5   1   4   80.28    6.01
   5   1  -4   73.43    5.95
   5   1  -3   10.99    1.98
  -5   1   3    8.51    1.83
   5   1  -3    9.86    2.04
   5   1  -3    8.18    1.74
   5   1  -2    2.54    1.01
  -5   1   2    0.40    0.44
   5   1  -2    2.00    0.75
   5   1  -1  818.25   25.31
   5   1  -1  786.37   24.74
   5   1  -1  811.32   25.54
   5   1   0  348.19   13.74
   5   1   0  347.87   13.27
   5   1   0  353.44   13.72
   5   1   1   41.30    3.82
   5   1   1   41.23    3.85
   5   1   1   47.04    4.02
  -5   1  -1   31.41    3.31
   5   1   2    3.21    1.19
   5   1   2    3.01    1.14
  -5   1  -2    1.82    1.02
   5   1   2    2.70    1.05
   5   1   3  161.03    8.67
   5   1   3  146.47    8.65
  -5   1  -3  137.54    8.64
   5   1   4   16.72    2.85
   5   1   4   12.89    2.39
  -5   1  -4   15.62    2.89
   5   1   4   15.61    1.25
   5   1   4   16.19    2.68
   5   1   5  113.47    7.70
   5   1   5  125.86    4.37
   5   1   5  120.12    4.49
   5   1   5  130.01    8.52
   5   1   5  116.20    4.48
  -5   1  -5  121.57    8.83
   5   1   6    9.64    0.94
   5   1   6    9.29    1.04
   5   1   7   21.50    1.37
   5   1   7   19.11    1.37
   5   1   8   18.77    1.12
   5   1   8   18.05    1.16
   5   2  -9    8.07    0.70
  -5   2   9    6.62    0.60
   5   2  -8   17.22    1.27
  -5   2   8   16.30    1.17
  -5   2   8   17.83    1.26
   5   2  -7   10.31    1.05
  -5   2   7    9.81    0.96
  -5   2   7    8.57    0.95
   5   2  -6   28.45    1.82
  -5   2   6   24.16    1.64
  -5   2   6   26.79    1.83
   5   2  -6   27.12    1.67
   5   2  -6   25.66    1.56
   5   2  -5  149.58    5.45
  -5   2   5  168.45    5.46
   5   2  -5  175.28    9.61
  -5   2   5  150.03    5.57
   5   2  -5  140.65    5.35
  -5   2   5  180.07    9.94
   5   2  -5  189.33    5.62
   5   2  -4    0.11    0.78
  -5   2   4    0.10    0.69
   5   2  -3    7.75    1.74
  -5   2   3    7.44    1.67
   5   2  -3   10.35    2.08
   5   2  -2   59.45    4.73
   5   2  -2   65.02    4.88
  -5   2   2   59.83    4.44
   5   2  -1   23.41    2.72
   5   2  -1   27.84    3.11
   5   2   0  400.22   14.84
   5   2   0  406.15   14.92
   5   2   0  369.60   14.44
   5   2   1   78.83    5.41
  -5   2  -1   68.46    5.11
   5   2   1   70.33    5.10
   5   2   1   74.22    5.31
   5   2   2   94.35    6.11
   5   2   2   83.85    5.66
   5   2   2   92.31    6.31
  -5   2  -2   80.82    6.04
   5   2   3  147.63    8.21
   5   2   3  141.80    8.50
  -5   2  -3  119.11    8.17
   5   2   4  249.03   11.90
  -5   2  -4  224.37   12.44
   5   2   4  246.50   12.41
   5   2   4  257.78    7.79
  -5   2  -5   29.97    4.25
   5   2   5   32.07    4.10
   5   2   5   31.95    1.94
   5   2   6   53.28    2.60
   5   2   7   31.01    1.79
   5   2   8   33.12    1.64
   5   3  -9    7.35    0.64
  -5   3   9    6.89    0.60
  -5   3   9    7.70    0.65
   5   3  -8    1.79    0.42
  -5   3   8    1.28    0.40
  -5   3   8    1.65    0.43
  -5   3   7    8.81    0.93
  -5   3   7    9.20    1.02
   5   3  -6   11.91    1.16
  -5   3   6   11.40    1.13
  -5   3   6   11.05    1.15
   5   3  -6   12.21    1.09
   5   3  -5    5.01    0.76
  -5   3   5    4.49    0.71
   5   3  -5    6.62    1.65
  -5   3   5    4.73    0.82
   5   3  -5    3.97    0.74
  -5   3   5    5.93    1.61
   5   3  -5    4.88    0.78
   5   3  -5    6.21    0.82
   5   3  -4  264.61   12.26
  -5   3   4  265.87   12.23
   5   3  -3   40.99    4.06
   5   3  -3   40.85    4.17
  -5   3   3   36.94    3.71
   5   3  -2    3.39    1.21
  -5   3   2    3.42    1.11
   5   3  -2    4.99    1.40
   5   3  -1   62.56    4.81
   5   3   0  474.94   17.34
   5   3   0  495.59   17.41
   5   3   0  475.49   16.90
   5   3   1  103.20    6.36
   5   3   1   98.86    6.22
  -5   3  -1   87.58    6.07
   5   3   1   97.78    6.34
   5   3   2    8.23    1.82
   5   3   2    8.79    1.80
  -5   3  -2    8.29    1.84
   5   3   2    8.95    1.77
   5   3   3  143.45    8.12
   5   3   3  154.25    8.86
   5   3   4   59.81    5.10
  -5   3  -4   46.77    5.24
   5   3   4   56.60    5.41
   5   3   4   56.07    2.64
   5   3   5   59.46    5.62
   5   3   5   56.43    2.72
   5   3   6   50.34    2.51
   5   3   7   16.19    1.22
   5   3   8   34.80    1.66
   5   4  -8   10.85    0.95
  -5   4   8    9.82    0.88
  -5   4   8   11.45    1.00
   5   4  -7    0.98    0.42
  -5   4   7   -0.15    0.35
  -5   4   7    1.30    0.52
   5   4  -6    6.97    0.89
  -5   4   6    8.60    1.04
  -5   4   6    8.13    1.06
   5   4  -6    6.70    0.80
   5   4  -5  118.42    4.60
  -5   4   5  122.25    4.62
  -5   4   5  114.22    4.74
   5   4  -5  104.12    4.49
   5   4  -5  153.25    4.68
   5   4  -5  139.63    4.65
  -5   4   5  134.89    8.43
   5   4  -4  102.98    3.93
   5   4  -4   96.14    3.88
   5   4  -4  102.14    3.83
  -5   4   4   93.76    6.72
  -5   4   3   31.68    3.50
   5   4  -3   42.37    4.10
   5   4  -2  203.93    9.76
  -5   4   2  179.39    8.75
   5   4  -1  116.23    7.01
   5   4   0  337.36   13.64
   5   4   0  338.01   13.33
   5   4   1   98.83    6.45
   5   4   1  110.43    6.67
   5   4   1  106.14    6.68
  -5   4  -1   85.96    6.27
   5   4   2  161.58    8.54
   5   4   2  159.58    8.30
  -5   4  -2  131.88    8.50
   5   4   2  155.73    8.80
   5   4   3   78.24    5.76
  -5   4  -3   67.76    6.10
   5   4   3   77.71    6.20
   5   4   4  332.48    9.68
   5   4   4  343.52   15.30
   5   4   4  349.85    9.93
   5   4   5   14.89    1.19
   5   4   5   14.73    1.24
   5   4   6  211.24    6.66
   5   4   6  223.77    6.93
   5   4   7   17.36    1.23
   5   4   8   45.33    1.91
   5   5  -8    0.39    0.26
  -5   5   8    0.84    0.31
  -5   5   8    0.70    0.34
   5   5  -7   10.13    0.99
  -5   5   7    8.38    0.93
  -5   5   7    9.13    1.03
   5   5  -6   57.81    2.79
  -5   5   6   54.94    2.70
  -5   5   6   58.90    2.93
   5   5  -6   56.32    2.55
   5   5  -5   16.80    1.33
   5   5  -5   14.64    1.30
  -5   5   5   20.23    1.50
  -5   5   5   17.36    1.52
   5   5  -5   15.04    1.36
  -5   5   5   13.35    2.59
   5   5  -4   24.25    1.65
  -5   5   4   21.06    1.55
   5   5  -4   23.73    1.69
   5   5  -4   24.41    1.58
  -5   5   4   18.17    2.97
   5   5  -4   27.02    1.68
   5   5  -3   21.15    3.08
  -5   5   3   18.67    2.68
  -5   5   2    4.81    1.41
   5   5  -2    8.82    1.94
   5   5  -1  257.10   11.64
   5   5   0  148.26    8.26
   5   5   0  151.87    8.15
  -5   5  -1   48.57    4.72
   5   5   1   57.00    4.75
   5   5   1   58.01    4.99
   5   5   2   11.38    2.10
   5   5   2   12.89    2.40
  -5   5  -2   12.45    2.46
   5   5   2   14.94    2.41
   5   5   3  142.10    4.83
   5   5   3  151.65    9.12
   5   5   3  143.76    4.92
   5   5   4   69.29    2.98
   5   5   4   79.29    6.56
   5   5   4   74.16    3.13
   5   5   5  260.93    8.10
   5   5   5  279.54    8.31
   5   5   6    3.37    0.57
   5   5   6    3.85    0.64
   5   5   7   29.28    1.55
   5   5   7   33.15    1.80
   5   5   8   14.11    0.90
   5   6  -8    1.05    0.30
  -5   6   8    1.86    0.39
  -5   6   8    2.06    0.45
   5   6  -7    3.22    0.56
  -5   6   7    2.86    0.54
  -5   6   7    2.61    0.57
   5   6  -6   15.15    1.32
  -5   6   6   16.35    1.38
  -5   6   6   15.82    1.41
   5   6  -6   17.92    1.27
   5   6  -5  117.53    4.60
  -5   6   5  114.95    4.76
   5   6  -5  128.62    4.56
   5   6  -4   18.02    1.45
  -5   6   4   17.35    1.40
   5   6  -4   18.13    1.49
   5   6  -4   20.11    1.42
  -5   6   4   19.61    3.02
   5   6  -3   91.85    3.57
  -5   6   3   82.87    3.45
   5   6  -3   83.57    3.52
   5   6  -3   93.58    6.71
   5   6  -3   89.09    3.46
  -5   6   3   77.35    5.90
   5   6  -3   86.89    3.39
   5   6  -3   79.05    3.38
   5   6  -3   79.02    3.36
   5   6  -2   90.72    6.61
  -5   6   2   83.32    5.82
   5   6  -1  154.87    8.89
   5   6   0   78.49    5.94
   5   6   0   78.29    5.88
  -5   6  -1  224.86   11.70
   5   6   1  245.38   11.54
   5   6   2  200.12   10.56
   5   6   2  206.07   10.03
   5   6   3  105.38    3.96
  -5   6  -3   93.00    7.68
   5   6   3  105.45    7.65
   5   6   3  110.95    4.09
   5   6   4   19.32    1.37
   5   6   4   20.88    3.29
   5   6   4   19.29    1.43
   5   6   5    0.82    0.34
   5   6   5    1.27    0.45
   5   6   6   25.05    1.54
   5   6   6   28.20    1.65
   5   6   7   21.30    1.25
   5   6   7   22.55    1.32
   5   7  -8   11.98    0.82
  -5   7   8   12.33    0.90
  -5   7   8   13.77    0.98
   5   7  -7    0.98    0.34
  -5   7   7    0.65    0.33
  -5   7   7    0.93    0.39
   5   7  -6   13.29    1.17
  -5   7   6   13.57    1.24
  -5   7   6   12.13    1.25
   5   7  -5   23.78    1.69
  -5   7   5   26.76    1.92
   5   7  -5   29.28    1.76
   5   7  -4  147.55    5.28
  -5   7   4  151.62    5.30
   5   7  -4  137.10    5.30
   5   7  -4  155.95    5.18
  -5   7   4  157.17    9.15
   5   7  -3   32.38    1.89
  -5   7   3   29.55    1.86
   5   7  -3   25.51    1.76
   5   7  -3   27.71    3.53
   5   7  -3   32.29    1.85
  -5   7   3   28.23    3.57
   5   7  -3   27.04    1.80
   5   7  -3   24.35    1.69
   5   7  -2    1.02    0.31
   5   7  -2    1.52    0.39
  -5   7   2    2.05    1.03
   5   7  -2    1.71    0.44
   5   7  -2    1.46    0.92
   5   7  -2    2.11    0.51
   5   7  -1   81.87    6.28
   5   7   0   96.63    6.87
   5   7   0   95.07    6.77
   5   7   1  237.28   11.26
   5   7   1  229.19   11.47
   5   7   2   48.57    2.34
   5   7   2   49.42    4.66
   5   7   2   50.88    5.08
   5   7   2   48.76    2.37
  -5   7  -2   42.00    4.99
   5   7   3   50.30    2.44
  -5   7  -3   42.44    5.10
   5   7   3   49.85    5.24
   5   7   3   53.96    2.52
   5   7   4    3.04    0.54
   5   7   4    3.16    0.52
   5   7   5   65.50    2.87
   5   7   5   68.89    2.93
   5   7   6   21.25    1.38
   5   7   6   22.09    1.39
   5   7   7   51.28    2.12
   5   7   7   53.59    2.14
  -5   8   8    6.03    0.59
  -5   8   8    6.71    0.62
   5   8  -7    8.32    0.76
  -5   8   7    7.39    0.78
  -5   8   7    8.93    0.89
  -5   8   7    8.77    0.76
   5   8  -6    1.56    0.41
  -5   8   6    1.39    0.49
  -5   8   6    0.98    0.36
  -5   8   6    1.03    0.30
   5   8  -5   26.17    1.76
  -5   8   5   32.43    1.98
  -5   8   5   29.50    1.98
   5   8  -4   64.65    2.97
  -5   8   4   63.32    2.99
   5   8  -4   62.76    3.01
   5   8  -3   60.86    2.85
  -5   8   3   60.37    2.84
   5   8  -3   58.82    2.82
  -5   8   3   57.54    5.24
   5   8  -3   54.26    2.71
   5   8  -2   14.03    1.25
   5   8  -2   12.50    1.15
  -5   8   2    9.64    2.14
   5   8  -2   16.54    2.98
   5   8  -2   13.02    1.21
   5   8  -2   11.31    1.10
   5   8  -1   57.30    2.67
   5   8  -1   64.62    5.63
   5   8  -1   55.61    2.69
   5   8  -1   57.87    2.65
   5   8   0  120.09    7.95
   5   8   0  118.58    4.39
   5   8   0  136.56    8.40
   5   8   0  118.83    4.35
   5   8   1   60.46    2.72
  -5   8  -1   49.82    5.37
   5   8   1   61.96    5.47
   5   8   1   59.00    2.72
   5   8   1   64.18    5.82
   5   8   2  123.84    4.48
  -5   8  -2  106.05    8.34
   5   8   2  120.63    7.88
   5   8   2  130.47    8.72
   5   8   2  125.11    4.50
   5   8   3    1.84    0.47
   5   8   3    1.08    0.39
   5   8   4   41.22    2.17
   5   8   4   42.58    2.19
   5   8   5   27.78    1.69
   5   8   5   29.27    1.68
   5   8   6   11.02    0.95
   5   8   6   11.43    0.93
   5   8   7    2.90    0.41
   5   8   7    3.49    0.41
  -5   9   7    1.97    0.43
  -5   9   7    2.55    0.47
  -5   9   7    2.54    0.41
   5   9  -6   18.66    1.26
  -5   9   6   18.65    1.37
  -5   9   6   18.96    1.44
  -5   9   6   18.99    1.25
   5   9  -5    4.20    0.67
  -5   9   5    5.62    0.82
  -5   9   5    4.13    0.72
  -5   9   5    4.91    0.68
   5   9  -4   88.75    3.58
  -5   9   4   83.71    3.57
   5   9  -3    8.27    0.97
  -5   9   3    8.01    0.94
   5   9  -3    8.13    0.98
   5   9  -3    8.68    0.97
   5   9  -2   60.96    2.82
  -5   9   2   61.47    5.33
   5   9  -2   62.32    2.90
   5   9  -2   58.65    2.78
   5   9  -1  133.38    4.88
   5   9  -1  134.43    4.83
   5   9   0  197.94   10.70
   5   9   0  173.05    5.98
   5   9   0  197.72   10.77
   5   9   0  180.54    5.95
  -5   9  -1   49.94    5.56
   5   9   1   63.64    5.71
   5   9   1   64.18    2.87
   5   9   1   63.72    5.93
   5   9   1   62.54    2.80
   5   9   2   43.48    2.24
   5   9   2   42.90    2.24
   5   9   3   11.09    1.04
   5   9   3   10.69    1.01
   5   9   4   49.64    2.42
   5   9   4   51.40    2.40
   5   9   5   60.79    2.67
   5   9   5   66.43    2.67
   5   9   6   11.56    0.91
   5   9   6   12.05    0.89
   5   9   7    6.26    0.55
  -5  10   7    9.26    0.75
  -5  10   7   10.44    0.81
  -5  10   6   36.37    1.87
  -5  10   6   36.04    1.90
  -5  10   6   36.06    1.74
  -5  10   5   58.99    2.69
  -5  10   5   50.07    2.58
  -5  10   5   57.13    2.50
  -5  10   4    6.47    0.87
  -5  10   4    6.08    0.87
  -5  10   4    6.33    0.77
  -5  10   3   27.57    1.79
   5  10  -3   25.58    1.67
   5  10  -2   61.08    2.85
   5  10  -2   58.48    2.76
   5  10  -1   19.65    1.48
   5  10  -1   21.21    1.49
   5  10   0   91.80    3.72
   5  10   0   94.78    3.70
   5  10   1   51.27    2.51
   5  10   1   51.58    2.51
   5  10   2   36.84    2.04
   5  10   2   38.94    2.08
   5  10   3   56.01    2.59
   5  10   3   55.71    2.55
   5  10   4  145.56    4.95
   5  10   4  146.28    4.86
   5  10   5    8.08    0.82
   5  10   5    7.17    0.70
   5  10   6   45.74    1.92
  -5  11   6    8.25    0.77
  -5  11   6    8.08    0.76
  -5  11   6    7.93    0.68
  -5  11   5    5.31    0.70
  -5  11   5    4.72    0.69
  -5  11   5    4.11    0.60
  -5  11   4   21.01    1.49
  -5  11   4   23.78    1.61
  -5  11   4   20.43    1.34
  -5  11   3   23.68    1.61
  -5  11   3   20.13    1.36
  -5  11   2   57.80    2.72
   5  11  -2   53.81    2.58
   5  11  -1   40.49    2.20
   5  11  -1   41.79    2.16
   5  11   0   16.81    1.36
   5  11   0   19.59    1.42
   5  11   1   57.23    2.69
   5  11   1   63.73    2.80
   5  11   2    5.14    0.66
   5  11   2    6.79    0.83
   5  11   3   63.62    2.77
   5  11   3   63.68    2.69
   5  11   4    3.83    0.58
   5  11   5  124.89    4.10
   5  11   6    5.37    0.52
  -5  12   6    6.79    0.59
  -5  12   5   19.00    1.23
  -5  12   5   17.28    1.19
  -5  12   4   29.21    1.63
  -5  12   4   28.94    1.70
  -5  12   4   26.40    1.49
  -5  12   3   76.89    3.14
  -5  12   3   74.94    2.96
  -5  12   2   26.77    1.67
  -5  12   2   23.83    1.48
   5  12  -2   27.49    1.64
   5  12  -1   23.34    1.51
   5  12   0   29.91    1.77
   5  12   0   31.47    1.79
   5  12   1   38.77    2.02
   5  12   1   40.22    2.06
   5  12   2   30.51    1.69
   5  12   2   31.03    1.74
   5  12   3   56.22    2.43
   5  12   4   57.42    2.35
   5  12   5    9.26    0.74
  -5  13   5    1.27    0.29
  -5  13   5    0.84    0.26
  -5  13   4   26.36    1.45
  -5  13   4   27.32    1.39
  -5  13   3    5.48    0.65
  -5  13   3    4.88    0.62
  -5  13   2   13.59    1.08
  -5  13   2   12.16    0.95
  -5  13   1   55.40    2.46
   5  13  -1   53.55    2.32
   5  13   0   41.88    2.03
   5  13   1   57.71    2.46
   5  13   1   61.12    2.55
   5  13   2    7.81    0.77
   5  13   3   66.38    2.58
   5  13   4    4.91    0.52
  -5  14   4    9.96    0.72
  -5  14   4   10.38    0.71
  -5  14   3   18.26    1.09
  -5  14   3   16.62    1.02
  -5  14   2    3.61    0.51
  -5  14   2    2.46    0.40
  -5  14   1   11.74    0.93
  -5  14   1   10.63    0.85
   5  14  -1   12.90    0.93
  -5  14   0   29.18    1.51
   5  14   0   34.30    1.63
   5  14   1   14.94    1.01
   5  14   2   62.85    2.39
   5  14   3   12.78    0.85
  -5  15   2   57.43    2.10
  -5  15   2   55.33    2.07
  -5  15   1   26.28    1.27
  -5  15   1   23.06    1.19
  -5  15   0   15.84    0.95
  -5  15   0   14.67    0.90
  -5  15  -1    8.37    0.66
   6 -14  -2    7.38    0.62
   6 -14  -1    7.96    0.67
   6 -14  -1    8.20    0.65
   6 -14   0    5.23    0.54
   6 -14   0    5.82    0.55
   6 -14   1   21.65    1.08
   6 -14   1   23.34    1.15
   6 -14   2    6.90    0.54
   6 -13  -3    3.85    0.47
   6 -13  -3    4.21    0.48
   6 -13  -2   12.05    0.93
   6 -13  -2   12.66    0.89
   6 -13  -1   10.10    0.86
   6 -13  -1    9.51    0.78
   6 -13   0   30.34    1.58
   6 -13   0   31.70    1.56
   6 -13   1    1.46    0.33
   6 -13   1    1.11    0.30
   6 -13   1    1.36    0.32
   6 -13   2   30.86    1.44
   6 -13   2   27.66    1.43
   6 -13   3    7.03    0.58
   6 -13   3    6.79    0.62
   6 -12  -4   22.26    1.19
   6 -12  -4   21.93    1.18
   6 -12  -3    2.94    0.49
   6 -12  -3    3.40    0.49
   6 -12  -2   17.14    1.20
   6 -12  -2   16.53    1.12
   6 -12  -1   29.91    1.68
   6 -12  -1   29.10    1.60
   6 -12   0    6.56    0.73
   6 -12   0    7.23    0.75
   6 -12   1   17.23    1.17
   6 -12   1   19.06    1.24
   6 -12   1   17.38    1.20
   6 -12   2   20.05    1.23
   6 -12   2   20.35    1.30
   6 -12   3   33.31    1.54
   6 -12   3   31.95    1.63
   6 -12   4    3.58    0.39
   6 -12   4    4.05    0.48
   6 -11  -5    9.22    0.75
   6 -11  -4    5.74    0.63
   6 -11  -4    6.50    0.69
   6 -11  -4    5.83    0.65
   6 -11  -3   14.65    1.11
   6 -11  -3   15.38    1.11
   6 -11  -2    3.08    0.65
   6 -11  -2    2.36    0.45
   6 -11  -1    4.92    0.69
   6 -11  -1    4.66    0.67
   6 -11   0   53.00    2.45
   6 -11   0   55.13    2.44
   6 -11   0   50.24    2.37
   6 -11   1    7.98    0.82
   6 -11   1    8.59    0.88
   6 -11   1    7.14    0.83
   6 -11   2   40.68    1.94
   6 -11   2   37.73    2.03
   6 -11   3    3.17    0.47
   6 -11   3    2.98    0.49
   6 -11   4   81.40    2.80
   6 -11   4   83.85    3.07
   6 -11   5   19.19    1.05
   6 -10  -6   13.11    0.89
   6 -10  -5   23.19    1.36
   6 -10  -4   56.32    2.47
   6 -10  -4   56.77    2.44
   6 -10  -4   58.01    2.45
   6 -10  -3    9.41    0.89
   6 -10  -3   10.95    0.99
   6 -10  -3   11.02    1.00
   6 -10  -2   16.31    1.31
   6 -10  -2   17.20    1.27
   6 -10  -1    7.63    0.89
   6 -10  -1    6.95    0.82
   6 -10   0   14.80    1.22
   6 -10   0   14.42    1.18
   6 -10   0   14.71    1.21
   6 -10   1   92.79    3.58
   6 -10   1   96.07    3.61
   6 -10   1   93.42    3.73
   6 -10   2    7.37    0.78
   6 -10   2    8.22    0.93
   6 -10   3   24.85    1.55
   6 -10   3   23.56    1.40
   6 -10   3   25.22    1.59
   6 -10   4   16.57    1.17
   6 -10   4   15.91    1.01
   6 -10   4   16.66    1.20
   6 -10   5   48.26    1.98
   6 -10   5   43.90    1.84
   6 -10   5   46.16    1.95
   6  -9  -6    1.26    0.32
   6  -9  -5   22.06    1.40
   6  -9  -4   29.82    1.73
   6  -9  -4   30.46    1.72
   6  -9  -4   28.29    1.68
   6  -9  -3  107.47    4.04
   6  -9  -3  113.73    4.20
   6  -9  -3  115.77    4.15
   6  -9  -2    0.13    0.29
   6  -9  -2    0.08    0.31
   6  -9  -1   46.97    2.38
   6  -9  -1   45.61    2.30
   6  -9   0   45.95    2.35
   6  -9   0   48.48    2.34
   6  -9   0   46.45    2.40
   6  -9   1   60.74    2.71
   6  -9   1   61.54    2.71
   6  -9   1   60.53    2.86
   6  -9   2   19.32    1.44
   6  -9   2   20.64    1.37
   6  -9   2   20.83    1.55
   6  -9   3    1.32    0.37
   6  -9   3    1.98    0.44
   6  -9   3    2.26    0.49
   6  -9   4   38.18    1.95
   6  -9   4   36.66    1.90
   6  -9   4   36.76    1.97
   6  -9   5    3.47    0.51
   6  -9   5    3.02    0.46
   6  -9   5    3.42    0.49
   6  -9   6   17.30    0.98
   6  -9   6   15.73    0.95
   6  -8  -7    4.57    0.51
   6  -8  -6   13.55    1.03
   6  -8  -5    4.20    0.63
   6  -8  -4   46.55    2.33
   6  -8  -4   46.96    2.30
   6  -8  -4   47.95    2.32
   6  -8  -3    0.43    0.25
   6  -8  -3    0.40    0.29
   6  -8  -3    0.24    0.34
   6  -8  -2    6.53    0.84
   6  -8  -2    5.95    0.78
   6  -8  -1   58.23    2.74
   6  -8  -1   56.27    2.62
   6  -8  -1   58.79    2.70
   6  -8   0   21.60    1.52
   6  -8   0   21.32    1.47
   6  -8   0   20.94    1.54
   6  -8   1  124.99    4.48
   6  -8   1  125.78    4.46
   6  -8   1  124.89    4.70
   6  -8   2    7.70    0.90
   6  -8   2    7.58    0.83
   6  -8   2    8.21    0.98
   6  -8   3   14.48    1.20
   6  -8   3   15.96    1.25
   6  -8   3   14.24    1.11
   6  -8   3   16.89    1.37
   6  -8   4   54.23    2.50
   6  -8   4   53.61    2.53
   6  -8   4   54.67    2.57
   6  -8   5   14.66    1.06
   6  -8   5   12.65    1.07
   6  -8   5   11.31    0.97
   6  -8   6    7.46    0.68
   6  -8   6    6.16    0.65
   6  -7  -7   10.65    0.83
   6  -7  -7    9.22    0.69
   6  -7  -6    2.70    0.51
   6  -7  -5   26.66    1.69
   6  -7  -4   20.57    1.49
   6  -7  -4   21.33    1.47
   6  -7  -4   20.92    1.46
   6  -7  -3   96.81    3.89
   6  -7  -3  107.14    4.05
   6  -7  -3  106.98    3.98
   6  -7  -2    2.75    0.57
   6  -7  -2    2.78    0.54
   6  -7  -1    8.20    0.92
   6  -7  -1    7.22    0.87
   6  -7  -1    8.04    0.88
   6  -7   0  136.12    8.88
   6  -7   0  132.67    4.72
   6  -7   0  132.06    4.66
   6  -7   0  131.52    4.83
   6  -7   1  109.21    8.19
   6  -7   1  118.13    4.30
   6  -7   1  119.14    4.27
   6  -7   1  124.69    4.58
   6  -7   2   24.09    1.61
   6  -7   2   25.19    1.55
   6  -7   2   27.46    1.81
   6  -7   3    1.30    0.37
   6  -7   3    1.46    0.41
   6  -7   3    1.51    0.40
   6  -7   4   36.15    1.95
   6  -7   4   35.62    2.07
   6  -7   4   34.90    2.00
   6  -7   5   19.56    1.31
   6  -7   5   20.14    1.42
   6  -7   5   18.51    1.27
   6  -7   6   99.90    3.37
   6  -7   6   94.08    3.47
   6  -6  -7   16.03    1.10
   6  -6  -7   14.26    0.91
   6  -6  -6    1.80    0.49
   6  -6  -5   44.61    2.32
   6  -6  -5   43.78    2.16
   6  -6  -4  103.25    3.97
   6  -6  -4  100.43    3.89
   6  -6  -4   98.36    3.85
   6  -6  -3   26.84    1.69
   6  -6  -3   26.12    1.71
   6  -6  -3   26.42    1.68
   6  -6  -3   22.70    3.55
   6  -6  -2  100.57    3.90
   6  -6  -2   91.01    7.23
   6  -6  -2  100.25    3.81
   6  -6  -1   38.89    2.10
   6  -6  -1   34.27    4.21
   6  -6  -1   35.91    1.96
   6  -6  -1   40.50    2.16
   6  -6   0   69.19    6.01
   6  -6   0   70.86    3.04
   6  -6   0   69.49    2.97
   6  -6   0   73.91    3.18
   6  -6   1  113.81    4.28
   6  -6   1  121.38    8.42
   6  -6   1  119.32    4.28
   6  -6   1  116.17    4.21
   6  -6   1  132.23    4.64
   6  -6   2  135.93    4.90
   6  -6   2  139.40    9.36
   6  -6   2  148.32    5.14
   6  -6   2  147.24    5.21
   6  -6   3   23.30    1.59
   6  -6   3   24.70    1.68
   6  -6   3   26.84    1.78
   6  -6   4   24.87    1.59
   6  -6   4   27.26    1.77
   6  -6   4   25.58    1.68
   6  -6   5   65.75    2.75
   6  -6   5   66.46    2.93
   6  -6   5   61.78    2.70
   6  -6   6   11.08    0.87
   6  -6   6   10.36    0.94
   6  -6   7   33.75    1.46
   6  -6   7   36.13    1.62
   6  -5  -8    9.67    0.70
   6  -5  -7    0.52    0.22
   6  -5  -7    0.42    0.24
   6  -5  -6    2.68    0.57
   6  -5  -5   14.80    1.29
   6  -5  -5   14.34    1.17
   6  -5  -4   62.14    2.87
   6  -5  -4   62.42    2.81
   6  -5  -4   60.86    2.80
   6  -5  -3  123.59    7.92
   6  -5  -3  121.24    4.47
   6  -5  -3  127.47    4.56
   6  -5  -3  118.83    8.61
   6  -5  -3  122.93    4.45
   6  -5  -2   17.20    1.33
   6  -5  -2   17.07    1.29
   6  -5  -2   15.32    2.79
   6  -5  -2   18.35    1.34
   6  -5  -1   29.86    1.78
   6  -5  -1   27.73    3.75
   6  -5  -1   30.66    1.75
   6  -5  -1   30.68    1.83
   6  -5   0  224.53   11.63
   6  -5   0  234.63    7.32
   6  -5   0  227.69    7.17
   6  -5   1   56.04    2.63
   6  -5   1   65.64    5.45
   6  -5   1   53.17    5.37
   6  -5   1   64.80    2.87
   6  -5   1   62.30    2.63
   6  -5   1   67.60    2.98
   6  -5   2   60.87    2.83
   6  -5   2   72.32    5.92
   6  -5   2   70.83    6.35
   6  -5   2   74.64    3.14
   6  -5   2   67.80    3.08
   6  -5   3    7.83    0.88
   6  -5   3   10.29    1.07
   6  -5   3    9.43    1.02
   6  -5   4  181.08    5.90
   6  -5   4  181.71    6.05
   6  -5   4  189.69    6.25
   6  -5   4  175.21    6.00
   6  -5   5   38.60    2.00
   6  -5   5   43.22    2.16
   6  -5   5   42.47    2.28
   6  -5   6   90.10    3.31
   6  -5   6   97.45    3.50
   6  -5   6   93.13    3.58
   6  -5   7    3.93    0.44
   6  -5   7    4.82    0.58
   6  -4  -8    7.52    0.66
   6  -4  -8    7.38    0.62
   6  -4  -8    7.56    0.61
   6  -4  -7    9.25    0.84
   6  -4  -7   10.64    0.92
   6  -4  -7    8.67    0.75
   6  -4  -6   16.51    1.32
   6  -4  -5   80.32    3.42
   6  -4  -5   82.33    3.27
  -6  -4   4  125.21    8.29
   6  -4  -4  128.14    4.63
   6  -4  -4  125.99    4.53
   6  -4  -4  119.45    8.67
   6  -4  -4  121.87    4.52
   6  -4  -3   28.62    3.61
  -6  -4   3   30.83    3.72
   6  -4  -3   29.32    1.78
   6  -4  -3   29.72    1.79
   6  -4  -3   26.88    3.87
   6  -4  -3   29.27    1.75
   6  -4  -2   51.38    4.60
   6  -4  -2   49.90    2.43
   6  -4  -2   47.92    5.04
   6  -4  -2   46.07    2.28
   6  -4  -2   54.23    2.49
   6  -4  -1   47.19    4.86
   6  -4   0    7.24    1.79
   6  -4   1  208.07   10.41
   6  -4   1  188.12   10.62
   6  -4   1  195.42    6.38
   6  -4   1  197.63    6.44
   6  -4   2   25.66    3.48
   6  -4   2   23.90    3.59
   6  -4   2   23.49    1.64
   6  -4   2   24.72    1.66
   6  -4   3   54.94    5.40
   6  -4   3   46.28    5.22
   6  -4   3   61.56    2.89
  -6  -4  -3   60.85    5.70
   6  -4   3   53.88    2.69
   6  -4   4    1.89    0.50
   6  -4   4    2.55    0.56
   6  -4   4    1.41    0.37
   6  -4   5  312.96    9.11
   6  -4   5  314.42    9.35
   6  -4   5  323.13    9.58
   6  -4   6    9.22    0.93
   6  -4   6    8.81    0.93
   6  -4   7   50.59    2.10
   6  -4   7   49.23    2.14
   6  -3  -8    3.62    0.48
   6  -3  -8    3.91    0.46
   6  -3  -7    6.38    0.73
   6  -3  -7    7.31    0.78
   6  -3  -7    6.74    0.65
   6  -3  -6   13.70    1.15
   6  -3  -6   16.17    1.28
   6  -3  -5   40.95    2.22
   6  -3  -5   38.22    2.03
   6  -3  -4   33.31    3.95
  -6  -3   4   33.85    4.04
   6  -3  -4   35.65    2.00
   6  -3  -4   32.56    1.90
   6  -3  -4   34.02    4.37
   6  -3  -4   30.76    1.84
   6  -3  -3  115.40    7.59
  -6  -3   3  112.64    7.36
   6  -3  -3  114.98    4.29
   6  -3  -3  126.48    4.42
   6  -3  -3  112.52    8.21
   6  -3  -3  115.15    4.25
   6  -3  -2   10.08    2.04
   6  -3  -2   10.09    2.22
   6  -3  -1   31.08    3.86
   6  -3   0  215.77   10.48
   6  -3   0  195.47   10.28
   6  -3   1   71.17    5.67
   6  -3   1   64.93    5.75
   6  -3   2  105.09    7.35
   6  -3   2  108.82    7.83
   6  -3   2  110.74    4.28
   6  -3   2  112.39    4.21
   6  -3   3   37.67    4.31
   6  -3   3   31.76    1.90
   6  -3   3   31.90    4.23
   6  -3   3   36.66    2.11
  -6  -3  -3   40.07    4.66
   6  -3   3   35.36    2.01
   6  -3   4   45.97    2.37
   6  -3   4   48.87    2.54
   6  -3   5   35.88    2.05
   6  -3   5   38.74    2.17
   6  -3   6   99.66    3.60
   6  -3   6   92.99    3.66
   6  -3   6   89.31    3.40
   6  -3   7   13.36    0.93
   6  -3   7   10.85    0.91
   6  -3   7   10.89    0.84
   6  -2  -8    9.30    0.79
   6  -2  -8    9.16    0.73
   6  -2  -7   17.40    1.27
   6  -2  -7   19.77    1.31
   6  -2  -6    9.29    0.98
   6  -2  -6   10.19    1.03
   6  -2  -5   50.61    2.49
   6  -2  -5   53.25    2.62
   6  -2  -5   55.01    2.50
   6  -2  -4   84.32    6.62
  -6  -2   4   77.38    6.29
   6  -2  -4   86.06    3.50
   6  -2  -4   87.92    3.47
   6  -2  -4   87.00    7.08
   6  -2  -4   81.90    3.40
   6  -2  -3    9.24    1.92
   6  -2  -3   11.44    1.04
  -6  -2   3   10.59    2.04
   6  -2  -3   11.47    1.05
   6  -2  -3    9.86    0.96
   6  -2  -3   12.18    2.47
   6  -2  -2   83.33    5.98
   6  -2  -2   80.62    6.58
   6  -2  -1  110.50    7.01
   6  -2   0   14.92    2.43
   6  -2   0   15.69    2.55
   6  -2   1  141.09    8.33
   6  -2   1  124.08    8.09
   6  -2   2   64.01    5.61
   6  -2   2   58.10    5.55
   6  -2   2   66.63    2.95
  -6  -2  -2   62.18    5.53
   6  -2   2   64.27    2.89
   6  -2   3   87.69    6.71
   6  -2   3   73.63    3.23
   6  -2   3   88.85    7.12
   6  -2   3   90.02    3.60
  -6  -2  -3   84.95    6.92
   6  -2   3   81.23    3.36
   6  -2   4   63.92    2.89
   6  -2   4   67.57    3.11
   6  -2   5  150.93    5.20
   6  -2   5  153.88    5.40
   6  -2   5  154.12    5.15
   6  -2   6    6.89    0.80
   6  -2   6    6.97    0.84
   6  -2   6    6.67    0.79
   6  -2   7   62.04    2.45
   6  -2   7   58.41    2.41
   6  -2   7   57.57    2.35
   6  -1  -8   12.88    0.97
   6  -1  -8   12.67    0.86
   6  -1  -7   10.05    0.97
   6  -1  -7    9.25    0.88
   6  -1  -6    6.74    0.83
   6  -1  -6    6.29    0.82
   6  -1  -5   50.77    2.52
   6  -1  -5   53.84    2.59
   6  -1  -5   51.16    2.44
   6  -1  -4   26.71    3.64
  -6  -1   4   24.15    3.44
   6  -1  -4   26.07    1.69
   6  -1  -4   26.96    1.67
   6  -1  -4   26.17    3.67
   6  -1  -3  135.21    8.14
  -6  -1   3  126.80    7.67
   6  -1  -3  127.49    4.53
   6  -1  -3  137.51    4.61
   6  -1  -3  117.09    4.40
   6  -1  -3  117.77    8.34
   6  -1  -2   20.47    2.88
   6  -1  -1  197.27    9.80
   6  -1  -1  182.74    9.14
   6  -1   0  233.45   11.22
   6  -1   0  224.33   10.85
   6  -1   1   71.65    5.66
   6  -1   1   64.51    5.54
   6  -1   2  132.92    8.34
   6  -1   2  124.19    8.37
   6  -1   2  139.12    4.88
  -6  -1  -2  129.83    8.30
   6  -1   3   13.74    2.59
   6  -1   3   14.78    2.70
   6  -1   3   10.70    1.01
   6  -1   3   13.43    1.20
  -6  -1  -3   13.62    2.71
   6  -1   4   29.27    1.78
   6  -1   4   30.52    1.94
   6  -1   4   32.69    1.84
   6  -1   5    7.11    0.83
   6  -1   5    5.91    0.80
   6  -1   5    6.63    0.82
   6  -1   6   97.55    3.63
   6  -1   6   93.79    3.66
   6  -1   6   95.99    3.61
   6  -1   7    1.89    0.38
   6  -1   7    1.48    0.36
   6  -1   7    1.35    0.35
   6   0  -8   30.06    1.58
   6   0  -7    2.68    0.55
   6   0  -7    3.03    0.53
   6   0  -6    0.21    0.25
   6   0  -6   -0.01    0.24
   6   0  -5    6.93    0.85
   6   0  -5    5.60    0.76
   6   0  -5    6.20    0.75
   6   0  -4  114.76    4.28
   6   0  -4  116.57    7.89
  -6   0   4  102.83    7.31
   6   0  -4  117.73    4.34
   6   0  -4  122.38    4.34
   6   0  -4  109.27    7.98
   6   0  -3    8.51    1.91
   6   0  -3    9.23    0.93
  -6   0   3    8.37    1.80
   6   0  -3    7.78    0.86
   6   0  -2   42.68    4.20
   6   0  -2   47.00    4.77
   6   0  -1   25.97    3.09
   6   0  -1   22.56    3.16
   6   0   0  201.60   10.06
   6   0   0  178.58    9.76
   6   0   0  181.52    9.51
   6   0   1  216.75   10.71
   6   0   1  195.57   10.44
   6   0   1  214.04   10.73
   6   0   2   19.86    3.10
   6   0   2   15.48    2.68
  -6   0  -2   18.43    2.99
   6   0   3   11.42    2.46
   6   0   3   16.55    2.78
   6   0   3   16.21    1.31
  -6   0  -3   10.54    2.48
   6   0   3   15.27    1.20
   6   0   4   34.40    2.05
   6   0   4   33.13    1.93
   6   0   5   29.70    1.74
   6   0   5   29.29    1.84
   6   0   5   29.60    1.79
   6   0   6    8.97    0.85
   6   0   6    7.28    0.84
   6   0   6    8.42    0.87
   6   0   7    4.29    0.51
   6   0   7    3.77    0.52
   6   1  -8   12.90    0.97
   6   1  -7    9.68    0.96
   6   1  -7    9.99    0.90
   6   1  -6    6.28    0.83
   6   1  -6    5.55    0.76
   6   1  -5   54.74    2.66
   6   1  -5   53.68    2.59
   6   1  -5   54.55    2.52
   6   1  -4   25.78    1.68
   6   1  -4   30.94    3.78
   6   1  -4   25.09    1.66
  -6   1   4   25.01    3.45
   6   1  -4   24.56    1.66
   6   1  -4   25.72    1.62
   6   1  -4   26.50    1.68
   6   1  -3  123.91    7.98
   6   1  -3  144.28    8.56
   6   1  -3  126.90    4.59
  -6   1   3  120.92    7.53
   6   1  -3  124.32    4.55
   6   1  -3  129.51    4.66
   6   1  -3  136.73    4.69
   6   1  -2   22.44    3.04
   6   1  -2   17.77    2.96
   6   1  -1  190.98   10.14
   6   1   0  214.17   10.75
   6   1   0  206.20   10.50
   6   1   0  196.20   10.00
   6   1   1   70.05    5.66
   6   1   1   61.83    5.30
   6   1   1   60.82    5.32
   6   1   2  138.05    8.37
   6   1   2  142.99    8.29
   6   1   2  123.28    8.21
  -6   1  -2  116.22    7.97
   6   1   3   13.49    2.73
   6   1   3   13.59    2.56
   6   1   3   13.48    1.19
  -6   1  -3   10.15    2.38
   6   1   3   13.18    1.11
   6   1   4   35.73    2.08
   6   1   4   36.99    2.04
   6   1   5    7.20    0.83
   6   1   5    6.83    0.85
   6   1   6   96.20    3.66
   6   1   7    2.16    0.44
   6   2  -8    9.72    0.84
   6   2  -7   23.45    1.52
   6   2  -7   22.42    1.39
   6   2  -6    9.65    1.02
  -6   2   6    9.25    1.00
   6   2  -6    9.46    0.99
   6   2  -5   54.38    2.67
  -6   2   5   54.63    2.71
   6   2  -5   54.57    2.65
   6   2  -5   54.50    2.63
   6   2  -5   52.55    2.55
   6   2  -4   80.82    3.39
   6   2  -4   79.71    6.40
   6   2  -4   77.89    3.38
  -6   2   4   76.29    6.12
   6   2  -4   87.06    3.43
   6   2  -4   77.28    3.28
   6   2  -4   77.91    3.38
   6   2  -3    9.25    0.95
   6   2  -3   10.14    2.16
   6   2  -3   10.30    1.03
   6   2  -3    9.92    0.99
  -6   2   3    8.79    1.91
   6   2  -3    6.98    1.97
   6   2  -3    9.60    0.99
   6   2  -3    8.88    0.94
   6   2  -2   93.39    6.81
   6   2  -1  120.68    7.74
   6   2   0   17.56    2.78
   6   2   0   14.97    2.47
   6   2   0   11.70    2.22
   6   2   1  141.26    8.41
   6   2   1  140.82    8.34
   6   2   1  129.90    8.21
   6   2   2   73.95    5.95
   6   2   2   70.13    5.62
   6   2   2   71.36    3.09
  -6   2  -2   66.25    5.86
   6   2   2   70.79    6.02
   6   2   3   93.26    6.89
   6   2   3   91.43    3.64
  -6   2  -3   77.25    6.79
   6   2   3   86.95    6.96
   6   2   3   86.40    3.53
   6   2   4   70.06    3.05
   6   2   4   66.58    2.99
   6   2   5  156.48    5.34
   6   2   5  163.87    5.49
   6   2   6    7.07    0.80
   6   2   7   61.96    2.50
   6   3  -8    4.17    0.54
  -6   3   8    4.49    0.55
   6   3  -7    7.47    0.83
  -6   3   7    5.67    0.69
  -6   3   7    7.72    0.87
   6   3  -7    7.25    0.73
   6   3  -6   15.42    1.30
  -6   3   6   18.25    1.32
  -6   3   6   15.06    1.32
   6   3  -6   16.74    1.30
   6   3  -5   45.46    2.39
  -6   3   5   41.74    2.38
   6   3  -5   42.66    2.33
   6   3  -5   45.24    2.31
   6   3  -5   46.24    2.30
   6   3  -4   36.80    2.06
   6   3  -4   31.02    1.93
   6   3  -4   34.72    1.98
  -6   3   4   34.76    3.99
   6   3  -4   33.85    1.97
   6   3  -3  123.03    4.49
   6   3  -3  118.76    4.51
   6   3  -3  130.81    8.33
   6   3  -3  123.97    4.46
  -6   3   3  115.88    7.43
   6   3  -3  125.28    4.47
   6   3  -3  123.93    4.54
   6   3  -2   11.27    2.41
   6   3  -1   37.68    4.12
   6   3   0  223.85   11.30
   6   3   0  235.23   11.06
   6   3   1   89.17    6.64
   6   3   1   91.66    6.60
   6   3   1   80.47    6.32
   6   3   2  133.75    8.26
   6   3   2  126.44    7.85
   6   3   2  123.03    4.43
  -6   3  -2  111.68    7.98
   6   3   2  119.77    8.09
   6   3   2  118.19    4.36
   6   3   3   46.20    4.70
   6   3   3   42.64    2.22
  -6   3  -3   34.12    4.51
   6   3   3   38.61    4.63
   6   3   3   41.88    2.18
   6   3   4   48.46    2.38
   6   3   4   49.83    2.48
   6   3   5   48.61    2.42
   6   3   6  116.54    4.18
   6   3   7   13.80    0.99
   6   4  -8    8.06    0.71
  -6   4   8    6.71    0.62
  -6   4   8    7.26    0.66
   6   4  -7   11.21    0.98
  -6   4   7    8.21    0.81
  -6   4   7    9.74    0.94
   6   4  -7    8.91    0.80
   6   4  -6   13.05    1.18
  -6   4   6   13.17    1.17
  -6   4   6   13.85    1.25
   6   4  -6   13.94    1.19
   6   4  -5   88.02    3.63
  -6   4   5   77.89    3.40
  -6   4   5   82.63    3.67
   6   4  -5   85.08    3.59
   6   4  -5   88.21    3.50
   6   4  -5   90.03    3.48
   6   4  -4  133.28    4.90
  -6   4   4  129.82    4.75
   6   4  -4  131.82    4.94
   6   4  -4  143.62    4.89
  -6   4   4  132.21    8.39
   6   4  -4  135.74    4.80
   6   4  -3   28.91    1.78
  -6   4   3   26.88    1.69
   6   4  -3   28.32    1.82
   6   4  -3   29.56    3.83
   6   4  -3   28.43    1.76
  -6   4   3   24.24    3.18
   6   4  -3   28.84    1.78
   6   4  -3   27.01    1.83
   6   4  -2   48.41    2.37
   6   4  -2   46.30    2.38
   6   4  -2   49.07    2.34
   6   4  -2   50.97    2.41
   6   4  -2   44.02    2.24
   6   4  -2   41.64    2.34
   6   4  -2   43.62    2.23
   6   4  -1   56.98    5.22
   6   4   0    7.97    1.81
   6   4   0    9.81    2.27
   6   4   1  231.35    7.13
   6   4   1  225.62   11.41
   6   4   1  238.90   11.73
   6   4   1  221.73    7.04
   6   4   2   29.35    3.66
   6   4   2   26.96    1.65
  -6   4  -2   23.04    3.57
   6   4   2   23.84    3.43
   6   4   2   23.19    3.22
   6   4   2   25.17    1.63
   6   4   3   64.54    5.61
   6   4   3   65.72    2.84
   6   4   3   59.75    5.76
   6   4   3   65.07    2.89
   6   4   4    3.00    0.63
   6   4   5  366.11   10.60
   6   4   6   10.01    0.93
   6   4   7   49.98    2.09
   6   5  -8   11.79    0.82
  -6   5   8   10.18    0.75
  -6   5   8   12.16    0.86
  -6   5   7    0.96    0.34
  -6   5   7    1.12    0.38
   6   5  -6    2.32    0.52
  -6   5   6    2.47    0.52
  -6   5   6    1.55    0.48
   6   5  -6    1.89    0.46
   6   5  -5   17.48    1.40
  -6   5   5   15.83    1.31
  -6   5   5   17.56    1.49
   6   5  -5   16.42    1.44
   6   5  -5   17.39    1.36
   6   5  -4   68.41    3.10
  -6   5   4   65.01    3.00
   6   5  -4   68.18    3.12
   6   5  -4   72.27    3.05
   6   5  -4   66.39    2.97
   6   5  -3  118.08    4.37
  -6   5   3  115.09    4.28
   6   5  -3  108.30    4.37
   6   5  -3  116.14    4.33
  -6   5   3  110.72    7.29
   6   5  -3  120.16    4.35
   6   5  -3  111.54    4.23
   6   5  -3  107.58    4.20
   6   5  -2   16.63    1.32
   6   5  -2   15.41    1.31
   6   5  -2   16.75    1.28
   6   5  -2   19.14    3.15
   6   5  -2   18.08    1.32
   6   5  -2   15.58    1.26
   6   5  -2   14.39    1.29
   6   5  -2   15.11    1.24
   6   5  -1   31.52    1.82
   6   5  -1   29.68    1.84
   6   5  -1   34.02    4.01
   6   5  -1   30.07    1.76
   6   5  -1   32.47    1.82
   6   5  -1   29.05    1.76
   6   5  -1   28.83    1.81
   6   5  -1   28.63    1.71
   6   5   0  264.47    7.92
   6   5   0  279.97   13.02
   6   5   0  276.72   12.68
   6   5   0  258.17    7.85
   6   5   0  253.53    7.81
   6   5   0  244.15    7.68
   6   5   1   62.56    2.75
   6   5   1   55.86    5.31
   6   5   1   56.88    5.33
   6   5   1   62.01    2.77
   6   5   1   56.58    2.60
   6   5   2   81.46    3.27
   6   5   2   85.05    3.37
   6   5   2   85.34    6.46
  -6   5  -2   74.86    6.61
   6   5   2   82.83    6.75
   6   5   2   82.35    3.41
   6   5   3   10.91    1.01
   6   5   3   12.60    1.14
   6   5   4  221.65    6.90
   6   5   4  229.44    7.14
   6   5   5   48.71    2.23
   6   5   5   50.21    2.42
   6   5   6  105.43    3.79
   6   5   7    5.87    0.60
   6   6  -7   14.07    1.04
  -6   6   7   13.84    1.03
  -6   6   7   14.44    1.12
   6   6  -6    1.52    0.39
  -6   6   6    1.25    0.40
  -6   6   6    1.15    0.45
   6   6  -6    1.27    0.37
   6   6  -5   45.49    2.35
  -6   6   5   43.29    2.28
  -6   6   5   43.20    2.45
   6   6  -5   43.77    2.22
   6   6  -4  118.09    4.42
  -6   6   4  105.11    4.22
   6   6  -4  116.01    4.44
   6   6  -4  114.28    4.29
   6   6  -3   23.51    1.64
  -6   6   3   24.04    1.65
   6   6  -3   23.25    1.66
   6   6  -3   24.07    1.60
   6   6  -3   23.47    1.62
   6   6  -3   21.55    1.59
   6   6  -2  109.12    4.14
   6   6  -2  103.38    4.08
   6   6  -2  109.33    4.05
   6   6  -2  108.70    4.01
   6   6  -2   98.83    3.98
   6   6  -2   96.75    3.92
   6   6  -1   36.84    2.08
   6   6  -1   39.39    4.52
   6   6  -1   37.35    2.07
   6   6  -1   35.48    2.07
   6   6  -1   37.48    2.03
   6   6   0   79.70    3.31
   6   6   0   79.34    3.33
   6   6   0   80.50    3.29
   6   6   0   76.62    3.21
   6   6   1  143.03    4.95
   6   6   1  154.70    9.15
   6   6   1  156.87    9.33
   6   6   1  144.12    5.05
   6   6   1  138.07    4.89
   6   6   2  147.94    5.10
  -6   6  -2  135.08    9.36
   6   6   2  152.84    5.25
   6   6   3   34.97    1.90
   6   6   3   36.01    2.02
   6   6   4   30.75    1.75
   6   6   4   33.35    1.89
   6   6   5   89.45    3.34
   6   6   5   89.62    3.48
   6   6   6   11.46    0.87
   6   6   6   12.70    0.98
   6   6   7   34.98    1.53
   6   7  -7    8.92    0.77
  -6   7   7    8.69    0.79
  -6   7   7    9.46    0.88
   6   7  -6    2.10    0.46
  -6   7   6    2.58    0.52
  -6   7   6    2.50    0.56
   6   7  -5   30.47    1.85
  -6   7   5   28.48    1.81
  -6   7   5   30.30    1.98
   6   7  -4   22.17    1.58
  -6   7   4   21.33    1.56
   6   7  -4   21.56    1.65
   6   7  -4   22.94    1.57
   6   7  -3  114.52    4.24
  -6   7   3  105.24    4.11
   6   7  -3  102.93    4.14
   6   7  -3   98.28    4.00
   6   7  -2    2.16    0.51
   6   7  -2    2.01    0.45
   6   7  -2    1.83    0.47
   6   7  -2    2.05    0.49
   6   7  -1    6.90    0.83
   6   7  -1    6.99    0.83
   6   7  -1    8.17    2.02
   6   7  -1    6.07    0.80
   6   7   0  158.31    5.49
   6   7   0  166.38    5.63
   6   7   0  161.43    5.50
   6   7   1  141.08    4.97
   6   7   1  132.49    4.80
   6   7   2   30.92    1.82
   6   7   2   32.05    1.89
   6   7   3    3.07    0.53
   6   7   3    1.72    0.43
   6   7   4   42.07    2.11
   6   7   4   45.17    2.23
   6   7   5   23.12    1.39
   6   7   5   23.81    1.46
   6   7   6  121.74    3.94
   6   7   6  124.87    4.06
   6   8  -7    4.77    0.52
  -6   8   7    4.77    0.55
  -6   8   7    5.31    0.61
   6   8  -6   15.07    1.11
  -6   8   6   15.44    1.17
  -6   8   6   15.96    1.24
   6   8  -5    2.35    0.49
  -6   8   5    1.59    0.45
  -6   8   5    2.28    0.57
   6   8  -4   50.55    2.51
  -6   8   4   45.56    2.42
   6   8  -4   49.05    2.53
   6   8  -3   -0.14    0.30
  -6   8   3    0.00    0.33
   6   8  -3    0.43    0.46
   6   8  -2    4.49    0.71
   6   8  -2    5.03    0.78
   6   8  -2    5.55    0.79
   6   8  -1   60.59    2.79
   6   8  -1   60.79    2.87
   6   8  -1   59.85    2.79
   6   8   0   22.56    1.58
   6   8   0   24.30    1.61
   6   8   1  153.57    5.35
   6   8   1  152.63    5.26
   6   8   2    9.86    1.00
   6   8   2   11.14    1.03
   6   8   3   17.18    1.27
   6   8   3   16.32    1.29
   6   8   4   71.28    2.92
   6   8   4   71.96    2.98
   6   8   5   18.99    1.20
   6   8   5   18.36    1.21
   6   8   6    8.65    0.70
   6   8   6    9.28    0.73
  -6   9   6    0.87    0.35
  -6   9   6    1.17    0.31
  -6   9   5   22.95    1.49
  -6   9   5   24.81    1.64
  -6   9   4   33.86    1.97
  -6   9   3  127.46    4.63
   6   9  -3  121.65    4.55
   6   9  -2    0.29    0.32
  -6   9   2   -0.19    0.35
   6   9  -2    0.08    0.36
   6   9  -2    0.62    0.45
   6   9  -1   44.72    2.30
   6   9  -1   48.10    2.47
   6   9  -1   47.78    2.39
   6   9   0   56.69    2.74
   6   9   0   58.42    2.70
   6   9   1   75.92    3.21
   6   9   1   72.15    3.11
   6   9   2   22.64    1.53
   6   9   2   21.53    1.49
   6   9   3    3.26    0.57
   6   9   3    3.13    0.55
   6   9   4   51.92    2.31
   6   9   4   52.26    2.32
   6   9   5    5.37    0.60
   6   9   5    5.53    0.62
   6   9   6   18.88    1.00
  -6  10   6   14.85    0.99
  -6  10   6   14.62    1.02
  -6  10   5   24.67    1.47
  -6  10   5   26.88    1.60
  -6  10   4   62.84    2.76
  -6  10   4   62.93    2.87
  -6  10   3    9.92    1.03
  -6  10   2   13.42    1.21
   6  10  -2   15.32    1.22
   6  10  -2   14.48    1.21
   6  10  -1    6.62    0.83
   6  10  -1    6.35    0.84
   6  10   0   15.33    1.27
   6  10   0   16.59    1.29
   6  10   1  115.52    4.26
   6  10   1  114.13    4.21
   6  10   2    6.74    0.79
   6  10   2    6.94    0.82
   6  10   3   29.63    1.68
   6  10   3   31.38    1.71
   6  10   4   22.61    1.32
   6  10   4   21.72    1.32
   6  10   5   66.21    2.40
   6  10   5   65.19    2.43
  -6  11   5    9.59    0.81
  -6  11   5    9.08    0.83
  -6  11   4    8.33    0.82
  -6  11   4    8.75    0.90
  -6  11   3   17.64    1.29
   6  11  -2    1.29    0.44
  -6  11   2    1.64    0.49
   6  11  -1    4.84    0.69
   6  11  -1    5.35    0.75
   6  11   0   65.67    2.87
   6  11   0   64.33    2.81
   6  11   1    9.06    0.91
   6  11   1    9.99    0.96
   6  11   2   45.20    2.16
   6  11   2   47.65    2.22
   6  11   3    4.64    0.60
   6  11   3    4.10    0.55
   6  11   4  117.90    3.81
   6  11   4  120.36    3.90
   6  11   5   30.50    1.36
  -6  12   5   14.44    0.90
  -6  12   4   26.96    1.43
  -6  12   4   25.60    1.43
  -6  12   3    2.24    0.44
  -6  12   3    2.74    0.51
  -6  12   2   16.80    1.21
  -6  12   1   30.80    1.72
   6  12  -1   28.84    1.65
   6  12   0    7.17    0.82
   6  12   0    6.43    0.72
   6  12   1   22.71    1.39
   6  12   1   23.79    1.43
   6  12   2   29.69    1.57
   6  12   2   32.02    1.64
   6  12   3   41.63    1.81
   6  12   3   44.88    1.91
   6  12   4    7.68    0.64
  -6  13   4    8.09    0.64
  -6  13   3    6.74    0.66
  -6  13   3    5.46    0.58
  -6  13   2   12.59    0.96
  -6  13   1   11.35    0.92
   6  13  -1   10.61    0.86
   6  13   0   41.56    1.89
   6  13   1    3.33    0.49
   6  13   1    3.21    0.49
   6  13   2   38.09    1.65
   6  13   2   39.33    1.73
   6  13   3   10.29    0.74
  -6  14   2    6.79    0.59
  -6  14   1    9.41    0.73
  -6  14   0    6.76    0.63
   6  14   0    7.88    0.66
  -6  14  -1   30.94    1.45
   6  14   1   33.22    1.44
   7 -13   0    8.99    0.64
   7 -12  -3   15.53    0.91
   7 -12  -3   16.01    0.90
   7 -12  -2   10.05    0.76
   7 -12  -2    9.48    0.73
   7 -12  -1    3.73    0.49
   7 -12  -1    3.61    0.47
   7 -12   0   19.20    1.10
   7 -12   0   21.55    1.16
   7 -12   1    3.21    0.41
   7 -12   1    2.28    0.37
   7 -12   2    7.59    0.58
   7 -12   2    7.64    0.63
   7 -11  -4    3.21    0.40
   7 -11  -3    3.78    0.50
   7 -11  -3    3.59    0.50
   7 -11  -2   15.12    1.05
   7 -11  -2   14.80    1.01
   7 -11  -1   34.89    1.75
   7 -11  -1   39.42    1.80
   7 -11   0    8.87    0.79
   7 -11   0    8.92    0.79
   7 -11   0    9.40    0.79
   7 -11   1   55.23    2.18
   7 -11   1   59.64    2.29
   7 -11   1   54.57    2.31
   7 -11   2    1.09    0.28
   7 -11   2    0.68    0.27
   7 -11   3   48.65    1.97
   7 -10  -4   11.98    0.82
   7 -10  -4   13.08    0.90
   7 -10  -4   12.82    0.91
   7 -10  -3   28.71    1.54
   7 -10  -3   27.26    1.48
   7 -10  -2   20.84    1.33
   7 -10  -2   19.96    1.29
   7 -10  -1    1.74    0.42
   7 -10  -1    2.11    0.45
   7 -10   0   28.32    1.57
   7 -10   0   29.26    1.58
   7 -10   0   27.08    1.56
   7 -10   1   12.75    0.94
   7 -10   1   14.84    1.04
   7 -10   1   13.04    1.05
   7 -10   2   56.97    2.26
   7 -10   2   56.82    2.46
   7 -10   3    1.72    0.30
   7 -10   3    1.58    0.36
   7 -10   4   12.40    0.84
   7  -9  -5    7.86    0.68
   7  -9  -4   21.74    1.25
   7  -9  -4   23.63    1.33
   7  -9  -4   23.18    1.35
   7  -9  -3   14.48    1.11
   7  -9  -3   16.11    1.17
   7  -9  -2   39.70    2.02
   7  -9  -2   38.20    1.95
   7  -9  -1   16.12    1.22
   7  -9  -1   15.51    1.19
   7  -9   0   17.15    1.24
   7  -9   0   17.03    1.22
   7  -9   0   17.54    1.29
   7  -9   1   39.55    1.92
   7  -9   1   41.42    1.98
   7  -9   1   41.02    2.11
   7  -9   2    0.04    0.20
   7  -9   2    0.04    0.25
   7  -9   3   32.76    1.75
   7  -9   4    8.62    0.75
   7  -8  -6    2.81    0.40
   7  -8  -5    2.88    0.46
   7  -8  -5    2.71    0.42
   7  -8  -4   14.06    1.05
   7  -8  -4   13.99    1.05
   7  -8  -4   14.46    1.11
   7  -8  -3   22.03    1.46
   7  -8  -3   23.25    1.49
   7  -8  -2   12.51    1.09
   7  -8  -2   10.84    0.99
   7  -8  -1   48.67    2.35
   7  -8  -1   45.23    2.24
   7  -8  -1   47.08    2.30
   7  -8   0   77.13    3.16
   7  -8   0   77.25    3.12
   7  -8   0   80.10    3.30
   7  -8   1    5.28    0.65
   7  -8   1    4.80    0.64
   7  -8   1    4.70    0.74
   7  -8   2   40.23    1.91
   7  -8   2   42.17    2.19
   7  -8   3    4.83    0.67
   7  -8   4   13.72    0.99
   7  -8   4   12.54    0.98
   7  -8   5    7.72    0.64
   7  -8   5    6.39    0.57
   7  -7  -6    7.89    0.70
   7  -7  -5    2.62    0.47
   7  -7  -5    2.06    0.40
   7  -7  -4   10.49    0.95
   7  -7  -4   10.97    0.98
   7  -7  -4   11.75    1.03
   7  -7  -3   12.01    1.08
   7  -7  -3   10.42    0.99
   7  -7  -2   12.19    1.12
   7  -7  -2   10.33    1.01
   7  -7  -1   31.97    1.87
   7  -7  -1   31.08    1.79
   7  -7  -1   32.17    1.90
   7  -7   0   11.80    1.07
   7  -7   0   12.63    1.07
   7  -7   0   12.49    1.16
   7  -7   1    8.69    0.86
   7  -7   1   10.41    1.08
   7  -7   2    0.56    0.43
   7  -7   3   36.20    1.89
   7  -7   3   34.34    1.94
   7  -7   4   12.90    0.97
   7  -7   4   13.22    1.07
   7  -7   4   12.78    1.02
   7  -7   5   38.45    1.65
   7  -7   5   39.11    1.78
   7  -7   5   35.48    1.63
   7  -6  -7   12.19    0.79
   7  -6  -6    2.23    0.42
   7  -6  -5    7.41    0.78
   7  -6  -5    8.90    0.82
   7  -6  -4   23.71    1.50
   7  -6  -4   23.44    1.51
   7  -6  -4   22.37    1.51
   7  -6  -3   60.38    2.66
   7  -6  -3   62.89    2.82
   7  -6  -3   60.43    2.73
   7  -6  -2   20.58    1.50
   7  -6  -2   21.52    1.51
   7  -6  -2   24.42    1.56
   7  -6  -1   23.97    1.59
   7  -6  -1   22.67    1.50
   7  -6  -1   24.05    1.66
   7  -6   0   27.55    1.70
   7  -6   0   26.20    1.61
   7  -6   0   30.46    1.86
   7  -6   1    3.71    0.57
   7  -6   1    4.45    0.74
   7  -6   2   39.02    2.09
   7  -6   2   38.04    2.15
   7  -6   3   10.15    0.95
   7  -6   3   13.09    1.12
   7  -6   3   11.99    1.09
   7  -6   4   17.67    1.19
   7  -6   4   19.80    1.37
   7  -6   4   18.46    1.28
   7  -6   5   22.14    1.20
   7  -6   5   22.82    1.36
   7  -6   6   21.88    1.15
   7  -5  -7    5.44    0.55
   7  -5  -6    8.23    0.81
   7  -5  -5   23.86    1.52
   7  -5  -5   22.65    1.41
   7  -5  -4   17.19    1.29
   7  -5  -4   16.73    1.30
   7  -5  -4   16.57    1.29
   7  -5  -3   19.41    1.37
   7  -5  -3   18.78    1.41
   7  -5  -3   17.79    1.36
   7  -5  -2   34.06    1.97
   7  -5  -2   31.31    1.84
   7  -5  -2   36.16    2.00
   7  -5  -1   47.06    2.37
   7  -5  -1   46.32    2.28
   7  -5  -1   50.06    2.51
   7  -5   0    8.27    0.88
   7  -5   0    7.50    0.82
   7  -5   0    9.76    1.07
   7  -5   1  173.91    5.75
   7  -5   1  166.92    5.84
   7  -5   2   12.61    1.18
   7  -5   2   12.63    1.17
   7  -5   3  108.00    4.13
   7  -5   3  106.01    4.07
   7  -5   4   16.84    1.29
   7  -5   4   14.63    1.16
   7  -5   5   56.65    2.48
   7  -5   6   18.93    1.12
   7  -4  -7   16.39    1.02
   7  -4  -6    1.08    0.34
   7  -4  -5    6.93    0.82
   7  -4  -5    5.85    0.73
   7  -4  -4   36.66    2.01
   7  -4  -4   38.39    2.06
   7  -4  -4   35.79    2.00
   7  -4  -3   90.69    3.59
   7  -4  -3   95.87    3.75
   7  -4  -3   90.23    3.62
   7  -4  -2   -0.30    0.33
   7  -4  -2    0.02    0.27
   7  -4  -2    0.33    0.29
   7  -4  -1    0.66    0.35
   7  -4  -1    0.41    0.29
   7  -4  -1    1.04    0.42
   7  -4   0   20.70    1.45
   7  -4   0   18.99    1.37
   7  -4   0   20.48    1.52
   7  -4   1   11.88    1.12
   7  -4   1   13.81    1.24
   7  -4   2  114.60    4.37
   7  -4   2  112.59    4.32
   7  -4   3   29.08    1.85
   7  -4   3   28.14    1.77
   7  -4   4   90.52    3.56
   7  -4   4   82.39    3.31
   7  -4   5   12.94    1.09
   7  -4   6   53.57    2.22
   7  -3  -7    2.11    0.40
   7  -3  -6    9.80    0.92
   7  -3  -5    6.44    0.80
   7  -3  -5    6.45    0.74
   7  -3  -4   23.34    1.57
   7  -3  -4   23.24    1.55
   7  -3  -3   44.07    2.26
   7  -3  -3   44.86    2.33
   7  -3  -3   42.52    2.24
   7  -3  -3   49.39    2.40
   7  -3  -2  130.15    4.73
   7  -3  -2  125.25    4.56
   7  -3  -2  140.46    4.87
   7  -3  -1   28.36    1.75
   7  -3  -1   27.28    1.63
   7  -3  -1   29.00    1.82
   7  -3   0    1.91    0.46
   7  -3   0    0.75    0.33
   7  -3   0    1.34    0.47
   7  -3   1  110.85    4.29
   7  -3   1  112.49    4.34
   7  -3   2   29.88    1.85
   7  -3   2   29.55    1.86
   7  -3   3   75.62    3.30
   7  -3   3   69.39    3.08
   7  -3   4    8.50    0.96
   7  -3   5   40.47    2.07
   7  -3   6   20.90    1.25
   7  -2  -7   23.15    1.27
   7  -2  -7   26.53    1.39
   7  -2  -6    9.46    0.91
   7  -2  -5    1.36    0.39
   7  -2  -5    2.69    0.51
   7  -2  -4   52.49    2.56
   7  -2  -4   54.93    2.59
   7  -2  -3   29.40    1.76
   7  -2  -3   29.59    1.81
   7  -2  -3   27.48    1.71
   7  -2  -3   28.80    1.82
   7  -2  -2    7.19    0.86
   7  -2  -2    7.82    0.82
   7  -2  -2    8.91    0.98
   7  -2  -1   40.75    2.15
   7  -2  -1   34.91    2.02
   7  -2  -1   39.94    2.20
   7  -2   0   80.57    6.53
   7  -2   0   85.21    3.42
   7  -2   0   73.91    3.19
   7  -2   0   86.39    3.53
   7  -2   1    5.17    1.74
   7  -2   1    6.08    1.66
   7  -2   1    6.42    0.82
   7  -2   1    6.07    0.86
   7  -2   2  120.60    4.53
   7  -2   2  114.52    4.40
   7  -2   3    9.26    1.03
   7  -2   3    7.94    0.89
   7  -2   4   41.74    2.25
   7  -2   5   20.32    1.39
   7  -2   6   48.26    2.10
   7  -1  -7    5.87    0.64
   7  -1  -7    6.90    0.67
   7  -1  -6    5.00    0.64
   7  -1  -6    6.20    0.74
   7  -1  -5    3.50    0.59
   7  -1  -5    3.27    0.55
   7  -1  -4   11.10    1.08
   7  -1  -4   11.38    1.06
   7  -1  -3   60.64    2.80
   7  -1  -3   62.34    2.86
   7  -1  -3   65.94    2.92
   7  -1  -2  169.66    9.48
   7  -1  -2  178.20    5.75
   7  -1  -2  160.49    5.50
   7  -1  -2  178.32    5.76
   7  -1  -2  151.35    5.40
   7  -1  -2  186.90    5.93
   7  -1  -1   18.08    1.37
   7  -1  -1   16.83    1.31
   7  -1  -1   17.94    1.42
   7  -1   0    7.59    0.93
   7  -1   0    6.65    0.78
   7  -1   0    8.31    0.94
   7  -1   1  183.54   10.35
   7  -1   1  154.49    9.66
   7  -1   1  173.78    5.92
   7  -1   1  167.25    5.78
   7  -1   2    9.73    1.05
   7  -1   2    8.83    0.97
   7  -1   3    6.75    0.89
   7  -1   3    6.36    0.77
   7  -1   4   18.43    1.41
   7  -1   5   32.22    1.81
   7  -1   6   21.58    1.26
   7  -1   6   21.31    1.19
   7   0  -7   16.34    1.08
   7   0  -7   17.89    1.12
   7   0  -6    0.00    0.22
   7   0  -6   -0.16    0.24
   7   0  -5    7.80    0.84
   7   0  -5    7.67    0.84
   7   0  -5    7.33    0.85
   7   0  -4   52.39    2.52
   7   0  -4   48.25    2.45
   7   0  -4   50.00    2.52
   7   0  -3  211.85    6.81
   7   0  -3  200.60    6.70
   7   0  -3  214.29    6.86
   7   0  -3  224.02    6.97
   7   0  -2    3.77    0.67
   7   0  -2    3.50    0.57
   7   0  -2    3.76    0.64
   7   0  -2    3.08    0.60
   7   0  -1   33.85    2.03
   7   0  -1   32.82    1.91
   7   0  -1   35.90    2.05
   7   0   0    6.84    1.96
   7   0   0    7.61    0.90
   7   0   0    6.78    0.79
   7   0   0    6.44    0.85
   7   0   1    3.40    1.06
   7   0   1    3.24    1.28
   7   0   1    4.10    0.67
   7   0   1    3.78    0.62
   7   0   2  236.69    7.51
   7   0   2  229.67    7.32
   7   0   3    0.12    0.29
   7   0   4    0.47    0.31
   7   0   4   -0.10    0.22
   7   0   5   19.41    1.36
   7   0   5   20.55    1.32
   7   0   6   11.16    0.86
   7   0   6   12.91    0.92
   7   1  -7    6.21    0.67
   7   1  -7    6.75    0.65
   7   1  -6    5.53    0.68
   7   1  -6    5.09    0.67
   7   1  -5    2.44    0.47
   7   1  -5    2.44    0.53
   7   1  -5    2.62    0.53
   7   1  -4   10.33    0.99
   7   1  -4   10.18    1.03
   7   1  -4    9.67    0.99
   7   1  -4    9.93    1.00
   7   1  -4    9.93    1.03
   7   1  -3   64.24    2.90
   7   1  -3   56.95    2.72
   7   1  -3   62.77    2.84
   7   1  -3   60.31    2.85
   7   1  -2  171.30    5.84
   7   1  -2  163.44    5.62
   7   1  -2  171.00    5.76
   7   1  -2  184.97    5.97
   7   1  -1   18.48    1.44
   7   1  -1   17.54    1.33
   7   1  -1   19.86    1.46
   7   1   0    8.15    0.94
   7   1   0    9.29    0.93
   7   1   0    9.95    1.07
   7   1   1  175.28   10.36
   7   1   1  174.57    5.84
   7   1   1  158.20    9.70
   7   1   1  168.84    5.78
   7   1   2   11.42    1.10
   7   1   2   12.41    1.12
   7   1   3    6.93    0.85
   7   1   3    6.59    0.78
   7   1   4   20.30    1.46
   7   1   4   21.10    1.41
   7   1   5   31.87    1.75
   7   1   5   32.27    1.75
   7   1   6   23.49    1.31
   7   2  -7   27.35    1.47
   7   2  -7   27.97    1.41
   7   2  -6   10.94    0.97
   7   2  -6    8.77    0.89
   7   2  -5    2.38    0.49
   7   2  -5    1.55    0.45
   7   2  -5    2.75    0.50
   7   2  -5    2.40    0.49
   7   2  -4   61.29    2.81
   7   2  -4   61.52    2.87
   7   2  -4   62.30    2.83
   7   2  -4   66.34    2.87
   7   2  -3   26.64    1.73
   7   2  -3   24.11    1.63
   7   2  -3   24.59    1.66
   7   2  -3   23.05    1.69
   7   2  -2    6.90    0.90
   7   2  -2    7.22    0.81
   7   2  -2    6.86    0.85
   7   2  -2    7.98    0.98
   7   2  -1   42.72    2.29
   7   2  -1   38.43    2.08
   7   2  -1   40.43    2.23
   7   2   0   88.14    6.99
   7   2   0   87.18    3.65
   7   2   0   86.58    3.41
   7   2   0   89.97    3.62
   7   2   1    8.72    2.12
   7   2   1    6.93    0.90
   7   2   1    6.73    0.82
   7   2   2  110.82    4.30
   7   2   2  112.65    4.15
   7   2   3   13.64    1.20
   7   2   3   13.44    1.15
   7   2   4   46.23    2.27
   7   2   4   44.24    2.19
   7   2   5   21.20    1.34
   7   2   5   21.54    1.39
   7   2   6   52.55    2.19
   7   3  -7    1.69    0.39
   7   3  -7    1.05    0.29
   7   3  -6   10.82    0.96
   7   3  -6    9.69    0.89
   7   3  -5    6.81    0.81
  -7   3   5    5.62    0.77
   7   3  -5    5.43    0.83
   7   3  -5    6.27    0.79
   7   3  -5    7.32    0.81
   7   3  -4   22.27    1.56
   7   3  -4   20.76    1.56
   7   3  -4   22.56    1.54
   7   3  -4   21.92    1.55
   7   3  -3   46.80    2.34
   7   3  -3   43.87    2.39
   7   3  -3   44.53    2.30
   7   3  -3   46.91    2.36
   7   3  -3   46.22    2.45
   7   3  -2  145.01    5.19
   7   3  -2  144.58    5.02
   7   3  -2  148.14    5.11
   7   3  -2  141.42    5.26
   7   3  -1   27.62    1.79
   7   3  -1   25.84    1.59
   7   3  -1   25.68    1.68
   7   3  -1   29.16    1.81
   7   3   0    4.49    0.70
   7   3   0    3.17    0.49
   7   3   0    3.01    0.56
   7   3   1  115.89    4.35
   7   3   1  117.90    4.26
   7   3   1  113.61    4.30
   7   3   2   35.80    2.03
   7   3   2   33.95    1.94
   7   3   3   79.52    3.31
   7   3   3   78.88    3.28
   7   3   4    9.61    0.93
   7   3   4    9.89    0.96
   7   3   5   44.76    2.12
   7   3   6   26.63    1.41
   7   4  -7   19.11    1.14
  -7   4   7   18.25    1.10
   7   4  -6    1.60    0.42
  -7   4   6    1.34    0.35
   7   4  -6    1.64    0.36
   7   4  -5    5.78    0.75
  -7   4   5    7.59    0.92
   7   4  -5    5.60    0.78
   7   4  -5    4.87    0.67
   7   4  -4   42.00    2.21
   7   4  -4   37.30    2.24
   7   4  -4   40.40    2.15
   7   4  -4   42.83    2.22
   7   4  -3  104.43    3.98
   7   4  -3  102.40    4.08
   7   4  -3   97.70    3.94
   7   4  -3  107.20    4.00
   7   4  -2    0.76    0.44
   7   4  -2    0.10    0.23
   7   4  -2    1.04    0.43
   7   4  -2   -0.31    0.31
   7   4  -2    0.01    0.27
   7   4  -2    0.10    0.30
   7   4  -1    0.08    0.31
   7   4  -1    0.51    0.30
   7   4  -1    0.41    0.30
   7   4  -1   -0.01    0.31
   7   4  -1    0.74    0.38
   7   4   0   23.39    1.62
   7   4   0   24.29    1.52
   7   4   0   24.38    1.60
   7   4   0   23.04    1.60
   7   4   1   12.75    1.16
   7   4   1   13.25    1.15
   7   4   1   12.38    1.13
   7   4   2  128.15    4.59
   7   4   2  122.64    4.52
   7   4   3   35.69    1.93
   7   4   3   35.29    1.95
   7   4   4  103.46    3.85
   7   4   5   18.09    1.23
   7   4   6   64.65    2.46
   7   5  -7    5.53    0.58
  -7   5   7    5.50    0.57
   7   5  -6    9.32    0.87
  -7   5   6    8.15    0.75
  -7   5   6    8.37    0.85
   7   5  -6   10.55    0.86
   7   5  -5   27.70    1.68
  -7   5   5   24.22    1.51
  -7   5   5   27.45    1.75
   7   5  -5   28.80    1.65
   7   5  -4   17.29    1.34
  -7   5   4   14.41    1.15
   7   5  -4   16.71    1.34
   7   5  -4   15.11    1.25
   7   5  -3   25.65    1.67
   7   5  -3   25.97    1.74
   7   5  -3   26.13    1.66
   7   5  -3   26.21    1.68
   7   5  -2   36.66    2.01
   7   5  -2   34.01    2.04
   7   5  -2   34.97    1.97
   7   5  -2   36.09    2.01
   7   5  -2   34.02    1.93
   7   5  -2   32.12    1.89
   7   5  -1   47.77    2.45
   7   5  -1   47.67    2.37
   7   5  -1   46.09    2.36
   7   5  -1   46.18    2.42
   7   5  -1   45.29    2.26
   7   5   0   11.50    1.10
   7   5   0    9.65    1.01
   7   5   0   10.71    1.07
   7   5   0    9.88    0.94
   7   5   1  192.57    6.33
   7   5   1  193.77    6.32
   7   5   2   17.59    1.31
   7   5   2   17.37    1.34
   7   5   3  127.40    4.57
   7   5   4   20.14    1.37
   7   5   5   68.58    2.74
   7   5   6   26.92    1.35
   7   6  -7   13.50    0.85
   7   6  -6    2.01    0.40
  -7   6   6    2.46    0.45
  -7   6   6    2.40    0.47
   7   6  -5    8.70    0.86
  -7   6   5    6.66    0.76
  -7   6   5    8.69    0.96
   7   6  -4   25.65    1.64
  -7   6   4   21.30    1.44
   7   6  -4   23.60    1.63
   7   6  -4   24.62    1.59
   7   6  -3   66.22    2.99
  -7   6   3   65.13    2.88
   7   6  -3   66.51    3.06
   7   6  -3   70.88    2.99
  -7   6   2   20.76    1.46
   7   6  -2   21.36    1.56
   7   6  -2   21.18    1.49
   7   6  -2   21.62    1.50
   7   6  -1   24.44    1.66
   7   6  -1   21.87    1.56
   7   6  -1   22.31    1.51
   7   6   0   32.11    1.91
   7   6   0   31.82    1.90
   7   6   0   30.72    1.80
   7   6   1    4.67    0.65
   7   6   1    3.87    0.63
   7   6   1    4.07    0.65
   7   6   2   55.91    2.61
   7   6   2   53.03    2.44
   7   6   3   16.20    1.22
   7   6   3   12.18    0.99
   7   6   4   24.72    1.50
   7   6   5   33.51    1.67
   7   6   6   28.46    1.33
   7   7  -6    8.00    0.72
  -7   7   6    7.32    0.68
  -7   7   6    7.76    0.75
   7   7  -5    2.77    0.52
  -7   7   5    1.83    0.42
  -7   7   5    3.03    0.60
   7   7  -4   11.32    1.04
  -7   7   4   11.29    1.01
   7   7  -4   10.57    1.07
  -7   7   3   12.63    1.13
   7   7  -3   14.08    1.25
  -7   7   2   14.00    1.19
   7   7  -2   15.43    1.31
   7   7  -2   15.18    1.25
   7   7  -2   17.06    1.29
   7   7  -1   30.77    1.85
   7   7  -1   29.77    1.83
   7   7  -1   30.09    1.80
   7   7   0   10.97    1.07
   7   7   0   12.75    1.16
   7   7   0   11.50    1.03
   7   7   1   15.76    1.21
   7   7   1   15.96    1.29
   7   7   1   14.56    1.17
   7   7   2    0.12    0.22
   7   7   2    0.33    0.34
   7   7   3   49.69    2.34
   7   7   3   48.02    2.19
   7   7   4   19.91    1.28
   7   7   4   19.79    1.19
   7   7   5   51.18    2.10
  -7   8   6    3.30    0.44
  -7   8   6    4.07    0.53
  -7   8   5    1.82    0.36
  -7   8   5    2.66    0.51
  -7   8   4   19.27    1.31
  -7   8   4   20.21    1.50
  -7   8   3   21.87    1.46
   7   8  -3   21.20    1.51
  -7   8   2   13.47    1.14
   7   8  -2   12.69    1.14
   7   8  -2   13.94    1.21
   7   8  -2   13.29    1.19
   7   8  -1   51.57    2.46
   7   8  -1   50.61    2.48
   7   8  -1   50.41    2.43
   7   8   0   90.27    3.52
   7   8   0   93.02    3.67
   7   8   0   89.13    3.52
   7   8   1    6.92    0.84
   7   8   1    7.21    0.82
   7   8   2   52.56    2.44
   7   8   2   49.63    2.30
   7   8   3    8.19    0.82
   7   8   3    7.68    0.77
   7   8   4   18.83    1.19
   7   8   4   18.25    1.11
   7   8   5   14.24    0.90
   7   8   5   13.34    0.82
  -7   9   5    8.34    0.73
  -7   9   5    9.67    0.85
  -7   9   4   22.85    1.39
  -7   9   4   25.01    1.56
  -7   9   3   12.89    1.07
   7   9  -3   13.39    1.13
  -7   9   2   43.06    2.15
   7   9  -2   40.13    2.11
   7   9  -2   41.81    2.10
   7   9  -1   17.05    1.25
   7   9  -1   18.56    1.37
   7   9  -1   17.74    1.29
   7   9   0   17.55    1.32
   7   9   0   17.01    1.27
   7   9   1   45.63    2.25
   7   9   1   45.59    2.19
   7   9   2    0.88    0.37
   7   9   2    0.25    0.25
   7   9   3   43.79    2.02
   7   9   3   43.54    1.96
   7   9   4   12.86    0.90
   7   9   4   12.21    0.86
  -7  10   5    2.20    0.34
  -7  10   5    1.69    0.36
  -7  10   4   14.18    1.00
  -7  10   4   14.32    1.07
  -7  10   3   28.13    1.56
  -7  10   2   23.05    1.44
   7  10  -1    1.82    0.44
  -7  10   1    1.77    0.44
   7  10  -1    1.96    0.55
   7  10   0   33.26    1.82
   7  10   0   33.71    1.77
   7  10   1   16.57    1.21
   7  10   1   18.94    1.24
   7  10   2   73.19    2.84
   7  10   2   72.36    2.80
   7  10   3    4.18    0.52
   7  10   3    3.63    0.47
   7  10   4   15.21    0.90
   7  10   4   14.28    0.86
  -7  11   4    4.57    0.51
  -7  11   4    4.04    0.51
  -7  11   3    3.40    0.49
  -7  11   3    3.63    0.55
  -7  11   2   14.19    1.03
  -7  11   1   37.65    1.86
   7  11  -1   38.97    1.86
   7  11   0    8.29    0.82
   7  11   0    8.58    0.79
   7  11   1   73.47    2.82
   7  11   1   74.86    2.81
   7  11   2    0.53    0.21
   7  11   2    0.85    0.27
   7  11   3   63.60    2.32
   7  11   3   64.78    2.33
  -7  12   3   17.72    1.00
  -7  12   3   15.26    0.98
  -7  12   2    9.31    0.75
  -7  12   1    4.14    0.50
  -7  12   0   23.78    1.32
   7  12   0   26.70    1.35
   7  12   1    2.50    0.38
   7  12   1    4.01    0.48
   7  12   2   11.80    0.78
   7  12   2   10.85    0.75
  -7  13   1   38.98    1.61
  -7  13   0   11.23    0.76
   8 -10  -2    2.46    0.36
   8 -10  -2    2.24    0.35
   8 -10  -1   16.32    0.97
   8 -10  -1   16.57    0.99
   8 -10   0    0.87    0.24
   8 -10   0    1.19    0.27
   8 -10   0    1.66    0.33
   8 -10   1   21.46    1.06
   8 -10   1   22.41    1.18
   8  -9  -3    7.73    0.68
   8  -9  -3    8.15    0.68
   8  -9  -2   22.83    1.27
   8  -9  -2   23.87    1.29
   8  -9  -1   11.70    0.90
   8  -9  -1   14.55    0.96
   8  -9   0    4.64    0.52
   8  -9   0    4.98    0.54
   8  -9   0    4.53    0.56
   8  -9   1    4.97    0.50
   8  -9   1    5.41    0.61
   8  -9   2   32.43    1.55
   8  -9   3    4.71    0.49
   8  -8  -4    0.79    0.24
   8  -8  -3   27.65    1.44
   8  -8  -3   26.62    1.42
   8  -8  -2   27.28    1.49
   8  -8  -2   26.92    1.45
   8  -8  -1   13.96    1.02
   8  -8  -1   13.79    1.00
   8  -8  -1   14.51    1.04
   8  -8   0    3.65    0.50
   8  -8   0    2.78    0.44
   8  -8   0    3.36    0.54
   8  -8   1   18.87    1.09
   8  -8   1   18.97    1.25
   8  -8   2    9.03    0.81
   8  -8   3   22.62    1.23
   8  -7  -4    0.95    0.26
   8  -7  -4    1.77    0.36
   8  -7  -3    4.68    0.59
   8  -7  -3    4.49    0.57
   8  -7  -2   29.96    1.63
   8  -7  -2   29.42    1.58
   8  -7  -1   13.03    1.04
   8  -7  -1   12.90    0.99
   8  -7  -1   12.62    1.04
   8  -7   0    8.75    0.81
   8  -7   0    9.05    0.80
   8  -7   0    9.02    0.88
   8  -7   1   35.69    1.88
   8  -7   2   41.81    2.01
   8  -7   3   20.47    1.14
   8  -7   3   19.79    1.21
   8  -6  -5    4.46    0.49
   8  -6  -5    4.66    0.50
   8  -6  -4    5.52    0.59
   8  -6  -4    6.09    0.64
   8  -6  -3   59.41    2.48
   8  -6  -3   53.71    2.40
   8  -6  -2   17.94    1.26
   8  -6  -2   18.46    1.24
   8  -6  -2   18.94    1.29
   8  -6  -1   23.07    1.45
   8  -6  -1   20.45    1.33
   8  -6  -1   24.77    1.54
   8  -6   0    6.91    0.74
   8  -6   0    6.74    0.69
   8  -6   0    6.07    0.76
   8  -6   1   18.13    1.35
   8  -6   2   10.42    0.88
   8  -6   2    8.26    0.85
   8  -6   3   57.19    2.32
   8  -6   3   54.70    2.34
   8  -6   4   10.55    0.79
   8  -6   4    9.30    0.73
   8  -5  -5    3.84    0.51
   8  -5  -5    3.95    0.48
   8  -5  -4    7.74    0.73
   8  -5  -4    8.54    0.81
   8  -5  -3    7.31    0.81
   8  -5  -3    7.49    0.79
   8  -5  -2   45.36    2.21
   8  -5  -2   43.60    2.13
   8  -5  -2   48.18    2.29
   8  -5  -1   18.44    1.29
   8  -5  -1   16.01    1.15
   8  -5  -1   18.01    1.34
   8  -5   0   52.72    2.38
   8  -5   0   57.67    2.64
   8  -5   1   26.06    1.53
   8  -5   1   24.47    1.62
   8  -5   2   88.05    3.31
   8  -5   2   82.72    3.33
   8  -5   3   11.80    0.98
   8  -5   3   11.13    0.95
   8  -5   4   53.19    2.17
   8  -5   4   49.27    2.03
   8  -5   5    6.04    0.54
   8  -4  -6   28.24    1.34
   8  -4  -5    0.00    0.19
   8  -4  -5    0.28    0.20
   8  -4  -4    4.22    0.58
   8  -4  -4    4.68    0.64
   8  -4  -3   29.58    1.72
   8  -4  -2    1.91    0.48
   8  -4  -2    1.42    0.40
   8  -4  -2    2.00    0.43
   8  -4  -1   28.71    1.70
   8  -4  -1   28.67    1.62
   8  -4  -1   32.30    1.89
   8  -4   0   16.00    1.19
   8  -4   0   13.11    1.07
   8  -4   0   15.41    1.30
   8  -4   1   34.78    1.90
   8  -4   1   33.76    1.95
   8  -4   2    0.81    0.36
   8  -4   2    1.11    0.41
   8  -4   3  121.06    4.14
   8  -4   3  110.43    3.98
   8  -4   4    2.49    0.44
   8  -4   5   14.32    0.91
   8  -3  -6    2.15    0.36
   8  -3  -5   12.33    0.96
   8  -3  -5   12.53    0.93
   8  -3  -4    7.83    0.79
   8  -3  -4    7.74    0.83
   8  -3  -3   13.71    1.08
   8  -3  -3   15.30    1.20
   8  -3  -3   15.69    1.22
   8  -3  -2   62.26    2.76
   8  -3  -2   58.70    2.61
   8  -3  -2   66.67    2.86
   8  -3  -1   13.70    1.15
   8  -3  -1   15.73    1.29
   8  -3   0   17.79    1.30
   8  -3   0   14.73    1.15
   8  -3   0   16.42    1.35
   8  -3   1    3.33    0.61
   8  -3   1    3.56    0.61
   8  -3   2  108.61    3.99
   8  -3   2  102.31    3.92
   8  -3   3    4.42    0.64
   8  -3   3    3.56    0.56
   8  -3   4   33.09    1.72
   8  -3   5   14.97    0.96
   8  -2  -6   10.56    0.80
   8  -2  -5    9.24    0.83
   8  -2  -5    8.74    0.80
   8  -2  -4    2.04    0.44
   8  -2  -4    1.72    0.39
   8  -2  -3   18.79    1.31
   8  -2  -3   20.83    1.43
   8  -2  -2   11.23    1.05
   8  -2  -2   12.05    1.11
   8  -2  -1   38.25    2.11
   8  -2  -1   38.33    2.02
   8  -2  -1   36.00    2.09
   8  -2   0    1.36    0.40
   8  -2   0    0.97    0.30
   8  -2   0    0.57    0.27
   8  -2   1   71.15    3.04
   8  -2   1   68.91    3.05
   8  -2   2   57.36    2.61
   8  -2   2   50.96    2.47
   8  -2   3   99.34    3.62
   8  -2   3   85.04    3.34
   8  -2   4    1.61    0.38
   8  -2   5   31.03    1.51
   8  -1  -6    2.93    0.43
   8  -1  -5    4.21    0.58
   8  -1  -5    4.14    0.56
   8  -1  -4   18.90    1.31
   8  -1  -4   22.35    1.42
   8  -1  -4   22.14    1.43
   8  -1  -3    8.03    0.82
   8  -1  -3    9.66    0.96
   8  -1  -3    7.28    0.84
   8  -1  -2   32.94    1.88
   8  -1  -2   31.25    1.84
   8  -1  -2   33.63    2.07
   8  -1  -1   24.35    1.56
   8  -1  -1   20.57    1.44
   8  -1  -1   22.44    1.58
   8  -1   0   18.85    1.45
   8  -1   0   17.26    1.25
   8  -1   0   18.17    1.43
   8  -1   1   84.79    3.45
   8  -1   1   78.04    3.35
   8  -1   2   48.21    2.42
   8  -1   2   42.46    2.19
   8  -1   3    5.79    0.76
   8  -1   3    5.74    0.67
   8  -1   4   34.92    1.82
   8  -1   5   27.79    1.41
   8   0  -6    8.25    0.71
   8   0  -5    0.44    0.22
   8   0  -5    0.24    0.23
   8   0  -4    0.32    0.23
   8   0  -4    0.27    0.24
   8   0  -3   22.61    1.50
   8   0  -3   21.69    1.43
   8   0  -3   22.87    1.52
   8   0  -3   22.91    1.62
   8   0  -2   84.74    3.42
   8   0  -2   79.23    3.32
   8   0  -2   88.08    3.53
   8   0  -1   27.65    1.78
   8   0  -1   25.58    1.62
   8   0  -1   28.43    1.80
   8   0   0    3.58    0.59
   8   0   0    3.84    0.57
   8   0   0    4.43    0.70
   8   0   1   42.09    2.21
   8   0   1   38.90    2.12
   8   0   2    7.02    0.85
   8   0   2    6.41    0.77
   8   0   3   44.90    2.23
   8   0   4    3.70    0.56
   8   0   5    0.56    0.23
   8   1  -6    3.29    0.42
   8   1  -6    3.20    0.46
   8   1  -5    3.76    0.53
   8   1  -5    3.73    0.53
   8   1  -4   19.93    1.39
   8   1  -4   20.14    1.36
   8   1  -4   22.16    1.41
   8   1  -3    8.40    0.92
   8   1  -3    7.64    0.83
   8   1  -3    7.72    0.85
   8   1  -3    7.80    0.94
   8   1  -2   29.24    1.80
   8   1  -2   25.09    1.53
   8   1  -2   27.71    1.68
   8   1  -2   27.55    1.77
   8   1  -1   16.52    1.32
   8   1  -1   14.32    1.18
   8   1  -1   15.46    1.31
   8   1   0   23.33    1.58
   8   1   0   19.74    1.49
   8   1   1   91.15    3.61
   8   1   1   81.54    3.41
   8   1   2   52.34    2.48
   8   1   2   48.10    2.30
   8   1   3    5.90    0.75
   8   1   4   37.64    1.86
   8   1   5   30.95    1.48
   8   1   5   32.37    1.43
   8   2  -6   10.51    0.77
   8   2  -6   11.41    0.81
   8   2  -5    7.65    0.71
   8   2  -5    7.92    0.78
   8   2  -5    7.34    0.75
   8   2  -4    1.51    0.44
   8   2  -4    1.52    0.40
   8   2  -4    1.35    0.36
   8   2  -3   20.72    1.50
   8   2  -3   21.87    1.42
   8   2  -3   21.30    1.44
   8   2  -3   20.96    1.55
   8   2  -2   15.88    1.31
   8   2  -2   13.15    1.08
   8   2  -2   15.53    1.22
   8   2  -2   15.45    1.29
   8   2  -1   42.08    2.26
   8   2  -1   38.42    2.02
   8   2  -1   39.12    2.19
   8   2   0    0.54    0.33
   8   2   0    1.73    0.45
   8   2   1   66.70    2.92
   8   2   1   62.27    2.82
   8   2   2   57.27    2.62
   8   2   3   97.53    3.64
   8   2   3   95.73    3.46
   8   2   4    2.80    0.45
   8   2   4    2.95    0.44
   8   2   5   32.77    1.45
   8   2   5   32.17    1.46
   8   3  -6    1.94    0.34
   8   3  -6    1.78    0.33
   8   3  -5   11.93    0.90
   8   3  -5   11.51    0.93
   8   3  -4    7.68    0.77
   8   3  -4    7.98    0.87
   8   3  -4    8.47    0.85
   8   3  -4    8.01    0.83
   8   3  -3   14.38    1.21
   8   3  -3   14.53    1.13
   8   3  -3   16.11    1.21
   8   3  -2   71.22    3.11
   8   3  -2   64.03    2.76
   8   3  -2   66.70    2.89
   8   3  -2   67.81    3.09
   8   3  -1   15.16    1.29
   8   3  -1   13.68    1.12
   8   3  -1   15.15    1.28
   8   3   0   15.12    1.28
   8   3   0   14.94    1.23
   8   3   1    1.95    0.46
   8   3   1    2.41    0.48
   8   3   2  113.81    4.19
   8   3   2  116.53    4.05
   8   3   3    3.46    0.57
   8   3   3    3.03    0.50
   8   3   4   39.90    1.82
   8   3   4   41.15    1.86
   8   3   5   18.94    1.06
   8   4  -6   28.46    1.34
   8   4  -5   -0.21    0.20
   8   4  -5    0.07    0.19
   8   4  -4    4.86    0.63
  -8   4   4    4.16    0.61
   8   4  -4    5.51    0.71
   8   4  -4    5.32    0.67
   8   4  -3   31.47    1.89
   8   4  -3   32.44    1.77
   8   4  -3   32.70    1.84
   8   4  -2    2.05    0.48
   8   4  -2    2.39    0.50
   8   4  -1   34.08    1.98
   8   4  -1   34.62    1.84
   8   4  -1   34.17    1.98
   8   4   0   16.25    1.28
   8   4   0   15.56    1.24
   8   4   1   35.50    1.93
   8   4   1   33.15    1.80
   8   4   1   32.28    1.79
   8   4   2    1.14    0.38
   8   4   2    0.77    0.32
   8   4   3  143.84    4.72
   8   4   3  147.47    4.76
   8   4   4    1.96    0.37
   8   4   5   15.87    0.93
  -8   5   5    3.80    0.52
  -8   5   4   10.00    0.97
   8   5  -4   10.04    0.96
   8   5  -3    8.81    0.92
   8   5  -2   51.59    2.54
   8   5  -1   19.37    1.43
   8   5  -1   17.09    1.23
   8   5   0   61.71    2.73
   8   5   0   56.96    2.55
   8   5   1   25.98    1.60
   8   5   1   26.08    1.56
   8   5   2  107.66    3.83
   8   5   2  106.38    3.83
   8   5   3   16.83    1.15
   8   5   4   63.85    2.46
  -8   6   5    3.81    0.53
  -8   6   4    5.60    0.71
   8   6  -4    5.90    0.71
   8   6  -3   59.80    2.66
   8   6  -2   22.40    1.48
   8   6  -1   24.92    1.61
   8   6  -1   26.32    1.55
   8   6  -1   24.90    1.47
   8   6   0    7.05    0.81
   8   6   0    6.85    0.77
   8   6   1   24.89    1.50
   8   6   1   24.97    1.52
   8   6   2   10.10    0.85
   8   6   2   10.87    0.92
   8   6   3   76.00    2.86
   8   6   4   12.75    0.87
  -8   7   5    5.81    0.59
  -8   7   4    2.12    0.44
   8   7  -3    6.55    0.79
   8   7  -2   33.39    1.83
   8   7  -1   15.25    1.15
   8   7  -1   14.89    1.12
   8   7  -1   15.40    1.12
   8   7   0    9.79    0.89
   8   7   0    9.83    0.92
   8   7   0    8.77    0.83
   8   7   1   41.43    1.94
   8   7   1   42.96    2.02
   8   7   1   39.14    1.83
   8   7   2   56.82    2.39
   8   7   3   25.23    1.36
   8   7   4   36.88    1.58
  -8   8   4    1.44    0.31
  -8   8   4    1.15    0.34
  -8   8   3   31.21    1.53
   8   8  -3   33.78    1.70
  -8   8   2   31.99    1.62
   8   8  -2   34.13    1.75
  -8   8   1   16.13    1.09
   8   8  -1   15.79    1.14
   8   8  -1   16.53    1.17
   8   8  -1   15.81    1.11
   8   8   0    4.54    0.57
  -8   8   0    3.99    0.53
   8   8   0    3.75    0.52
   8   8   0    4.11    0.58
   8   8   1   24.29    1.40
   8   8   1   22.38    1.28
   8   8   2   11.70    0.90
   8   8   2   11.12    0.80
   8   8   3   29.91    1.44
  -8   9   4   -0.01    0.20
  -8   9   3    8.03    0.68
  -8   9   3    9.91    0.84
  -8   9   2   23.97    1.31
   8   9  -2   27.00    1.41
  -8   9   1   15.78    1.04
   8   9  -1   15.51    1.02
   8   9   0    4.51    0.55
  -8   9   0    3.69    0.51
   8   9   0    4.81    0.59
   8   9   1    7.99    0.73
   8   9   1    7.54    0.68
   8   9   2   42.54    1.80
   8   9   2   40.19    1.68
   8   9   3    6.73    0.57
  -8  10   3   16.25    1.00
  -8  10   2    3.55    0.44
  -8  10   1   17.38    1.02
   8  10   0    1.45    0.34
  -8  10   0    0.96    0.27
  -8  10  -1   24.15    1.22
   8  10   1   25.99    1.29
   8  10   1   25.50    1.24
   9  -7  -2    2.30    0.35
   9  -7  -1   15.44    0.90
   9  -7  -1   17.10    0.96
   9  -7   0    1.03    0.27
   9  -7   1   12.05    0.81
   9  -6  -3    2.42    0.35
   9  -6  -2   22.16    1.18
   9  -6  -1    2.71    0.38
   9  -6  -1    3.06    0.42
   9  -6   0   17.79    1.11
   9  -6   1   -0.03    0.19
   9  -6   2   15.54    0.94
   9  -5  -3   13.37    0.88
   9  -5  -2    0.88    0.27
   9  -5  -2    0.84    0.29
   9  -5  -1   45.30    1.93
   9  -5  -1   50.34    2.10
   9  -5   0   17.77    1.16
   9  -5   1   14.40    1.00
   9  -5   2    6.32    0.57
   9  -5   2    5.80    0.59
   9  -4  -4    0.96    0.25
   9  -4  -3    6.27    0.63
   9  -4  -2   57.37    2.30
   9  -4  -2   57.38    2.36
   9  -4  -1    3.92    0.51
   9  -4  -1    3.48    0.52
   9  -4   0   47.51    2.13
   9  -4   1    2.55    0.41
   9  -4   1    1.64    0.36
   9  -4   2   36.42    1.65
   9  -4   2   34.55    1.64
   9  -4   3    3.63    0.42
   9  -3  -4    5.18    0.53
   9  -3  -3    5.00    0.57
   9  -3  -3    5.71    0.62
   9  -3  -2    1.87    0.41
   9  -3  -2    2.21    0.41
   9  -3  -1   68.50    2.67
   9  -3  -1   74.91    2.88
   9  -3   0   10.38    0.87
   9  -3   0    9.88    0.90
   9  -3   1   10.88    0.89
   9  -3   1    8.87    0.82
   9  -3   2    0.24    0.21
   9  -3   2    0.31    0.18
   9  -3   3   42.01    1.77
   9  -2  -4    1.74    0.31
   9  -2  -4    2.05    0.36
   9  -2  -3    0.63    0.24
   9  -2  -3    0.39    0.23
   9  -2  -2   42.53    1.98
   9  -2  -2   48.24    2.14
   9  -2  -1    1.07    0.29
   9  -2  -1    1.62    0.41
   9  -2   0   56.49    2.38
   9  -2   0   51.38    2.37
   9  -2   1    5.57    0.66
   9  -2   1    4.17    0.58
   9  -2   2   45.87    1.99
   9  -2   2   39.55    1.83
   9  -2   3   10.62    0.80
   9  -1  -4    5.93    0.57
   9  -1  -4    7.10    0.66
   9  -1  -3    3.02    0.46
   9  -1  -3    2.25    0.44
   9  -1  -2    3.42    0.50
   9  -1  -2    3.06    0.49
   9  -1  -2    3.77    0.56
   9  -1  -1   78.12    2.93
   9  -1  -1   68.79    2.75
   9  -1  -1   76.47    3.00
   9  -1   0    0.05    0.21
   9  -1   0    0.84    0.35
   9  -1   1   17.86    1.23
   9  -1   1   15.78    1.12
   9  -1   2    3.60    0.54
   9  -1   2    2.89    0.43
   9  -1   3   38.60    1.75
   9   0  -4    3.86    0.45
   9   0  -4    3.97    0.51
   9   0  -3    0.07    0.20
   9   0  -3   -0.30    0.22
   9   0  -2   36.59    1.80
   9   0  -2   33.00    1.69
   9   0  -2   34.89    1.83
   9   0  -1   21.25    1.33
   9   0  -1   18.23    1.16
   9   0  -1   19.18    1.33
   9   0   0   38.22    1.89
   9   0   0   34.59    1.83
   9   0   1    0.92    0.33
   9   0   1    1.14    0.32
   9   0   2    4.43    0.56
   9   0   2    3.25    0.48
   9   0   3   27.32    1.40
   9   1  -4    6.26    0.59
   9   1  -4    7.50    0.66
   9   1  -3    3.05    0.49
   9   1  -3    2.70    0.44
   9   1  -3    2.89    0.47
   9   1  -2    3.48    0.55
   9   1  -2    3.36    0.47
   9   1  -2    3.63    0.55
   9   1  -1   76.57    2.98
   9   1  -1   68.56    2.72
   9   1  -1   77.08    3.01
   9   1   0    0.65    0.35
   9   1   0    0.29    0.26
   9   1   1   19.74    1.25
   9   1   1   15.79    1.11
   9   1   2    4.38    0.56
   9   1   2    4.64    0.53
   9   1   3   41.37    1.81
   9   2  -4    1.60    0.37
   9   2  -3    0.64    0.29
   9   2  -3    0.21    0.21
   9   2  -2   50.86    2.26
   9   2  -2   47.82    2.10
   9   2  -1    0.29    0.30
   9   2  -1   -0.07    0.19
   9   2  -1    0.10    0.29
   9   2   0   53.09    2.35
   9   2   0   50.10    2.29
   9   2   1    6.57    0.72
   9   2   1    5.57    0.63
   9   2   2   47.23    2.07
   9   2   3   10.70    0.78
   9   3  -4    5.12    0.60
   9   3  -3    4.20    0.55
   9   3  -2    1.84    0.40
   9   3  -1   78.66    3.06
   9   3   0   11.03    0.92
   9   3   0   10.91    0.94
   9   3   1   10.25    0.90
   9   3   1    9.83    0.80
   9   3   2    0.56    0.22
   9   3   3   51.44    1.97
   9   4  -3    6.43    0.68
   9   4  -2   66.36    2.67
   9   4  -1    3.41    0.54
   9   4   0   49.12    2.18
   9   4   1    2.24    0.42
   9   4   2   41.74    1.79
   9   5  -3   12.78    0.94
   9   5  -2    1.69    0.40
   9   5  -1   56.38    2.35
   9   5   0   23.78    1.33
   9   5   1   16.96    1.06
   9   5   2    7.22    0.60
   9   6  -3    1.81    0.36
   9   6  -2   25.18    1.36
   9   6  -1    3.17    0.46
   9   6   0   22.58    1.24
   9   6   1    0.08    0.16
   9   6   1    0.02    0.18
   9   7  -2    2.40    0.38
   9   7  -1   18.41    1.06
   9   7   0    0.28    0.15
   0   0   0    0.00    0.00
TITL ultrasonCr_cu in P2(1)
REM P2(1) (#4 in standard setting)
CELL 1.54184   8.224637  15.141872   8.685142  90.0000  93.3391  90.0000
ZERR    4.00   0.000195   0.000398   0.000206   0.0000   0.0022   0.0000
LATT -1
SYMM -x, y+1/2,-z
SFAC C H O Cr
UNIT 40.00 40.00 16.00 4.00
TREF
HKLF 4
END
;
_shelx_hkl_checksum     73991
_shelx_res_file
;
TITL ULTRASONCR_CU_A.RES IN P2(1)
    H:\su5493\su5493.res
    created by SHELXL-2018/3 at 14:48:12 on 03-Apr-2019
CELL  1.54184  8.22460 15.14190  8.68510 90.00000 93.33900 90.00000
ZERR 2  0.00020  0.00040  0.00020  0.00000  0.00200  0.00000
LATT -1
SYMM -X, Y+ 0.50000, -Z
SFAC C H CL CR N O
UNIT 28 60 2 2 6 18
TEMP 25
L.S. 10
OMIT 0 2 0
OMIT -2 6 1
OMIT 1 5 0
FMAP 2
PLAN  10
SIZE 0.06 0.1 0.16
BOND $H
CONF
ACTA
HTAB
HTAB O4 O1W
EQIV $1 -X+2, Y-1/2, -Z+2
HTAB O8 O2_$1
EQIV $2 X-1, Y, Z-1
HTAB C6 O8_$2
HTAB C6 O5
HTAB C12 CL1
EQIV $3 -X+2, Y+1/2, -Z+2
HTAB C12 O6_$3
EQIV $4 -X+2, Y+1/2, -Z+1
HTAB N3 CL1_$4
EQIV $5 X+1, Y, Z
HTAB N3 O3_$5
HTAB C13 O8_$3
HTAB O1W O7_$4
EQIV $6 -X+1, Y+1/2, -Z+1
HTAB O1W O6_$6
TWIN
DFIX 0.85 .02 O1W H1WA O1W H1WB
DFIX 2.20 .02 H4o H1WB
WGHT    0.107100    0.420100
BASF   0.42187
FVAR       0.57063
CR1   4    0.777285    0.460075    0.774776    11.00000    0.03099    0.02666 =
         0.04008    0.00111   -0.01175   -0.00108
CL1   3    0.968914    0.442692    0.559233    11.00000    0.05404    0.05324 =
         0.06363   -0.00487    0.01042   -0.00093
O1    6    0.715833    0.584179    0.743896    11.00000    0.04858    0.03337 =
         0.05602   -0.00344   -0.01566   -0.00035
O2    6    0.539678    0.668879    0.609505    11.00000    0.05340    0.03254 =
         0.06371    0.00157   -0.01712    0.00475
O3    6    0.246830    0.624097    0.290237    11.00000    0.05726    0.07939 =
         0.05679    0.01023   -0.00142    0.02488
O4    6    0.492698    0.581389    0.246542    11.00000    0.05772    0.09383 =
         0.06726    0.02236    0.00845    0.02253
AFIX 147
H4O   2    0.473620    0.609797    0.167158    11.00000   -1.50000
AFIX   0
O5    6    0.781575    0.340830    0.860776    11.00000    0.06023    0.03988 =
         0.06702    0.00945   -0.02503   -0.00949
O6    6    0.888116    0.265904    1.058149    11.00000    0.08201    0.04711 =
         0.07224    0.01895   -0.01459   -0.00354
O7    6    1.288807    0.283753    1.033857    11.00000    0.07271    0.07666 =
         0.05646    0.00494    0.00325    0.02870
O8    6    1.281268    0.298937    1.288455    11.00000    0.07099    0.04808 =
         0.05214   -0.00049   -0.01633    0.01626
AFIX 147
H8O   2    1.366024    0.270333    1.290499    11.00000   -1.50000
AFIX   0
N1    5    0.564140    0.436535    0.653194    11.00000    0.04020    0.03528 =
         0.05461    0.00161   -0.01083    0.00163
N2    5    0.937395    0.486868    0.955477    11.00000    0.04622    0.03409 =
         0.04486    0.00148   -0.00858   -0.00057
C1    1    0.602040    0.595490    0.642453    11.00000    0.03781    0.03259 =
         0.04499   -0.00163   -0.00542   -0.00268
C2    1    0.545220    0.513971    0.548697    11.00000    0.03665    0.03834 =
         0.04252   -0.00009   -0.00562   -0.00253
AFIX  13
H2    2    0.622057    0.505921    0.467737    11.00000   -1.20000
AFIX   0
C3    1    0.376781    0.524401    0.468279    11.00000    0.03959    0.04578 =
         0.05369    0.00190   -0.01137   -0.00698
AFIX  23
H3A   2    0.337458    0.466321    0.437155    11.00000   -1.20000
H3B   2    0.303802    0.547195    0.542577    11.00000   -1.20000
AFIX   0
C4    1    0.366122    0.583407    0.329495    11.00000    0.04559    0.04131 =
         0.04897   -0.00123   -0.00993   -0.00114
C5    1    0.437644    0.434673    0.767713    11.00000    0.04415    0.07087 =
         0.07099    0.02597   -0.00327   -0.00766
AFIX 137
H8A   2    0.470785    0.395257    0.850250    11.00000   -1.50000
H8B   2    0.336623    0.414570    0.718912    11.00000   -1.50000
H8C   2    0.423522    0.492985    0.808217    11.00000   -1.50000
AFIX   0
C6    1    0.562580    0.352402    0.567493    11.00000    0.07068    0.03501 =
         0.09005   -0.00810   -0.03498   -0.00084
AFIX 137
H6A   2    0.635292    0.356419    0.485227    11.00000   -1.50000
H6B   2    0.454227    0.340600    0.525437    11.00000   -1.50000
H6C   2    0.597207    0.305432    0.636040    11.00000   -1.50000
AFIX   0
C7    1    0.888404    0.329437    0.969879    11.00000    0.05078    0.02934 =
         0.05052   -0.00074   -0.00482    0.00227
C8    1    1.018891    0.401062    0.986654    11.00000    0.04417    0.02990 =
         0.04365   -0.00186   -0.00368    0.00447
AFIX  13
H8    2    1.093246    0.391531    0.904066    11.00000   -1.20000
AFIX   0
C9    1    1.120664    0.396392    1.137982    11.00000    0.06144    0.03494 =
         0.05108   -0.00390   -0.01637    0.00813
AFIX  23
H9A   2    1.181580    0.450948    1.151865    11.00000   -1.20000
H9B   2    1.048333    0.391704    1.221919    11.00000   -1.20000
AFIX   0
C10   1    1.238417    0.319748    1.147336    11.00000    0.04197    0.03892 =
         0.04848    0.00171   -0.01010    0.00125
C11   1    0.838516    0.513942    1.084040    11.00000    0.07951    0.06116 =
         0.05949   -0.01130    0.00062    0.02679
AFIX 137
H11A  2    0.790995    0.570782    1.061941    11.00000   -1.50000
H11B  2    0.906629    0.517222    1.177456    11.00000   -1.50000
H19C  2    0.753661    0.471417    1.096277    11.00000   -1.50000
AFIX   0
C12   1    1.054452    0.557590    0.920801    11.00000    0.06270    0.04619 =
         0.08641    0.01254   -0.03938   -0.01325
AFIX 137
H12A  2    1.108472    0.542490    0.829352    11.00000   -1.50000
H12B  2    1.133630    0.563742    1.005790    11.00000   -1.50000
H12C  2    0.997048    0.612331    0.904808    11.00000   -1.50000
AFIX   0
N3    5    1.027645    0.736991    0.417831    11.00000    0.06950    0.04702 =
         0.06619    0.00016    0.00825    0.00139
AFIX  23
H3C   2    1.036403    0.795574    0.417595    11.00000   -1.20000
H3D   2    1.101606    0.715613    0.356926    11.00000   -1.20000
AFIX   0
C13   1    1.065698    0.703905    0.579562    11.00000    0.10100    0.06619 =
         0.07163    0.00315    0.01040    0.01129
AFIX 137
H13A  2    1.055159    0.640779    0.581505    11.00000   -1.50000
H13B  2    0.991100    0.729742    0.647664    11.00000   -1.50000
H13C  2    1.175078    0.720115    0.612551    11.00000   -1.50000
AFIX   0
C14   1    0.863531    0.712488    0.352634    11.00000    0.07199    0.07122 =
         0.09257   -0.01380    0.00792   -0.00031
AFIX 137
H14A  2    0.854076    0.727475    0.245084    11.00000   -1.50000
H14B  2    0.782581    0.743983    0.406017    11.00000   -1.50000
H14C  2    0.847500    0.650115    0.364519    11.00000   -1.50000
AFIX   0
O1W   6    0.430865    0.670680   -0.004500    11.00000    0.06266    0.06979 =
         0.07953    0.01924    0.01284    0.00072
H1WA  2    0.492477    0.703652   -0.056084    11.00000   -1.50000
H1WB  2    0.340808    0.698616    0.004350    11.00000   -1.50000
HKLF 4
REM  ULTRASONCR_CU_A.RES IN P2(1)
REM wR2 = 0.1459, GooF = S = 1.076, Restrained GooF = 1.075 for all data
REM R1 = 0.0525 for 3864 Fo > 4sig(Fo) and 0.0533 for all 3930 data
REM 268 parameters refined using 4 restraints
END
WGHT      0.1073      0.4203
REM Instructions for potential hydrogen bonds
HTAB O4 O1W
HTAB O8 O2_$1
HTAB C6 O8_$2
HTAB C6 O5
HTAB C12 Cl1
HTAB C12 O6_$3
HTAB N3 Cl1_$4
HTAB N3 O3_$5
HTAB C13 O8_$3
HTAB O1W O7_$4
HTAB O1W O6_$6
REM Highest difference peak  1.142,  deepest hole -0.363,  1-sigma level  0.095
Q1    1   0.6723  0.4604  0.6600  11.00000  0.05    0.86
Q2    1   0.8880  0.4618  0.8771  11.00000  0.05    0.70
Q3    1   0.5678  0.4587  0.5553  11.00000  0.05    0.55
Q4    1   0.9706  0.4635  0.9750  11.00000  0.05    0.39
Q5    1   1.0315  0.4815  1.0544  11.00000  0.05    0.39
Q6    1   0.3404  0.4428  0.3646  11.00000  0.05    0.38
Q7    1   0.2929  0.4049  0.3169  11.00000  0.05    0.38
Q8    1   0.8259  0.5926  0.8317  11.00000  0.05    0.37
Q9    1   1.2309  0.4048  1.2453  11.00000  0.05    0.37
Q10   1   1.1138  0.5019  1.1609  11.00000  0.05    0.32
;
_shelx_res_checksum     74807
data_Global
_journal_date_recd_electronic     2019-03-25
_journal_date_accepted     2019-04-06
_journal_name_full     'Acta Crystallographica, Section E'
_journal_year     2019
_journal_volume     75
_journal_issue      5
_journal_page_first     604
_journal_page_last     606
_journal_paper_category     GM
_journal_paper_doi     10.1107/S2056989019004717
_journal_coeditor_code     SU5493
_publ_contact_author_name     'Boukli-hacene, Leila'
_publ_contact_author_address
;
Laboratoire de Chimie Inorganique et Environnement,
Faculty of Science,
University of Tlemcen
Tlemcen - 13000
Algeria
;
_publ_contact_author_email     'leila.bouklihacene@univ-tlemcen.dz'
_publ_contact_author_fax     '213-43216378'
_publ_contact_author_phone     '213-552355667'
_publ_section_title
;\
Sonochemical synthesis and crystal structure of dimethylammonium
bis[3-carboxy-2-(dimethylamino)propanoato-\k^2^<i>N</i>,<i>O</i>^1^]\
chloridochromium(II) monohydrate
;
loop_
    _publ_author_name
    _publ_author_footnote
    _publ_author_address
    'Saidi, Meriem' .
;
Laboratoire de Chimie Inorganique et Environnement, Faculty of Science,
University of Tlemcen
Tlemcen - 13000
Algeria
;
    'Giorgi, Michel' .
;
Aix-Marseille University, Spectropole, Campus St. Jerome,
52 av. Escadrille Normandie Niemen,
13013 Marseille,
France
;
    'Boukli-hacene, Leila' .
;
Laboratoire de Chimie Inorganique et Environnement, Faculty of Science,
University of Tlemcen
Tlemcen - 13000
Algeria
;
_publ_section_synopsis
;
The title complex was  synthesized sonochemically. The ligand was formed <i>in
situ</i> by hydroamination of fumaric acid. In the crystal, extensive hydrogen
bonding, with the dimethylammonium cation and the water molecule linking the
complex anions, results in the formation of a supramolecular framework.
;
