# Supplementary material for: Sonochemical synthesis and crystal structure of di­methyl­ammonium bis­[3-carb­oxy-2-(di­methyl­amino)­propano­ato-κ2 N,O 1]chlorido­chromium(II) monohydrate
Source: Acta Crystallogr E Crystallogr Commun. 2019 Apr 9;75(Pt 5):604–6. doi: 10.1107/S2056989019004717 (PMC6505618; doi:10.1107/S2056989019004717)
Supplement: Supplementary file 2 [file e-75-00604-Isup2.hkl]

data_I                                                                          
_shelx_title ' ultrasoncr_cu_a.res in P2(1)'                                    
_shelx_refln_list_code          4                                               
_shelx_F_calc_maximum      157.69                                               
_exptl_crystal_F_000       496.00                                               
_reflns_d_resolution_high  0.8259                                               
                                                                                
loop_                                                                           
 _space_group_symop_operation_xyz                                               
 'x, y, z'                                                                      
 '-x, y+1/2, -z'                                                                
                                                                                
_cell_length_a     8.2246                                                       
_cell_length_b    15.1419                                                       
_cell_length_c     8.6851                                                       
_cell_angle_alpha  90.000                                                       
_cell_angle_beta   93.339                                                       
_cell_angle_gamma  90.000                                                       
                                                                                
_shelx_F_squared_multiplier     1.000                                           
                                                                                
loop_                                                                           
 _refln_index_h                                                                 
 _refln_index_k                                                                 
 _refln_index_l                                                                 
 _refln_F_squared_calc                                                          
 _refln_F_squared_meas                                                          
 _refln_F_squared_sigma                                                         
 _refln_observed_status                                                         
   0 -18   0        111.27        136.04         5.25 o                         
   1 -18   0         31.95         32.34         2.18 o                         
   1 -17   0         95.97        103.60         3.40 o                         
   2 -17   0         16.19         13.20         1.53 o                         
   3 -17   0        186.70        169.55         6.01 o                         
   0 -16   0        297.94        382.06        12.92 o                         
   1 -16   0         69.78         65.60         5.55 o                         
   2 -16   0        210.16        210.32         5.67 o                         
   3 -16   0         42.70         46.34         2.95 o                         
   4 -16   0          8.02          6.20         1.17 o                         
   1 -15   0        253.30        290.77        14.07 o                         
   2 -15   0         33.06         30.29         1.91 o                         
   3 -15   0        135.54        122.99         5.74 o                         
   4 -15   0         36.23         34.11         1.96 o                         
   5 -15   0         47.33         42.15         2.50 o                         
   0 -14   0        371.76        466.42        15.77 o                         
   1 -14   0        146.51        290.39        84.94 o                         
   2 -14   0        135.86        158.11         8.42 o                         
   3 -14   0         72.12         73.19         3.15 o                         
   4 -14   0         61.58         54.32         3.68 o                         
   5 -14   0        100.52         86.97         3.32 o                         
   6 -14   0         18.53         16.99         1.18 o                         
   1 -13   0         34.14         80.34        20.05 o                         
   2 -13   0          3.09         15.83        14.36 o                         
   3 -13   0        143.85        140.92         4.77 o                         
   4 -13   0         55.04         48.88         3.68 o                         
   5 -13   0        135.00        126.25         4.42 o                         
   6 -13   0        119.49         95.26         3.41 o                         
   7 -13   0         29.00         27.59         1.96 o                         
   0 -12   0        166.70        199.71        21.42 o                         
   1 -12   0        359.82        373.28        41.86 o                         
   2 -12   0        550.17        569.29        20.49 o                         
   3 -12   0          7.17          6.10         1.13 o                         
   4 -12   0        123.21        122.10         6.38 o                         
   5 -12   0         98.65         90.36         3.81 o                         
   6 -12   0         22.14         21.18         1.61 o                         
   7 -12   0         67.10         62.54         3.61 o                         
   1 -11   0        295.39        392.79        99.66 o                         
   2 -11   0        112.63        101.08         7.09 o                         
   3 -11   0        278.44        259.29         6.42 o                         
   4 -11   0         98.93         97.58         4.84 o                         
   5 -11   0         44.92         47.32         2.73 o                         
   6 -11   0        190.36        162.08         4.29 o                         
   7 -11   0         28.11         27.83         1.40 o                         
   0 -10   0        396.24        480.50        26.70 o                         
   1 -10   0        212.00        290.72       126.98 o                         
   2 -10   0        100.63        114.32         7.16 o                         
   3 -10   0         89.02         87.81         8.27 o                         
   4 -10   0        307.43        284.63         8.99 o                         
   5 -10   0        284.03        259.24         6.14 o                         
   6 -10   0         49.15         44.93         2.13 o                         
   7 -10   0         97.82         86.66         2.78 o                         
   8 -10   0          3.30          3.81         0.61 o                         
   1  -9   0       2562.18       3191.43       765.37 o                         
   2  -9   0         90.87         84.50         5.71 o                         
   3  -9   0        677.91        677.98        23.72 o                         
   4  -9   0          4.02          2.25         1.63 o                         
   5  -9   0        502.14        466.04         8.87 o                         
   6  -9   0        162.86        144.22         4.19 o                         
   7  -9   0         54.48         52.88         2.21 o                         
   8  -9   0         19.55         14.50         0.96 o                         
   0  -8   0       2970.48       3402.55        98.26 o                         
   1  -8   0        198.87        225.39        71.33 o                         
   2  -8   0        604.27        668.57        17.34 o                         
   3  -8   0         74.10         75.41         6.62 o                         
   4  -8   0        596.18        549.58        20.59 o                         
   5  -8   0        335.94        308.10         6.54 o                         
   6  -8   0         72.85         65.34         2.67 o                         
   7  -8   0        253.19        239.73         5.65 o                         
   8  -8   0         11.41         10.00         0.86 o                         
   1  -7   0       1489.20       1571.44       187.24 o                         
   2  -7   0        192.03        184.02         7.49 o                         
   3  -7   0         40.17         38.20         4.38 o                         
   4  -7   0         26.84         43.98         4.98 o                         
   5  -7   0        244.77        200.76        17.83 o                         
   6  -7   0        462.23        406.46         8.02 o                         
   7  -7   0         38.41         37.77         1.94 o                         
   8  -7   0         32.41         27.43         1.47 o                         
   9  -7   0          1.93          3.16         0.83 o                         
   0  -6   0       2832.40       3350.38        92.43 o                         
   1  -6   0        602.62        591.01        16.28 o                         
   2  -6   0       2332.53       2377.46        35.22 o                         
   3  -6   0        693.95        642.29        21.70 o                         
   4  -6   0       1394.02       1267.17        48.76 o                         
   5  -6   0        216.12        183.17        16.20 o                         
   6  -6   0        247.67        218.48         5.20 o                         
   7  -6   0         88.37         85.84         3.39 o                         
   8  -6   0         21.34         20.28         1.29 o                         
   9  -6   0         62.19         54.59         3.41 o                         
   1  -5   0        407.42        825.07        31.01 o                         
   2  -5   0       2799.96       2449.64        37.19 o                         
   3  -5   0        399.69        307.72         9.31 o                         
   4  -5   0        337.42        268.01        12.05 o                         
   5  -5   0        415.15        383.14        19.36 o                         
   6  -5   0        759.43        706.09        14.39 o                         
   7  -5   0         35.42         25.79         1.73 o                         
   8  -5   0        172.84        168.93         7.60 o                         
   9  -5   0         52.45         54.53         3.56 o                         
   0  -4   0       1098.97       1573.92        30.91 o                         
   1  -4   0       3156.68       2967.26        61.91 o                         
   2  -4   0       2286.65       1724.24        17.38 o                         
   3  -4   0        125.82        134.39         4.33 o                         
   4  -4   0        417.77        407.01        11.90 o                         
   5  -4   0        991.10        922.58        27.60 o                         
   6  -4   0         19.80         22.22         5.49 o                         
   7  -4   0         58.68         61.47         2.56 o                         
   8  -4   0         43.77         45.39         2.54 o                         
   9  -4   0        143.33        145.80         6.54 o                         
   1  -3   0       4474.98       5531.72       212.20 o                         
   2  -3   0        225.95        192.84         4.07 o                         
   3  -3   0       1885.63       1884.24        28.02 o                         
   4  -3   0        122.51         98.48         4.33 o                         
   5  -3   0       1398.31       1261.44        27.11 o                         
   6  -3   0        634.08        631.93        31.15 o                         
   7  -3   0          5.91          4.08         0.85 o                         
   8  -3   0         49.73         49.95         2.32 o                         
   9  -3   0         28.70         31.13         1.92 o                         
   0  -2   0       3789.13       5152.04       129.61 o                         
   1  -2   0       3447.62       3166.36        40.36 o                         
   2  -2   0        480.89        413.46         5.35 o                         
   3  -2   0          7.03         12.82         0.93 o                         
   4  -2   0        582.49        585.87        12.25 o                         
   5  -2   0       1155.68       1111.60        29.86 o                         
   6  -2   0         37.91         46.94         5.40 o                         
   7  -2   0        245.22        250.63         7.58 o                         
   8  -2   0          4.63          2.86         0.60 o                         
   9  -2   0        151.85        165.85         7.84 o                         
   1  -1   0       2157.22       2479.84        23.34 o                         
   2  -1   0       1856.87       1731.84        17.57 o                         
   3  -1   0       1279.64       1120.16        11.82 o                         
   4  -1   0        472.73        502.07         8.95 o                         
   5  -1   0       1032.57       1084.30        20.37 o                         
   6  -1   0        640.61        702.21        23.93 o                         
   7  -1   0         33.10         22.92         1.55 o                         
   8  -1   0         66.29         55.34         2.42 o                         
   9  -1   0          0.63          1.06         1.21 o                         
   1   0   0        557.20        495.10         7.61 o                         
   2   0   0        627.08        368.69        12.71 o                         
   3   0   0        107.07        140.18         2.61 o                         
   4   0   0       2438.22       2525.24        33.01 o                         
   5   0   0        331.78        321.48         9.38 o                         
   6   0   0        560.34        575.05        20.90 o                         
   7   0   0         22.30         21.29         1.45 o                         
   8   0   0         12.61         12.05         1.09 o                         
   9   0   0         99.24        111.82         5.57 o                         
   1   1   0       2172.64       2573.52        30.92 o                         
   2   1   0       1834.17       1734.82        26.51 o                         
   3   1   0       1350.00       1156.05        12.90 o                         
   4   1   0        471.95        525.59        10.12 o                         
   5   1   0       1026.52       1073.47        24.04 o                         
   6   1   0        607.41        630.16        18.43 o                         
   7   1   0         32.58         28.00         1.73 o                         
   8   1   0         60.99         66.22         5.51 o                         
   9   1   0          0.47          1.36         0.64 o                         
   0   2   0       3802.91       5407.06        79.63 o                         
   1   2   0       3379.74       2952.19        45.77 o                         
   2   2   0        439.45        432.99         9.84 o                         
   3   2   0          8.99          6.64         0.87 o                         
   4   2   0        575.87        619.89        12.90 o                         
   5   2   0       1157.87       1203.54        32.24 o                         
   6   2   0         35.01         45.13         4.43 o                         
   7   2   0        256.08        269.76         6.04 o                         
   8   2   0          4.93          3.43         1.83 o                         
   9   2   0        140.97        158.35         5.03 o                         
   1   3   0       4491.67       4472.36       132.09 o                         
   2   3   0        243.75        233.29         3.65 o                         
   3   3   0       1872.47       1973.03        22.53 o                         
   4   3   0        110.10        104.13         4.66 o                         
   5   3   0       1412.09       1479.27        30.50 o                         
   6   3   0        623.61        705.20        24.26 o                         
   7   3   0          6.34         10.74         1.31 o                         
   8   3   0         44.26         46.11         2.72 o                         
   9   3   0         28.42         33.67         2.02 o                         
   0   4   0       1135.01       1860.76        23.68 o                         
   1   4   0       3194.07       3215.96        73.70 o                         
   2   4   0       2362.97       1796.27        18.00 o                         
   3   4   0        118.09        142.60         6.98 o                         
   4   4   0        391.83        407.94        12.00 o                         
   5   4   0        967.97       1036.29        29.26 o                         
   6   4   0         18.57         26.94         4.34 o                         
   7   4   0         66.95         73.05         2.43 o                         
   8   4   0         44.11         48.80         2.73 o                         
   9   4   0        136.55        150.74         6.69 o                         
   2   5   0       2845.14       2684.02        25.38 o                         
   3   5   0        378.34        332.56         7.63 o                         
   4   5   0        360.12        287.15        10.16 o                         
   5   5   0        404.38        460.65        17.80 o                         
   6   5   0        752.90        794.88        14.94 o                         
   7   5   0         36.68         31.95         1.57 o                         
   8   5   0        182.62        181.88         7.29 o                         
   9   5   0         53.45         72.97         4.08 o                         
   0   6   0       2795.04       3745.79        54.47 o                         
   1   6   0        578.46        549.21         7.98 o                         
   2   6   0       2347.02       2416.67        26.79 o                         
   3   6   0        716.75        659.80        12.45 o                         
   4   6   0       1388.88       1490.69        36.72 o                         
   5   6   0        219.95        240.56        12.82 o                         
   6   6   0        252.83        242.53         5.04 o                         
   7   6   0         95.48         96.76         3.31 o                         
   8   6   0         19.97         21.32         1.71 o                         
   9   6   0         66.61         69.29         3.81 o                         
   1   7   0       1536.89       1888.71        43.28 o                         
   2   7   0        192.94        219.93         8.73 o                         
   3   7   0         30.60         30.15         2.42 o                         
   4   7   0         26.63         37.66         3.96 o                         
   5   7   0        256.47        294.12        14.80 o                         
   6   7   0        464.77        497.24         9.81 o                         
   7   7   0         35.92         35.98         1.92 o                         
   8   7   0         38.79         29.00         1.55 o                         
   9   7   0          1.70          0.86         0.46 o                         
   0   8   0       2922.83       4021.86        94.62 o                         
   1   8   0        211.83        319.51        19.69 o                         
   2   8   0        619.93        734.82        36.11 o                         
   3   8   0         78.14         63.79         3.72 o                         
   4   8   0        586.78        609.67        25.16 o                         
   5   8   0        341.29        371.29         9.32 o                         
   6   8   0         72.85         71.95         3.46 o                         
   7   8   0        261.53        278.56         6.32 o                         
   8   8   0         12.26         12.57         0.84 o                         
   1   9   0       2585.87       3663.66       203.02 o                         
   2   9   0         88.15         99.76         3.96 o                         
   3   9   0        676.22        716.33        15.15 o                         
   4   9   0          4.04          1.34         1.66 o                         
   5   9   0        502.95        559.34        18.63 o                         
   6   9   0        159.83        176.70         5.90 o                         
   7   9   0         55.74         53.01         2.81 o                         
   8   9   0         18.14         13.30         0.97 o                         
   0  10   0        400.45        527.83        24.99 o                         
   1  10   0        203.28        298.61        46.43 o                         
   2  10   0        113.01        133.02        11.52 o                         
   3  10   0         84.57         83.16         4.82 o                         
   4  10   0        303.78        319.96         7.47 o                         
   5  10   0        267.62        286.38         8.05 o                         
   6  10   0         47.83         49.02         2.78 o                         
   7  10   0         98.19        102.78         3.89 o                         
   8  10   0          3.50          3.68         0.75 o                         
   1  11   0        269.11        338.09        30.60 o                         
   2  11   0        108.25        129.16        13.14 o                         
   3  11   0        293.39        290.38        10.19 o                         
   4  11   0         96.76         97.22         3.00 o                         
   5  11   0         42.15         55.99         4.27 o                         
   6  11   0        193.54        199.45         6.16 o                         
   7  11   0         29.22         25.91         1.75 o                         
   0  12   0        140.25        160.44        17.34 o                         
   1  12   0        371.57        401.51        25.29 o                         
   2  12   0        554.51        598.05        29.79 o                         
   3  12   0          5.64          3.56         0.91 o                         
   4  12   0        127.03        156.19         5.31 o                         
   5  12   0         90.12         94.21         3.86 o                         
   6  12   0         20.06         20.78         1.66 o                         
   7  12   0         71.02         77.61         4.48 o                         
   1  13   0         25.76         39.86         9.76 o                         
   2  13   0          3.16          2.36         0.89 o                         
   3  13   0        151.75        162.46         8.07 o                         
   4  13   0         52.23         48.83         2.68 o                         
   5  13   0        124.27        128.52         6.23 o                         
   6  13   0        120.97        127.54         5.80 o                         
   7  13   0         31.21         34.46         2.33 o                         
   0  14   0        355.06        474.95        16.39 o                         
   1  14   0        150.62        155.98         7.79 o                         
   2  14   0        143.89        153.44         7.70 o                         
   3  14   0         76.30         78.81         5.12 o                         
   4  14   0         57.48         55.30         3.96 o                         
   5  14   0         98.21         97.44         7.86 o                         
   6  14   0         20.41         22.51         1.72 o                         
   1  15   0        254.39        282.63        11.23 o                         
   2  15   0         32.22         38.39         3.44 o                         
   3  15   0        136.64        138.83         6.75 o                         
   4  15   0         38.33         30.72         2.61 o                         
   5  15   0         45.74         46.79         2.00 o                         
   0  16   0        296.72        359.72        12.55 o                         
   1  16   0         68.83         64.17         4.20 o                         
   2  16   0        210.46        211.96         8.68 o                         
   3  16   0         42.46         38.88         2.98 o                         
   4  16   0          6.88          5.80         1.04 o                         
   1  17   0         95.30         93.60         4.76 o                         
   2  17   0         15.39         12.09         1.60 o                         
   3  17   0        188.55        171.48         6.60 o                         
   1  18   0         30.92         30.10         2.12 o                         
  -1 -18   1        116.30        156.17         5.65 o                         
   0 -18   1          5.16         13.74         3.15 o                         
   1 -18   1         68.73         60.48         3.01 o                         
  -3 -17   1          5.35          4.98         0.63 o                         
  -2 -17   1        129.59        134.23         7.50 o                         
  -1 -17   1          0.04          0.72         1.03 o                         
   0 -17   1         51.40         73.66        14.36 o                         
   1 -17   1         44.90         46.04         5.29 o                         
   2 -17   1        235.42        214.63         7.58 o                         
  -4 -16   1         11.57          8.99         0.87 o                         
  -3 -16   1        161.40        146.19         6.01 o                         
  -2 -16   1          3.65         11.86         4.54 o                         
  -1 -16   1        321.80        429.81        14.41 o                         
   0 -16   1         31.05         49.40        10.20 o                         
   1 -16   1         78.10         76.28         7.49 o                         
   2 -16   1         29.60         23.32         2.21 o                         
   3 -16   1         58.34         47.60         2.88 o                         
   4 -16   1         95.14         77.20         2.72 o                         
  -5 -15   1         80.25         69.25         5.14 o                         
  -4 -15   1        108.45         97.21         3.43 o                         
  -3 -15   1         37.26         39.40         3.01 o                         
  -2 -15   1        327.05        387.01         9.33 o                         
  -1 -15   1         33.13         46.20         2.52 o                         
   0 -15   1        125.99        195.04        47.47 o                         
   1 -15   1          7.20          7.26         1.07 o                         
   2 -15   1        208.98        199.65         8.16 o                         
   3 -15   1         13.32          8.57         1.00 o                         
   4 -15   1        106.85         94.01         3.82 o                         
   5 -15   1         24.46         18.10         1.23 o                         
  -6 -14   1         31.78         24.81         1.43 o                         
  -5 -14   1         38.66         36.21         2.06 o                         
  -4 -14   1         61.02         51.67         2.42 o                         
  -3 -14   1        131.53        118.64         5.89 o                         
  -2 -14   1        316.98        282.04         7.57 o                         
  -1 -14   1        282.19        389.48        15.80 o                         
   0 -14   1        507.17        505.07        19.78 o                         
   1 -14   1        396.08        381.67        35.90 o                         
   2 -14   1         92.60         78.72         3.39 o                         
   3 -14   1         64.96         59.33         2.79 o                         
   4 -14   1         93.29         86.14         4.82 o                         
   5 -14   1         45.62         38.21         2.05 o                         
   6 -14   1         86.34         68.97         2.59 o                         
  -6 -13   1         32.77         30.03         1.77 o                         
  -5 -13   1        171.42        159.27         5.14 o                         
  -4 -13   1         83.85         79.02         3.25 o                         
  -3 -13   1         69.95         63.95         4.20 o                         
  -2 -13   1          9.97          2.52         2.18 o                         
  -1 -13   1         36.66         33.07         3.01 o                         
   0 -13   1        160.78        163.31         5.26 o                         
   1 -13   1        106.66        100.25         4.77 o                         
   2 -13   1        233.12        207.04         6.23 o                         
   3 -13   1        217.53        182.83         5.69 o                         
   4 -13   1         14.39         12.76         1.37 o                         
   5 -13   1        174.23        147.47         3.94 o                         
   6 -13   1          6.73          4.04         0.56 o                         
  -7 -12   1         13.42         11.26         1.04 o                         
  -6 -12   1         96.49         90.50         3.56 o                         
  -5 -12   1         66.17         57.45         3.91 o                         
  -4 -12   1         57.39         55.34         2.74 o                         
  -3 -12   1        307.18        287.91         6.95 o                         
  -2 -12   1        468.85        372.36        10.82 o                         
  -1 -12   1         44.91         41.11         2.96 o                         
   0 -12   1        372.46        441.23        12.79 o                         
   1 -12   1        557.88        602.80        40.79 o                         
   2 -12   1        200.63        190.14         5.10 o                         
   3 -12   1        406.93        379.44         8.92 o                         
   4 -12   1         81.93         86.70         3.78 o                         
   5 -12   1        112.98        106.93         3.55 o                         
   6 -12   1         69.22         54.90         2.13 o                         
   7 -12   1         10.65          8.52         1.43 o                         
  -7 -11   1        122.59        114.25         6.95 o                         
  -6 -11   1         20.07         14.70         1.48 o                         
  -5 -11   1        135.45        114.71         4.50 o                         
  -4 -11   1        330.28        289.28        11.08 o                         
  -3 -11   1         70.96         75.92         3.03 o                         
  -2 -11   1        117.02        223.13        88.43 o                         
  -1 -11   1         90.64         79.38         7.87 o                         
   0 -11   1        300.95        374.86        86.35 o                         
   1 -11   1         47.00         35.45         4.79 o                         
   2 -11   1        416.13        385.27        14.71 o                         
   3 -11   1        141.07        130.85         3.89 o                         
   4 -11   1         21.71         18.96         2.20 o                         
   5 -11   1        189.59        173.46         4.67 o                         
   6 -11   1         29.06         24.31         1.49 o                         
   7 -11   1        198.82        173.50         4.61 o                         
  -8 -10   1         59.85         50.46         2.13 o                         
  -7 -10   1          6.97          5.92         0.94 o                         
  -6 -10   1         24.91         22.33         1.85 o                         
  -5 -10   1         67.06         62.52         3.16 o                         
  -4 -10   1        430.22        378.73        11.97 o                         
  -3 -10   1        466.95        423.26        19.10 o                         
  -2 -10   1         75.87         80.38         7.55 o                         
  -1 -10   1        386.62        439.28        17.89 o                         
   0 -10   1        481.85        473.59        19.27 o                         
   1 -10   1        449.07        411.92        17.22 o                         
   2 -10   1        849.49        720.95        20.33 o                         
   3 -10   1        183.65        169.15        12.90 o                         
   4 -10   1        101.02        108.81         3.90 o                         
   5 -10   1        149.41        134.22         4.06 o                         
   6 -10   1        316.49        288.84         6.45 o                         
   7 -10   1         41.28         41.59         1.88 o                         
   8 -10   1         83.16         67.19         2.42 o                         
  -8  -9   1         41.96         40.47         4.37 o                         
  -7  -9   1         49.23         48.53         2.61 o                         
  -6  -9   1        142.59        142.01         5.08 o                         
  -5  -9   1        454.41        406.30        10.26 o                         
  -4  -9   1        410.42        388.99        25.81 o                         
  -3  -9   1         73.88         53.50         6.00 o                         
  -2  -9   1       1870.67       2203.32        73.71 o                         
  -1  -9   1         87.83         68.83         5.04 o                         
   0  -9   1       3197.49       3430.73       573.22 o                         
   1  -9   1        243.62        229.93        11.62 o                         
   2  -9   1        763.84        777.53        20.48 o                         
   3  -9   1       1012.37        920.32        29.23 o                         
   4  -9   1        547.17        528.08        21.58 o                         
   5  -9   1        170.54        149.21         3.64 o                         
   6  -9   1        215.79        187.05         4.89 o                         
   7  -9   1        136.77        124.72         3.54 o                         
   8  -9   1         18.22         15.82         1.19 o                         
  -8  -8   1         52.54         43.22         1.81 o                         
  -7  -8   1        159.21        144.17         4.07 o                         
  -6  -8   1        186.02        177.22         4.76 o                         
  -5  -8   1        163.47        157.44         5.32 o                         
  -4  -8   1         82.34         80.71        10.96 o                         
  -3  -8   1       1066.75        956.59        22.82 o                         
  -2  -8   1        313.26        432.16       202.01 o                         
  -1  -8   1        486.66        725.57        24.43 o                         
   0  -8   1        349.67        284.93        41.55 o                         
   1  -8   1       3862.93       3684.82       236.68 o                         
   2  -8   1        404.07        374.13        15.31 o                         
   3  -8   1         91.23        103.63        12.03 o                         
   4  -8   1        289.69        302.11        23.63 o                         
   5  -8   1        160.04        137.43         3.68 o                         
   6  -8   1        436.64        384.31         8.05 o                         
   7  -8   1         16.87         15.21         1.19 o                         
   8  -8   1         72.01         58.04         2.52 o                         
  -9  -7   1         54.06         49.89         2.55 o                         
  -8  -7   1         43.09         39.45         1.81 o                         
  -7  -7   1         94.68         97.35         3.28 o                         
  -6  -7   1         21.71         24.02         1.58 o                         
  -5  -7   1        233.43        188.14        16.23 o                         
  -4  -7   1        413.30        370.77        15.88 o                         
  -3  -7   1        197.00        196.94         9.12 o                         
  -2  -7   1        759.58        889.60        49.38 o                         
  -1  -7   1        423.39        480.65        15.45 o                         
   0  -7   1        786.64       1211.40       303.16 o                         
   1  -7   1        657.20        580.05        25.53 o                         
   2  -7   1        642.54        654.37        20.45 o                         
   3  -7   1        150.20        136.74         8.36 o                         
   4  -7   1         68.06         54.44         8.68 o                         
   5  -7   1        645.62        572.44        32.74 o                         
   6  -7   1        410.15        367.16         7.75 o                         
   7  -7   1         36.57         28.95         2.64 o                         
   8  -7   1        111.76        109.52         5.77 o                         
   9  -7   1         49.06         36.98         2.49 o                         
  -9  -6   1          8.21          8.83         0.86 o                         
  -8  -6   1         73.61         69.63         3.40 o                         
  -7  -6   1         74.01         72.21         2.80 o                         
  -6  -6   1        125.95        116.91         4.08 o                         
  -5  -6   1        387.82        385.36        16.76 o                         
  -4  -6   1        217.92        201.15        10.81 o                         
  -3  -6   1       1526.69       1379.53        31.38 o                         
  -2  -6   1         44.44         33.74         7.00 o                         
  -1  -6   1       1952.07       2565.98        94.27 o                         
   0  -6   1        269.31        320.63        96.47 o                         
   1  -6   1       5298.12       4881.95       131.86 o                         
   2  -6   1        958.98        867.22        23.57 o                         
   3  -6   1        657.19        705.14        20.99 o                         
   4  -6   1        113.72         81.03         5.41 o                         
   5  -6   1        691.89        648.48        34.12 o                         
   6  -6   1        395.93        369.32         7.57 o                         
   7  -6   1         14.49         12.33         1.39 o                         
   8  -6   1         64.73         55.64         4.14 o                         
   9  -6   1          0.54         -0.09         0.58 o                         
  -9  -5   1        159.35        146.50         7.73 o                         
  -8  -5   1         53.23         53.47         2.22 o                         
  -7  -5   1        148.38        146.51         4.22 o                         
  -6  -5   1         97.17         92.77         3.05 o                         
  -5  -5   1        718.77        632.99        31.55 o                         
  -4  -5   1        408.73        380.81        11.74 o                         
  -3  -5   1       1476.11       1363.18        26.16 o                         
  -2  -5   1        412.37        452.51        15.52 o                         
  -1  -5   1        179.80        219.47         7.61 o                         
   0  -5   1       2200.46       2264.54        89.82 o                         
   1  -5   1        320.92        248.41         6.39 o                         
   2  -5   1       2236.99       1817.04        33.89 o                         
   3  -5   1        667.86        659.54        19.22 o                         
   4  -5   1        643.59        620.26        16.39 o                         
   5  -5   1        154.88        150.94        15.73 o                         
   6  -5   1        198.32        191.17         6.07 o                         
   7  -5   1        508.60        523.34        12.57 o                         
   8  -5   1         71.12         77.75         3.41 o                         
   9  -5   1         58.12         44.19         3.07 o                         
  -9  -4   1         10.61         11.41         1.12 o                         
  -8  -4   1         98.01         91.39         3.40 o                         
  -7  -4   1          2.79          2.04         0.61 o                         
  -6  -4   1        158.06        144.81        14.91 o                         
  -5  -4   1        332.38        320.46        13.72 o                         
  -4  -4   1        650.42        607.83        15.29 o                         
  -3  -4   1        431.41        410.63        10.72 o                         
  -2  -4   1        590.93        458.52         9.78 o                         
  -1  -4   1       4839.59       4706.84        86.23 o                         
   0  -4   1       1717.70       1923.40       140.96 o                         
   1  -4   1       2017.99       2201.35        31.60 o                         
   2  -4   1       1973.92       1901.58        35.20 o                         
   3  -4   1         12.95         11.47         1.59 o                         
   4  -4   1         20.70         15.01         2.25 o                         
   5  -4   1        248.03        217.98        11.74 o                         
   6  -4   1        584.64        604.97        11.88 o                         
   7  -4   1         41.38         39.34         2.96 o                         
   8  -4   1        105.46        105.23         4.18 o                         
   9  -4   1          4.64          6.56         1.40 o                         
  -9  -3   1        216.06        219.74         9.84 o                         
  -8  -3   1         44.47         45.01         3.11 o                         
  -7  -3   1         84.80         86.43         3.06 o                         
  -6  -3   1        100.96         95.38        11.85 o                         
  -5  -3   1        178.28        151.24         8.91 o                         
  -4  -3   1       1977.40       1844.26        25.69 o                         
  -3  -3   1         37.91         51.46         2.72 o                         
  -2  -3   1         83.55        139.98         7.18 o                         
  -1  -3   1        371.48        348.90        14.30 o                         
   0  -3   1       6924.26       6702.40       227.99 o                         
   1  -3   1       2674.59       2317.54        26.55 o                         
   2  -3   1       4279.75       4237.81        41.26 o                         
   3  -3   1       1780.09       1651.23        21.97 o                         
   4  -3   1        897.77        895.74        20.88 o                         
   5  -3   1        311.81        301.08        11.09 o                         
   6  -3   1        241.08        209.40        12.39 o                         
   7  -3   1        321.37        342.67         9.36 o                         
   8  -3   1          9.23         10.58         1.32 o                         
   9  -3   1         40.83         30.37         3.08 o                         
  -9  -2   1          2.78          4.01         0.84 o                         
  -8  -2   1        114.70        115.30         3.67 o                         
  -7  -2   1        106.38        118.27         5.24 o                         
  -6  -2   1        322.87        339.09        21.51 o                         
  -5  -2   1         52.43         66.52         4.66 o                         
  -4  -2   1        153.68        148.11         4.71 o                         
  -3  -2   1        785.79        762.70        12.86 o                         
  -2  -2   1        604.78        640.18        37.54 o                         
  -1  -2   1       6586.91       8678.67       132.87 o                         
   0  -2   1       1228.88       1043.44        41.89 o                         
   1  -2   1        217.18        169.24         4.65 o                         
   2  -2   1       5199.11       5027.39        81.44 o                         
   3  -2   1         29.70          9.66         0.77 o                         
   4  -2   1        338.99        364.73        10.99 o                         
   5  -2   1        250.93        228.19         9.38 o                         
   6  -2   1        370.06        407.78        26.10 o                         
   7  -2   1         23.10         18.88         1.63 o                         
   8  -2   1        198.86        214.97         6.61 o                         
   9  -2   1         15.18         14.98         2.15 o                         
  -9  -1   1        219.35        228.36         8.23 o                         
  -8  -1   1         60.46         68.92         2.75 o                         
  -7  -1   1         65.58         54.02         2.42 o                         
  -6  -1   1        551.06        582.37        22.29 o                         
  -5  -1   1       2522.57       2439.05        38.30 o                         
  -4  -1   1       1336.91       1322.89        17.87 o                         
  -3  -1   1       1935.09       1586.56        17.28 o                         
  -2  -1   1        432.16        631.32        21.62 o                         
  -1  -1   1         37.08         37.39         1.53 o                         
   0  -1   1       4461.68       4163.07        81.82 o                         
   1  -1   1         94.79        113.17         3.06 o                         
   2  -1   1        262.25        159.55         3.00 o                         
   3  -1   1       1262.23       1298.26        13.32 o                         
   4  -1   1       1054.96       1120.03        19.87 o                         
   5  -1   1        114.22        113.75         6.37 o                         
   6  -1   1        201.46        209.26        12.15 o                         
   7  -1   1        481.87        522.26        15.76 o                         
   8  -1   1        222.76        249.97        10.36 o                         
   9  -1   1         52.79         51.51         3.19 o                         
  -9   0   1         54.09         59.87         2.42 o                         
  -8   0   1         80.75         83.35         3.06 o                         
  -7   0   1         95.18        104.86         3.53 o                         
  -6   0   1         62.86         74.95         6.78 o                         
  -5   0   1        588.88        621.57        16.36 o                         
  -4   0   1        429.27        425.12         7.99 o                         
  -3   0   1       5734.66       5428.25        55.33 o                         
  -2   0   1       6132.89       5130.51        48.91 o                         
  -1   0   1      24867.07      29758.98       244.24 o                         
   0   0   1          4.64          1.37         0.48 o                         
   1   0   1       4441.25       4777.48        49.61 o                         
   2   0   1        744.91        815.64        11.79 o                         
   3   0   1        324.87        474.84         6.88 o                         
   4   0   1         77.44        116.73         4.90 o                         
   5   0   1       3057.87       2923.36        52.50 o                         
   6   0   1        612.79        641.32        18.98 o                         
   7   0   1          8.57         11.66         1.22 o                         
   8   0   1        113.36        124.26         4.89 o                         
   9   0   1          1.54          3.19         0.70 o                         
  -9   1   1        215.00        226.85         8.08 o                         
  -8   1   1         54.93         47.26         2.24 o                         
  -7   1   1         62.28         57.10         2.49 o                         
  -6   1   1        563.89        586.07        31.12 o                         
  -5   1   1       2505.37       2471.02        44.63 o                         
  -4   1   1       1278.09       1249.64        17.08 o                         
  -3   1   1       1922.60       1679.12        19.82 o                         
  -2   1   1        444.78        643.09        16.35 o                         
  -1   1   1         36.54         36.83         1.38 o                         
   0   1   1       4461.72       4418.08       182.16 o                         
   1   1   1         92.55        118.34         4.47 o                         
   2   1   1        291.42        211.18         3.64 o                         
   3   1   1       1267.43       1334.47        15.04 o                         
   4   1   1       1086.25       1168.01        20.54 o                         
   5   1   1         99.77        123.55         7.81 o                         
   6   1   1        196.94        197.16         9.60 o                         
   7   1   1        466.63        523.12        10.90 o                         
   8   1   1        223.08        264.95        14.75 o                         
   9   1   1         52.55         54.47         6.06 o                         
  -9   2   1          2.36          0.24         0.43 o                         
  -8   2   1        123.40        122.16         3.81 o                         
  -7   2   1        106.06        124.18         3.89 o                         
  -6   2   1        322.96        370.33        23.75 o                         
  -5   2   1         58.26         78.31         6.80 o                         
  -4   2   1        148.81        141.52         5.11 o                         
  -3   2   1        763.71        788.49        21.18 o                         
  -2   2   1        601.36        650.91        33.24 o                         
  -1   2   1       6580.72       8764.68       157.70 o                         
   0   2   1       1239.45       1178.00        34.29 o                         
   1   2   1        177.17         75.38         4.34 o                         
   2   2   1       5090.27       4896.80        42.83 o                         
   3   2   1         27.23         13.28         1.46 o                         
   4   2   1        346.64        367.39        13.91 o                         
   5   2   1        240.58        223.96         8.02 o                         
   6   2   1        359.40        421.74        14.74 o                         
   7   2   1         24.10         21.49         1.79 o                         
   8   2   1        185.24        197.88         6.80 o                         
   9   2   1         14.59         18.55         1.53 o                         
  -9   3   1        210.80        241.39         9.39 o                         
  -8   3   1         43.40         44.82         2.17 o                         
  -7   3   1         79.55         82.91         2.62 o                         
  -6   3   1        101.12        115.63        12.64 o                         
  -5   3   1        174.54        191.98        14.76 o                         
  -4   3   1       1993.46       2004.03        59.48 o                         
  -3   3   1         40.46         39.33         1.81 o                         
  -2   3   1        101.66        146.01        10.92 o                         
  -1   3   1        373.94        378.64         5.67 o                         
   0   3   1       6884.62       6497.63        75.09 o                         
   1   3   1       2729.69       2411.50        33.12 o                         
   2   3   1       4355.54       4313.21        48.10 o                         
   3   3   1       1720.74       1659.74        21.28 o                         
   4   3   1        873.97        919.35        22.32 o                         
   5   3   1        295.94        297.69         9.58 o                         
   6   3   1        247.21        267.50        11.54 o                         
   7   3   1        309.60        355.48         7.62 o                         
   8   3   1          8.75          6.73         1.02 o                         
   9   3   1         41.15         30.75         1.83 o                         
  -9   4   1          9.55         10.46         1.66 o                         
  -8   4   1        100.99        105.28         3.42 o                         
  -7   4   1          2.41          1.02         0.43 o                         
  -6   4   1        155.15        174.86        16.02 o                         
  -5   4   1        315.24        356.68        21.51 o                         
  -4   4   1        640.61        645.17        17.74 o                         
  -3   4   1        473.45        490.33         8.51 o                         
  -2   4   1        589.52        540.21         7.64 o                         
  -1   4   1       4889.36       5196.57        55.17 o                         
   0   4   1       1726.03       1973.49       130.87 o                         
   1   4   1       1932.14       2050.75        23.67 o                         
   2   4   1       1967.93       1887.60        17.43 o                         
   3   4   1         17.07         10.51         1.21 o                         
   4   4   1         16.04         17.72         2.02 o                         
   5   4   1        265.66        309.16        14.08 o                         
   6   4   1        594.89        700.16        13.11 o                         
   7   4   1         41.51         39.28         2.03 o                         
   8   4   1         99.54        103.13         3.25 o                         
   9   4   1          4.51          6.87         1.29 o                         
  -9   5   1        160.02        173.02         7.21 o                         
  -8   5   1         51.41         55.64         3.50 o                         
  -7   5   1        160.51        142.95         3.25 o                         
  -6   5   1        105.40         92.62         2.04 o                         
  -5   5   1        717.85        788.97        35.72 o                         
  -4   5   1        382.26        405.01        18.20 o                         
  -3   5   1       1489.24       1390.45        23.68 o                         
  -2   5   1        451.99        514.09        14.92 o                         
  -1   5   1        174.94        182.93         2.99 o                         
   0   5   1       2152.18       2195.45        44.32 o                         
   1   5   1        332.84        259.03         3.95 o                         
   2   5   1       2152.21       1817.75        19.47 o                         
   3   5   1        654.61        686.57        14.15 o                         
   4   5   1        660.18        669.93        18.21 o                         
   5   5   1        154.03        167.93         8.53 o                         
   6   5   1        185.44        183.52         4.62 o                         
   7   5   1        529.76        592.80        13.72 o                         
   8   5   1         70.49         79.88         3.43 o                         
   9   5   1         60.67         52.05         3.25 o                         
  -9   6   1          7.94          9.73         1.41 o                         
  -8   6   1         81.32         77.92         2.73 o                         
  -7   6   1         74.64         70.12         2.79 o                         
  -6   6   1        119.22        113.38         3.08 o                         
  -5   6   1        409.42        475.25        27.28 o                         
  -4   6   1        227.92        244.89         9.28 o                         
  -3   6   1       1523.18       1584.61        26.86 o                         
  -1   6   1       1970.75       2591.10        40.66 o                         
   0   6   1        265.65        357.53        19.46 o                         
   1   6   1       5254.23       5028.45        72.10 o                         
   2   6   1        987.67       1023.14        13.50 o                         
   3   6   1        668.06        696.32        14.92 o                         
   4   6   1        128.84         99.69         6.11 o                         
   5   6   1        690.29        723.33        31.49 o                         
   6   6   1        399.60        442.45         9.37 o                         
   7   6   1         13.40         12.96         1.14 o                         
   8   6   1         72.02         76.50         3.28 o                         
   9   6   1          0.44          0.16         0.37 o                         
  -9   7   1         53.18         56.50         3.25 o                         
  -8   7   1         42.32         46.59         2.00 o                         
  -7   7   1        102.27         92.71         3.24 o                         
  -6   7   1         24.05         20.75         1.41 o                         
  -5   7   1        217.77        251.24        19.27 o                         
  -4   7   1        384.18        381.37        12.58 o                         
  -3   7   1        198.82        195.60         5.82 o                         
  -2   7   1        784.40        950.20        15.85 o                         
  -1   7   1        420.43        470.78        14.85 o                         
   0   7   1        798.96       1615.96        30.39 o                         
   1   7   1        671.06        714.14        15.88 o                         
   2   7   1        617.39        657.99        10.39 o                         
   3   7   1        167.55        175.09         6.07 o                         
   4   7   1         78.96         74.69         7.08 o                         
   5   7   1        645.55        716.18        24.66 o                         
   6   7   1        401.41        419.71        13.18 o                         
   7   7   1         39.93         47.29         2.16 o                         
   8   7   1        112.01        126.15         3.41 o                         
  -8   8   1         53.67         49.29         1.73 o                         
  -7   8   1        162.31        156.09         4.35 o                         
  -6   8   1        194.72        185.37         4.99 o                         
  -5   8   1        161.80        176.62         4.56 o                         
  -4   8   1         78.29         89.52         6.06 o                         
  -3   8   1       1064.70       1115.10        17.81 o                         
  -2   8   1        319.79        733.24        18.41 o                         
  -1   8   1        498.88        641.75        19.86 o                         
   0   8   1        358.04        360.63        18.29 o                         
   1   8   1       3841.18       4445.99       147.53 o                         
   2   8   1        407.13        424.56         8.26 o                         
   3   8   1         89.10         81.09         4.80 o                         
   4   8   1        289.17        320.88        14.95 o                         
   5   8   1        163.36        182.74         5.59 o                         
   6   8   1        443.93        469.80        11.51 o                         
   7   8   1         17.75         21.70         1.80 o                         
   8   8   1         71.48         71.47         2.93 o                         
  -8   9   1         42.76         48.01         2.23 o                         
  -7   9   1         56.90         54.50         2.30 o                         
  -6   9   1        147.89        143.72         4.22 o                         
  -5   9   1        437.47        410.94        10.53 o                         
  -4   9   1        408.12        484.98        19.28 o                         
  -3   9   1         78.66         70.53         3.84 o                         
  -2   9   1       1906.49       2283.99        35.48 o                         
  -1   9   1         89.50         81.75         6.66 o                         
   0   9   1       3168.41       3662.31       203.54 o                         
   1   9   1        248.29        295.48         7.50 o                         
   2   9   1        778.27        883.31        21.02 o                         
   3   9   1        980.22        945.73        20.53 o                         
   4   9   1        553.47        562.55        28.14 o                         
   5   9   1        187.11        191.44         5.26 o                         
   6   9   1        215.38        227.16         6.85 o                         
   7   9   1        125.74        139.96         4.82 o                         
   8   9   1         18.81         23.80         1.53 o                         
  -8  10   1         60.67         53.33         3.13 o                         
  -7  10   1          5.84          5.64         0.83 o                         
  -6  10   1         20.38         19.91         1.81 o                         
  -5  10   1         65.41         62.77         3.22 o                         
  -4  10   1        421.34        400.67         9.85 o                         
  -3  10   1        439.34        465.84        12.15 o                         
  -2  10   1         78.04         89.67         4.29 o                         
  -1  10   1        415.89        455.17        27.40 o                         
   0  10   1        483.44        482.44        10.73 o                         
   1  10   1        441.10        564.26        35.04 o                         
   2  10   1        823.36        758.47        14.38 o                         
   3  10   1        198.30        178.88         8.12 o                         
   4  10   1        102.67        112.49         3.75 o                         
   5  10   1        143.26        157.81         5.45 o                         
   6  10   1        306.72        352.35         9.19 o                         
   7  10   1         43.32         54.64         3.64 o                         
   8  10   1         78.46         77.35         2.21 o                         
  -7  11   1        126.56        117.60         4.04 o                         
  -6  11   1         22.77         15.61         1.56 o                         
  -5  11   1        127.12        126.32         4.73 o                         
  -4  11   1        324.87        339.30         6.99 o                         
  -3  11   1         70.40         70.25         3.74 o                         
  -2  11   1        122.36        224.31        28.48 o                         
  -1  11   1         92.54         97.19         6.40 o                         
   0  11   1        279.41        331.38        21.37 o                         
   1  11   1         44.57         41.42         3.02 o                         
   2  11   1        428.62        459.79        15.52 o                         
   3  11   1        140.55        153.97         5.50 o                         
   4  11   1         24.08         22.60         1.52 o                         
   5  11   1        191.88        185.73         9.97 o                         
   6  11   1         27.05         29.22         2.03 o                         
   7  11   1        194.06        227.62         6.11 o                         
  -7  12   1         14.13         12.70         1.53 o                         
  -6  12   1         91.19         91.48         3.65 o                         
  -5  12   1         69.19         71.62         4.63 o                         
  -4  12   1         52.18         58.07         2.97 o                         
  -3  12   1        301.50        313.22        25.22 o                         
  -2  12   1        473.13        408.84         9.82 o                         
  -1  12   1         57.75         49.21         3.12 o                         
   0  12   1        377.94        394.18        28.53 o                         
   1  12   1        559.78        691.61        49.28 o                         
   2  12   1        190.63        217.19         8.22 o                         
   3  12   1        415.14        428.00        14.98 o                         
   4  12   1         79.71         84.63         3.71 o                         
   5  12   1        105.82        121.20         4.43 o                         
   6  12   1         67.57         71.34         3.06 o                         
   7  12   1         10.72          9.99         2.32 o                         
  -7  13   1        129.98        119.62         4.94 o                         
  -6  13   1         28.31         33.66         1.93 o                         
  -5  13   1        162.26        167.05         5.18 o                         
  -4  13   1         84.49         99.92         3.95 o                         
  -3  13   1         74.01         73.99         4.97 o                         
  -2  13   1          9.59          0.52         0.83 o                         
  -1  13   1         38.02         42.48         3.59 o                         
   0  13   1        143.66        164.07         4.47 o                         
   1  13   1        113.01        112.03         8.72 o                         
   2  13   1        243.21        253.29        10.86 o                         
   3  13   1        204.99        194.56         9.18 o                         
   4  13   1         10.90          8.77         1.14 o                         
   5  13   1        183.63        182.29         5.43 o                         
   6  13   1          6.95         10.04         1.06 o                         
  -6  14   1         31.29         28.88         2.24 o                         
  -5  14   1         37.76         36.10         1.66 o                         
  -4  14   1         63.37         65.18         3.11 o                         
  -3  14   1        131.27        146.04         7.30 o                         
  -2  14   1        321.70        327.40        12.61 o                         
  -1  14   1        287.80        356.68        13.47 o                         
   0  14   1        512.65        542.92        20.84 o                         
   1  14   1        378.03        394.45        14.52 o                         
   2  14   1         90.31         98.29         5.98 o                         
   3  14   1         74.73         71.04         4.88 o                         
   4  14   1        100.44         93.93         5.28 o                         
   5  14   1         42.72         45.85         3.10 o                         
   6  14   1         90.29         98.59         3.50 o                         
  -5  15   1         78.59         75.71         4.94 o                         
  -4  15   1        105.08        109.12         5.43 o                         
  -3  15   1         38.79         43.97         3.50 o                         
  -2  15   1        336.55        347.23        12.86 o                         
  -1  15   1         32.38         39.03         3.56 o                         
   0  15   1        128.20        210.77        60.33 o                         
   1  15   1          6.52          6.51         1.38 o                         
   2  15   1        205.99        228.50         9.67 o                         
   3  15   1         14.94         13.10         1.90 o                         
   4  15   1        107.62         90.59         4.79 o                         
   5  15   1         28.25         25.69         2.03 o                         
  -4  16   1          9.97          7.30         1.20 o                         
  -3  16   1        155.12        153.38         6.69 o                         
  -2  16   1          4.19          4.73         1.20 o                         
  -1  16   1        325.33        386.14        13.35 o                         
   0  16   1         30.20         37.72        13.98 o                         
   1  16   1         74.38         80.22         4.82 o                         
   2  16   1         27.37         28.66         2.67 o                         
   3  16   1         62.24         53.52         3.53 o                         
   4  16   1         99.32         88.90         4.23 o                         
  -3  17   1          5.63          3.56         0.80 o                         
  -2  17   1        129.37        118.42         5.40 o                         
  -1  17   1          0.06          0.64         0.61 o                         
   0  17   1         51.70         67.65        17.84 o                         
   1  17   1         45.24         45.60         3.10 o                         
   2  17   1        239.68        244.15         8.81 o                         
   3  17   1         20.36         20.74         1.84 o                         
  -3 -17   2         68.27         62.48         3.07 o                         
  -2 -17   2          6.21          7.42         0.66 o                         
  -1 -17   2         69.07        104.74        17.14 o                         
   0 -17   2         42.05         39.13         1.86 o                         
   1 -17   2        187.68        172.33         4.50 o                         
   2 -17   2         53.74         52.11         2.82 o                         
  -4 -16   2         83.57         77.89         2.61 o                         
  -3 -16   2          0.85          0.90         0.40 o                         
  -2 -16   2        167.17        189.69        10.74 o                         
  -1 -16   2         43.79         39.39         2.18 o                         
   0 -16   2         83.35        102.71        18.27 o                         
   1 -16   2         75.94         84.30         3.53 o                         
   2 -16   2         45.31         46.74         7.46 o                         
   3 -16   2         31.70         20.01         1.84 o                         
   4 -16   2         29.56         24.06         1.84 o                         
  -5 -15   2        174.12        170.90         6.60 o                         
  -4 -15   2         49.84         41.89         2.05 o                         
  -3 -15   2        109.67        120.42         5.71 o                         
  -2 -15   2         10.56          9.56         1.15 o                         
  -1 -15   2        223.82        327.06        48.42 o                         
   0 -15   2         31.27         29.21         2.02 o                         
   1 -15   2        235.06        222.85         7.81 o                         
   2 -15   2         12.71         10.22         1.12 o                         
   3 -15   2        119.82        101.05         3.46 o                         
   4 -15   2         81.23         66.93         2.19 o                         
   5 -15   2         19.83         15.34         1.53 o                         
  -6 -14   2         29.26         22.65         1.90 o                         
  -5 -14   2         11.45          8.44         0.95 o                         
  -4 -14   2        115.41        112.41         3.94 o                         
  -3 -14   2         28.03         33.28         3.88 o                         
  -2 -14   2        268.30        353.89        12.55 o                         
  -1 -14   2         62.77        176.24         8.07 o                         
   0 -14   2        138.17        161.75         7.49 o                         
   1 -14   2        125.86        116.58         3.45 o                         
   2 -14   2        108.77         95.19         3.74 o                         
   3 -14   2        130.29        106.18         3.82 o                         
   4 -14   2         35.09         36.44         2.14 o                         
   5 -14   2        145.35        134.60         3.84 o                         
   6 -14   2         26.22         21.17         1.66 o                         
  -6 -13   2         43.03         37.98         1.97 o                         
  -5 -13   2         40.58         43.19         2.31 o                         
  -4 -13   2         54.94         53.23         2.70 o                         
  -3 -13   2         53.51         65.36         4.85 o                         
  -2 -13   2        146.86        188.02         8.25 o                         
  -1 -13   2         69.24         80.37         4.94 o                         
   0 -13   2        206.45        187.38         8.16 o                         
   1 -13   2        267.99        243.63         6.85 o                         
   2 -13   2        125.75        110.99         4.19 o                         
   3 -13   2         25.66         20.99         2.58 o                         
   4 -13   2        149.40        131.17         4.72 o                         
   5 -13   2         19.11         18.07         1.20 o                         
   6 -13   2        101.03         90.03         4.91 o                         
  -7 -12   2         35.08         29.96         1.62 o                         
  -6 -12   2         57.95         51.61         2.51 o                         
  -5 -12   2         77.47         72.45         3.31 o                         
  -4 -12   2        168.95        172.07        10.53 o                         
  -3 -12   2        343.04        319.06        11.81 o                         
  -2 -12   2         68.74         83.40        11.42 o                         
  -1 -12   2         96.38        200.41        79.45 o                         
   0 -12   2        366.47        396.29        23.60 o                         
   1 -12   2        138.86        131.54         5.53 o                         
   2 -12   2        259.30        233.76         5.85 o                         
   3 -12   2        186.38        168.44         5.61 o                         
   4 -12   2         24.43         15.29         1.52 o                         
   5 -12   2         93.27         83.00         2.85 o                         
   6 -12   2         75.86         61.97         2.74 o                         
   7 -12   2         31.66         23.36         1.31 o                         
  -7 -11   2         41.56         45.89         2.23 o                         
  -6 -11   2          7.32          8.09         1.14 o                         
  -5 -11   2        169.65        162.93         5.46 o                         
  -4 -11   2         22.26         20.00         1.63 o                         
  -3 -11   2        435.62        374.78        11.89 o                         
  -2 -11   2        222.74        200.22        13.45 o                         
  -1 -11   2        346.69        387.13        60.25 o                         
   0 -11   2        177.49        157.60        10.71 o                         
   1 -11   2        355.14        333.71        13.64 o                         
   2 -11   2        241.77        218.50         7.01 o                         
   3 -11   2        121.23         99.22         3.98 o                         
   4 -11   2        225.73        205.67        11.43 o                         
   5 -11   2         15.23         14.34         1.54 o                         
   6 -11   2        147.03        120.68         4.53 o                         
   7 -11   2          2.62          2.79         0.63 o                         
  -8 -10   2         10.57          7.22         0.77 o                         
  -7 -10   2         71.81         62.59         2.84 o                         
  -6 -10   2         53.32         51.50         2.80 o                         
  -5 -10   2        191.29        173.81         5.78 o                         
  -4 -10   2        240.81        241.28         8.61 o                         
  -3 -10   2         51.24         33.63         5.03 o                         
  -2 -10   2         99.47        104.37         8.47 o                         
  -1 -10   2         43.05         65.69         7.58 o                         
   0 -10   2        157.64        157.10        10.14 o                         
   1 -10   2         22.62         30.79         3.83 o                         
   2 -10   2        473.07        429.02        18.29 o                         
   3 -10   2        826.51        749.62        16.85 o                         
   4 -10   2         68.40         65.23         2.99 o                         
   5 -10   2        111.00         98.33         3.94 o                         
   6 -10   2         19.46         23.76         1.83 o                         
   7 -10   2        185.44        174.62         5.11 o                         
  -8  -9   2         74.82         71.67         2.78 o                         
  -7  -9   2        117.42        119.49         4.31 o                         
  -6  -9   2          2.82          0.32         0.65 o                         
  -5  -9   2        187.12        192.31         6.15 o                         
  -4  -9   2        584.03        525.49        40.75 o                         
  -3  -9   2       1306.41       1095.86        37.88 o                         
  -2  -9   2        292.18        226.60        12.15 o                         
  -1  -9   2       1014.00       1452.95       397.03 o                         
   0  -9   2         47.31         55.71         5.61 o                         
   1  -9   2        600.87        584.94        21.31 o                         
   2  -9   2        602.63        586.75        21.85 o                         
   3  -9   2        388.11        379.71        17.31 o                         
   4  -9   2        127.38        125.71         4.42 o                         
   5  -9   2        123.81        114.70         3.71 o                         
   6  -9   2         75.43         62.21         2.57 o                         
   7  -9   2          1.23          0.12         0.48 o                         
   8  -9   2        119.55         99.52         4.76 o                         
  -8  -8   2         90.73         83.15         3.19 o                         
  -7  -8   2         42.22         35.76         2.56 o                         
  -6  -8   2         18.52         19.12         1.75 o                         
  -5  -8   2         43.53         39.07         2.32 o                         
  -4  -8   2        538.21        453.10        26.82 o                         
  -3  -8   2         24.01         22.90         3.79 o                         
  -2  -8   2       1715.66       1782.52        43.10 o                         
  -1  -8   2       1098.31        996.73        44.60 o                         
   0  -8   2       1998.56       2005.11        66.53 o                         
   1  -8   2         63.90         53.90         5.50 o                         
   2  -8   2        115.28         97.85         7.62 o                         
   3  -8   2        906.66        764.86        25.29 o                         
   4  -8   2         61.54         64.08         6.93 o                         
   5  -8   2        349.84        339.42         6.79 o                         
   6  -8   2         28.43         23.95         1.59 o                         
   7  -8   2        143.45        126.10         4.42 o                         
   8  -8   2         28.61         27.71         2.49 o                         
  -9  -7   2          7.00          7.06         1.07 o                         
  -8  -7   2         96.73         91.09         3.48 o                         
  -7  -7   2         43.08         34.50         2.85 o                         
  -6  -7   2          7.53          8.49         1.20 o                         
  -5  -7   2         11.82          5.35         0.99 o                         
  -4  -7   2        182.10        143.71        13.63 o                         
  -3  -7   2       1743.32       1563.98        50.80 o                         
  -2  -7   2          4.63          5.30         1.85 o                         
  -1  -7   2        402.68        626.03       103.77 o                         
   0  -7   2        678.58        679.08        29.28 o                         
   1  -7   2        804.54        738.84        22.40 o                         
   2  -7   2        330.11        313.95        13.61 o                         
   3  -7   2        101.13        111.40         8.01 o                         
   4  -7   2        451.25        472.29        21.36 o                         
   5  -7   2        140.99        128.56         3.47 o                         
   6  -7   2         82.62         78.26         2.92 o                         
   7  -7   2          0.54          1.72         1.32 o                         
   8  -7   2        142.34        128.30         6.17 o                         
  -9  -6   2         76.78         68.00         3.62 o                         
  -8  -6   2         62.49         56.61         2.24 o                         
  -7  -6   2         68.70         68.24         3.30 o                         
  -6  -6   2        302.80        304.83         7.83 o                         
  -5  -6   2        251.25        241.34        10.39 o                         
  -4  -6   2        487.55        452.99        17.21 o                         
  -3  -6   2        133.36        111.72         7.29 o                         
  -2  -6   2       1104.68       1357.02        59.69 o                         
  -1  -6   2        947.07        885.33        33.33 o                         
   0  -6   2       2788.08       2847.14        83.01 o                         
   1  -6   2       3883.37       3224.18        66.00 o                         
   2  -6   2       1173.90       1088.77        28.73 o                         
   3  -6   2        976.14        908.84        26.16 o                         
   4  -6   2        492.45        532.62        24.67 o                         
   5  -6   2        512.43        522.44        19.29 o                         
   6  -6   2        475.04        440.02         8.96 o                         
   7  -6   2        124.01        118.30         4.60 o                         
   8  -6   2         27.85         28.93         3.31 o                         
   9  -6   2         64.80         47.69         2.88 o                         
  -9  -5   2          2.49          2.64         0.61 o                         
  -8  -5   2        153.38        140.18         3.91 o                         
  -7  -5   2        109.33        103.79         3.68 o                         
  -6  -5   2         58.44         53.42         2.26 o                         
  -5  -5   2         19.23         22.43         3.06 o                         
  -4  -5   2       1167.61       1018.50        28.37 o                         
  -3  -5   2       1068.85       1031.52        39.10 o                         
  -2  -5   2       1181.44       1429.88        32.80 o                         
  -1  -5   2        152.16        184.12        17.92 o                         
   0  -5   2       1044.42        824.27        24.32 o                         
   1  -5   2       1299.84       1263.32        34.07 o                         
   2  -5   2        588.20        549.96        17.30 o                         
   3  -5   2        242.39        272.80        16.86 o                         
   4  -5   2        900.81        920.26        31.06 o                         
   5  -5   2         40.01         40.90         4.24 o                         
   6  -5   2        216.94        209.68         6.38 o                         
   7  -5   2         44.24         38.73         2.55 o                         
   8  -5   2        279.24        262.33         8.18 o                         
   9  -5   2         21.30         18.66         1.26 o                         
  -9  -4   2        183.96        176.07         5.05 o                         
  -8  -4   2          8.53          5.49         0.77 o                         
  -7  -4   2          3.10          0.09         0.52 o                         
  -6  -4   2        149.43        153.51         3.93 o                         
  -5  -4   2        599.44        531.45        15.69 o                         
  -4  -4   2        210.56        146.52        10.28 o                         
  -3  -4   2        874.88        745.64        30.44 o                         
  -2  -4   2       2312.61       3217.46        85.27 o                         
  -1  -4   2        128.52        143.49         8.55 o                         
   0  -4   2        821.78        559.40        21.54 o                         
   1  -4   2         95.39         97.75         3.22 o                         
   2  -4   2       1359.23       1320.06        31.31 o                         
   3  -4   2        833.19        802.72        22.01 o                         
   4  -4   2         16.91         15.13         2.97 o                         
   5  -4   2        409.45        430.87        17.15 o                         
   6  -4   2         75.04         74.41         3.24 o                         
   7  -4   2        340.49        348.58         9.43 o                         
   8  -4   2          2.98          2.92         0.83 o                         
   9  -4   2        126.22        108.95         3.57 o                         
  -9  -3   2          5.80          6.30         0.89 o                         
  -8  -3   2        196.70        191.71         5.92 o                         
  -7  -3   2        428.40        404.85        12.29 o                         
  -6  -3   2         28.04         30.95         4.61 o                         
  -5  -3   2         19.75          7.27         1.63 o                         
  -4  -3   2        528.56        473.29        13.29 o                         
  -3  -3   2       1975.41       1957.84        94.47 o                         
  -2  -3   2        288.73        417.43         8.17 o                         
  -1  -3   2        456.18        519.36         8.09 o                         
   0  -3   2         61.95         73.30         2.77 o                         
   1  -3   2       2668.06       2668.57        30.73 o                         
   2  -3   2       1429.83       1479.41        21.32 o                         
   3  -3   2       1251.94       1246.66        24.52 o                         
   4  -3   2        527.76        548.10        18.28 o                         
   5  -3   2         23.74         24.34         3.73 o                         
   6  -3   2        311.59        339.08         8.04 o                         
   7  -3   2         97.43         91.19         4.03 o                         
   8  -3   2        331.68        323.75         9.67 o                         
   9  -3   2          1.02          0.85         0.42 o                         
  -9  -2   2        145.07        139.15         8.76 o                         
  -8  -2   2         43.87         35.69         2.34 o                         
  -7  -2   2         23.97         24.40         1.56 o                         
  -6  -2   2        247.13        252.02        13.58 o                         
  -5  -2   2        181.85        188.61         8.38 o                         
  -4  -2   2        134.07        132.86         6.26 o                         
  -3  -2   2        261.44        214.39         6.42 o                         
  -2  -2   2       1171.27       1792.44        26.09 o                         
  -1  -2   2       2641.22       2307.23        27.44 o                         
   0  -2   2       1528.40       1595.67        26.22 o                         
   1  -2   2       2015.22       1656.60        21.77 o                         
   2  -2   2        985.59       1029.23        13.19 o                         
   3  -2   2       2569.73       2601.07        43.68 o                         
   4  -2   2        409.47        440.14        10.98 o                         
   5  -2   2        259.81        247.00        10.39 o                         
   6  -2   2        211.18        197.47         5.33 o                         
   7  -2   2        330.12        360.73         9.69 o                         
   8  -2   2        150.56        166.24         9.82 o                         
   9  -2   2        142.45        130.97         9.70 o                         
  -9  -1   2          7.99         10.46         0.91 o                         
  -8  -1   2         94.49         99.90         3.41 o                         
  -7  -1   2        513.70        525.01        14.16 o                         
  -6  -1   2         56.31         62.82         8.84 o                         
  -5  -1   2          4.75          6.63         1.42 o                         
  -4  -1   2        184.69        179.98         6.32 o                         
  -3  -1   2       3183.87       3191.29        36.83 o                         
  -2  -1   2       1705.88       2179.25        17.44 o                         
  -1  -1   2       2773.69       2597.56        24.98 o                         
   0  -1   2        979.38        716.93        18.83 o                         
   1  -1   2        343.23        431.34        15.83 o                         
   2  -1   2        849.22        847.01        18.91 o                         
   3  -1   2       2770.05       2784.47        45.98 o                         
   4  -1   2        497.65        589.03        13.10 o                         
   5  -1   2          8.21          7.73         1.91 o                         
   6  -1   2        375.43        411.91        10.52 o                         
   7  -1   2         30.18         28.44         2.19 o                         
   8  -1   2        131.80        138.80         8.82 o                         
   9  -1   2         14.22          9.83         1.09 o                         
  -9   0   2         97.30        106.82         3.14 o                         
  -8   0   2        223.59        257.76         6.94 o                         
  -7   0   2         11.13         10.83         0.95 o                         
  -6   0   2        126.41        137.08         9.67 o                         
  -5   0   2        259.70        258.55         8.60 o                         
  -4   0   2        885.40        871.09        16.64 o                         
  -3   0   2        174.01        140.48         4.06 o                         
  -2   0   2      17838.89      24021.62       160.05 o                         
  -1   0   2       2640.64       2370.20        30.49 o                         
   0   0   2        238.57         99.26         3.18 o                         
   1   0   2       2807.64       2372.42        48.71 o                         
   2   0   2       2511.75       2733.04        35.45 o                         
   3   0   2       7712.95       7543.79        80.20 o                         
   4   0   2       1055.20       1070.04        17.50 o                         
   5   0   2         52.38         26.58         2.77 o                         
   6   0   2         50.47         54.89         5.15 o                         
   7   0   2        652.48        715.45        16.09 o                         
   8   0   2         18.67         20.56         1.75 o                         
   9   0   2         20.36         11.79         1.81 o                         
  -9   1   2          7.76         10.68         0.92 o                         
  -8   1   2         85.80         83.78         2.58 o                         
  -7   1   2        514.87        529.97        10.91 o                         
  -6   1   2         53.41         62.34         7.17 o                         
  -5   1   2          6.14          4.07         2.04 o                         
  -4   1   2        184.04        191.81         6.47 o                         
  -3   1   2       3080.38       3110.82        33.16 o                         
  -2   1   2       1706.47       2122.28        23.70 o                         
  -1   1   2       2876.17       2619.10        29.59 o                         
   0   1   2        987.59        725.84        19.34 o                         
   1   1   2        328.57        426.52         6.71 o                         
   2   1   2        865.77        935.52        10.91 o                         
   3   1   2       2745.69       2816.80        32.47 o                         
   4   1   2        472.25        560.33        11.29 o                         
   5   1   2         10.42          8.15         1.68 o                         
   6   1   2        367.90        401.08        18.40 o                         
   7   1   2         31.06         36.60         2.41 o                         
   8   1   2        132.22        153.90         6.51 o                         
   9   1   2         15.41         13.87         1.18 o                         
  -9   2   2        146.46        151.21         4.72 o                         
  -8   2   2         46.24         45.80         1.86 o                         
  -7   2   2         29.20         22.17         1.35 o                         
  -6   2   2        238.00        286.59        20.90 o                         
  -5   2   2        170.09        188.40         8.28 o                         
  -4   2   2        137.62        146.74         7.76 o                         
  -3   2   2        265.10        246.21         5.49 o                         
  -2   2   2       1176.68       1774.31        18.45 o                         
  -1   2   2       2606.04       2272.58        38.16 o                         
   0   2   2       1592.73       1543.85        34.24 o                         
   1   2   2       1992.05       1727.40        23.69 o                         
   2   2   2        988.34       1065.90        13.07 o                         
   3   2   2       2552.44       2712.46        32.34 o                         
   4   2   2        424.93        418.61         9.36 o                         
   5   2   2        239.12        269.82         9.74 o                         
   6   2   2        214.92        217.36         6.52 o                         
   7   2   2        312.99        343.01         9.16 o                         
   8   2   2        147.89        175.75         8.04 o                         
   9   2   2        138.49        144.94         6.35 o                         
  -9   3   2          5.51          5.65         1.23 o                         
  -8   3   2        196.28        206.55         4.53 o                         
  -7   3   2        438.98        444.57         7.89 o                         
  -6   3   2         24.42         34.58         7.40 o                         
  -5   3   2         15.93         12.04         2.17 o                         
  -4   3   2        519.03        535.17        17.03 o                         
  -3   3   2       1988.19       2240.84        34.86 o                         
  -2   3   2        280.75        340.09         5.63 o                         
  -1   3   2        443.76        491.50         6.17 o                         
   0   3   2         64.63         64.01         2.16 o                         
   1   3   2       2711.01       2828.93        38.00 o                         
   2   3   2       1371.92       1365.36        17.45 o                         
   3   3   2       1288.39       1343.21        19.73 o                         
   4   3   2        507.17        594.61        12.97 o                         
   5   3   2         23.90         26.34         2.77 o                         
   6   3   2        315.18        373.28         7.68 o                         
   7   3   2         98.20        106.97         4.30 o                         
   8   3   2        324.25        353.62         8.94 o                         
   9   3   2          1.34          1.72         0.68 o                         
  -9   4   2        185.60        203.64         8.19 o                         
  -8   4   2          7.98          6.83         1.06 o                         
  -7   4   2          3.30          0.63         0.53 o                         
  -6   4   2        144.36        142.34         3.45 o                         
  -5   4   2        594.87        586.46        37.65 o                         
  -4   4   2        235.99        183.95        20.04 o                         
  -3   4   2        869.60        828.50        13.84 o                         
  -2   4   2       2219.43       2901.63        75.27 o                         
  -1   4   2        124.25        131.85         6.30 o                         
   0   4   2        780.63        595.11         9.37 o                         
   1   4   2         89.10         94.10         2.89 o                         
   2   4   2       1395.16       1531.73        21.12 o                         
   3   4   2        836.17        922.29        15.21 o                         
   4   4   2         20.13         17.93         1.96 o                         
   5   4   2        441.68        469.95        17.15 o                         
   6   4   2         71.83         79.01         2.96 o                         
   7   4   2        329.05        384.86         9.88 o                         
   8   4   2          2.98          2.88         0.75 o                         
   9   4   2        126.90        128.09         5.49 o                         
  -9   5   2          2.74          5.19         1.23 o                         
  -8   5   2        153.23        158.32         7.79 o                         
  -7   5   2        107.41        106.35         2.47 o                         
  -6   5   2         65.17         49.51         1.48 o                         
  -5   5   2         22.15         20.82         6.15 o                         
  -4   5   2       1186.51       1266.96        42.83 o                         
  -3   5   2       1056.48       1413.38        26.78 o                         
  -2   5   2       1189.93       1387.45        51.91 o                         
  -1   5   2        176.70        219.33        13.20 o                         
   0   5   2       1057.64        877.27        23.57 o                         
   1   5   2       1272.38       1187.65        18.70 o                         
   2   5   2        563.18        600.67        12.69 o                         
   3   5   2        246.82        301.34         7.60 o                         
   4   5   2        891.94        997.04        19.33 o                         
   5   5   2         36.12         39.71         3.57 o                         
   6   5   2        234.20        253.55         5.29 o                         
   7   5   2         45.47         53.65         2.87 o                         
   8   5   2        281.57        328.43         8.31 o                         
   9   5   2         20.06         22.16         1.84 o                         
  -9   6   2         76.36         77.27         4.17 o                         
  -8   6   2         63.03         68.74         4.54 o                         
  -7   6   2         65.92         65.14         2.30 o                         
  -6   6   2        311.53        320.59         6.45 o                         
  -5   6   2        250.48        266.08        13.40 o                         
  -4   6   2        482.99        571.15        19.76 o                         
  -3   6   2        127.29        127.93         6.83 o                         
  -2   6   2       1147.97       1579.48        32.74 o                         
  -1   6   2        931.57        820.68        14.81 o                         
   0   6   2       2707.67       2788.55        64.75 o                         
   1   6   2       3936.74       3458.06        67.41 o                         
   2   6   2       1184.07       1255.91        20.04 o                         
   3   6   2        943.77       1003.73        19.53 o                         
   4   6   2        504.31        538.92        13.86 o                         
   5   6   2        528.86        623.85        22.32 o                         
   6   6   2        461.74        455.75        13.26 o                         
   7   6   2        132.72        166.97         5.47 o                         
   8   6   2         26.89         32.13         1.92 o                         
  -9   7   2          7.38          7.36         1.17 o                         
  -8   7   2         98.54        102.46         5.62 o                         
  -7   7   2         43.48         47.36         1.93 o                         
  -6   7   2          7.18          6.18         0.73 o                         
  -5   7   2         10.02          4.84         0.58 o                         
  -4   7   2        186.55        193.54         9.04 o                         
  -3   7   2       1735.28       2128.12        44.64 o                         
  -2   7   2          4.58          3.04         0.87 o                         
  -1   7   2        395.12        539.82        38.81 o                         
   0   7   2        680.40        662.61        11.05 o                         
   1   7   2        748.77        735.74        13.82 o                         
   2   7   2        332.62        339.02        10.53 o                         
   3   7   2        101.82        134.81         6.15 o                         
   4   7   2        467.98        576.45        16.81 o                         
   5   7   2        134.78        148.66         4.40 o                         
   6   7   2         98.10         96.58         4.02 o                         
   7   7   2          0.42          0.62         0.57 o                         
   8   7   2        145.17        174.37         7.33 o                         
  -8   8   2         92.46        101.31         3.65 o                         
  -7   8   2         46.61         40.96         1.79 o                         
  -6   8   2         16.44         15.41         1.34 o                         
  -5   8   2         40.42         39.02         2.32 o                         
  -4   8   2        537.84        577.93        15.08 o                         
  -3   8   2         26.65         97.71         8.90 o                         
  -2   8   2       1718.29       2087.26       110.27 o                         
  -1   8   2       1101.44       1001.30        15.86 o                         
   0   8   2       1988.33       1998.14        29.03 o                         
   1   8   2         70.07         65.08         3.15 o                         
   2   8   2        114.78        124.71         5.12 o                         
   3   8   2        885.83        904.50        22.80 o                         
   4   8   2         65.22         63.19         5.51 o                         
   5   8   2        364.75        377.56         9.12 o                         
   6   8   2         27.69         32.28         2.20 o                         
   7   8   2        137.22        156.66         5.14 o                         
   8   8   2         28.29         34.93         1.83 o                         
  -8   9   2         71.58         78.14         4.65 o                         
  -7   9   2        116.46        127.92         3.76 o                         
  -6   9   2          2.70          0.55         0.55 o                         
  -5   9   2        193.48        186.29         4.80 o                         
  -4   9   2        577.98        587.53        16.20 o                         
  -3   9   2       1325.36       1743.83        46.29 o                         
  -2   9   2        295.33        275.31        16.48 o                         
  -1   9   2       1008.22       1059.20        70.16 o                         
   0   9   2         49.91         52.53         2.96 o                         
   1   9   2        619.68        702.06        15.89 o                         
   2   9   2        592.95        642.70        17.90 o                         
   3   9   2        399.11        425.12        13.84 o                         
   4   9   2        134.05        158.19         4.58 o                         
   5   9   2        123.82        132.54         4.86 o                         
   6   9   2         64.58         67.77         3.28 o                         
   7   9   2          1.04          1.55         0.97 o                         
   8   9   2        114.62        126.79         3.77 o                         
  -8  10   2         11.13         10.89         1.35 o                         
  -7  10   2         77.10         70.73         4.42 o                         
  -6  10   2         48.33         44.32         2.15 o                         
  -5  10   2        184.72        183.41         6.08 o                         
  -4  10   2        230.27        256.33         5.34 o                         
  -3  10   2         52.27         47.48         3.96 o                         
  -2  10   2        103.50        134.68         6.68 o                         
  -1  10   2         40.43         33.39         2.73 o                         
   0  10   2        171.99        178.16         5.60 o                         
   1  10   2         19.99         19.48         2.32 o                         
   2  10   2        466.46        500.19        12.51 o                         
   3  10   2        807.24        859.73        22.53 o                         
   4  10   2         74.94         78.86         3.07 o                         
   5  10   2        114.87        116.30         4.47 o                         
   6  10   2         17.37         20.98         1.75 o                         
   7  10   2        180.21        223.32         6.12 o                         
  -7  11   2         37.87         43.55         3.16 o                         
  -6  11   2          6.29          4.50         1.00 o                         
  -5  11   2        177.95        171.15         6.12 o                         
  -4  11   2         21.85         28.04         2.07 o                         
  -3  11   2        413.55        435.87        14.01 o                         
  -2  11   2        220.58        199.99         7.82 o                         
  -1  11   2        362.03        356.55         9.40 o                         
   0  11   2        177.92        154.02         5.98 o                         
   1  11   2        354.17        396.81        13.06 o                         
   2  11   2        230.19        254.20        16.62 o                         
   3  11   2        130.41        131.96         4.74 o                         
   4  11   2        226.70        239.86        16.82 o                         
   5  11   2         17.74         18.08         2.53 o                         
   6  11   2        143.61        142.46         4.75 o                         
   7  11   2          2.62          2.07         0.51 o                         
  -7  12   2         33.61         28.57         2.30 o                         
  -6  12   2         55.45         51.55         3.71 o                         
  -5  12   2         74.95         79.69         3.23 o                         
  -4  12   2        174.87        192.99         4.99 o                         
  -3  12   2        348.46        348.19         9.24 o                         
  -2  12   2         74.80         98.92         4.78 o                         
  -1  12   2         99.63         97.77        10.86 o                         
   0  12   2        375.49        410.40        12.11 o                         
   1  12   2        139.80        131.03         5.47 o                         
   2  12   2        264.44        289.79         9.51 o                         
   3  12   2        171.04        200.11         6.89 o                         
   4  12   2         20.07         14.59         1.52 o                         
   5  12   2         93.74         94.41         3.72 o                         
   6  12   2         77.68         94.66         3.58 o                         
   7  12   2         31.32         34.76         1.66 o                         
  -6  13   2         44.99         38.64         2.95 o                         
  -5  13   2         45.96         39.35         2.19 o                         
  -4  13   2         55.83         68.08         3.22 o                         
  -3  13   2         52.08         56.59         4.39 o                         
  -2  13   2        146.92        188.64         8.90 o                         
  -1  13   2         60.37         63.71         3.23 o                         
   0  13   2        214.11        215.71         7.04 o                         
   1  13   2        265.71        285.21        11.72 o                         
   2  13   2        117.07        128.79         7.09 o                         
   3  13   2         21.52         14.91         2.24 o                         
   4  13   2        154.03        165.31        15.30 o                         
   5  13   2         19.61         23.97         2.36 o                         
   6  13   2        105.88        118.73         3.66 o                         
  -6  14   2         28.86         20.84         1.81 o                         
  -5  14   2         12.39          9.22         1.76 o                         
  -4  14   2        120.53        126.57         4.36 o                         
  -3  14   2         29.77         28.45         2.88 o                         
  -2  14   2        262.81        343.45        12.95 o                         
  -1  14   2         64.64        181.36         8.59 o                         
   0  14   2        127.80        146.32         6.18 o                         
   1  14   2        130.71        131.07         7.06 o                         
   2  14   2        109.91        133.80         7.12 o                         
   3  14   2        126.29        136.19         7.00 o                         
   4  14   2         33.49         33.46         4.79 o                         
   5  14   2        157.27        192.87         7.33 o                         
  -5  15   2        178.50        173.03         4.52 o                         
  -4  15   2         47.66         49.56         3.34 o                         
  -3  15   2        105.62        116.92         5.98 o                         
  -2  15   2         11.23         18.32         2.42 o                         
  -1  15   2        235.16        381.87        13.59 o                         
   0  15   2         34.34         36.86         2.32 o                         
   1  15   2        227.59        261.21        10.56 o                         
   2  15   2          9.94         10.03         1.75 o                         
   3  15   2        119.70        121.06         6.11 o                         
   4  15   2         87.46         77.52         4.17 o                         
  -4  16   2         81.34         73.43         3.74 o                         
  -3  16   2          0.74          1.41         0.68 o                         
  -2  16   2        169.46        192.99         8.01 o                         
  -1  16   2         43.17         45.42         3.28 o                         
   0  16   2         83.88         94.16        15.56 o                         
   1  16   2         78.80         93.07         5.12 o                         
   2  16   2         40.80         52.51         3.62 o                         
   3  16   2         32.21         30.90         2.55 o                         
   4  16   2         30.35         24.03         1.87 o                         
  -3  17   2         67.57         61.25         3.25 o                         
  -2  17   2          6.39          8.62         1.35 o                         
  -1  17   2         73.78        115.14         5.19 o                         
   0  17   2         42.95         37.47         2.67 o                         
   1  17   2        190.38        200.45         7.64 o                         
   2  17   2         56.27         61.99         3.47 o                         
   3  17   2         48.84         39.95         2.49 o                         
  -2 -17   3         48.07         50.38         6.20 o                         
  -1 -17   3         19.72         18.52         1.18 o                         
   0 -17   3        113.89        104.76         3.16 o                         
   1 -17   3         96.84         92.12         4.05 o                         
  -3 -16   3         68.78         83.24         5.69 o                         
  -2 -16   3          2.43          2.90         0.63 o                         
  -1 -16   3         57.00         57.22         5.77 o                         
   0 -16   3         56.68         51.09         2.30 o                         
   1 -16   3        118.14        109.28         5.06 o                         
   2 -16   3         74.35         64.26         2.43 o                         
   3 -16   3          3.24          1.70         0.50 o                         
  -4 -15   3        111.72        110.70         3.59 o                         
  -3 -15   3         57.42         74.64         3.91 o                         
  -2 -15   3        151.83        167.58         7.21 o                         
  -1 -15   3         68.66         81.66         4.60 o                         
   0 -15   3        238.16        247.56         6.64 o                         
   1 -15   3         85.70         90.33         3.41 o                         
   2 -15   3        125.59        102.26         3.58 o                         
   3 -15   3         26.63         17.74         1.96 o                         
   4 -15   3         23.16         18.67         1.33 o                         
  -5 -14   3         52.65         46.52         3.07 o                         
  -4 -14   3          6.45          6.66         0.77 o                         
  -3 -14   3        161.63        186.50        35.81 o                         
  -2 -14   3         71.39         72.30         4.51 o                         
  -1 -14   3        254.93        241.57         9.51 o                         
   0 -14   3         48.17         40.33         4.86 o                         
   1 -14   3         56.00         56.06         2.77 o                         
   2 -14   3        143.52        134.92         4.52 o                         
   3 -14   3        193.48        175.50         7.61 o                         
   4 -14   3        106.76         91.90         3.45 o                         
   5 -14   3         31.94         31.92         1.69 o                         
  -6 -13   3         18.52         12.38         1.03 o                         
  -5 -13   3         16.33         18.18         1.43 o                         
  -4 -13   3         97.73         95.25         3.33 o                         
  -3 -13   3         29.84         31.85         3.10 o                         
  -2 -13   3        310.01        307.18        11.48 o                         
  -1 -13   3         47.29         43.21         3.53 o                         
   0 -13   3         97.18         97.60         3.86 o                         
   1 -13   3         85.81         64.35         4.45 o                         
   2 -13   3         11.83          6.24         1.06 o                         
   3 -13   3        178.73        160.34         7.52 o                         
   4 -13   3         37.13         33.00         2.56 o                         
   5 -13   3        162.37        141.98         4.50 o                         
   6 -13   3         21.05         21.24         1.30 o                         
  -7 -12   3         55.22         48.41         1.96 o                         
  -6 -12   3         11.20          9.78         1.06 o                         
  -5 -12   3        221.78        222.11         5.15 o                         
  -4 -12   3        126.40        116.37         4.25 o                         
  -3 -12   3         41.96         53.61         3.96 o                         
  -2 -12   3        315.79        333.36        12.37 o                         
  -1 -12   3        256.05        249.24         6.35 o                         
   0 -12   3        141.80        120.61         4.01 o                         
   1 -12   3        322.14        298.57         8.69 o                         
   2 -12   3         17.95         12.70         1.99 o                         
   3 -12   3        135.69        116.65         4.43 o                         
   4 -12   3         83.86         64.51         3.14 o                         
   5 -12   3        139.42        128.43         4.48 o                         
   6 -12   3        106.16        100.29         3.44 o                         
  -7 -11   3         13.16         11.32         1.08 o                         
  -6 -11   3         52.13         46.10         2.41 o                         
  -5 -11   3         59.10         60.11         2.44 o                         
  -4 -11   3        115.86        114.51         4.30 o                         
  -3 -11   3          9.88         13.87         2.03 o                         
  -2 -11   3        164.41        160.90        11.74 o                         
  -1 -11   3        155.79        136.84         4.29 o                         
   0 -11   3        289.24        298.59        10.10 o                         
   1 -11   3        272.04        255.10         7.78 o                         
   2 -11   3        127.46        103.84         4.88 o                         
   3 -11   3        378.80        349.97         9.17 o                         
   4 -11   3         55.19         56.39         2.99 o                         
   5 -11   3        187.30        153.98         4.25 o                         
   6 -11   3         12.56          9.46         1.04 o                         
   7 -11   3        180.95        149.29         6.05 o                         
  -7 -10   3         87.71         85.85         3.27 o                         
  -6 -10   3         31.71         32.02         1.69 o                         
  -5 -10   3         75.84         81.47         2.96 o                         
  -4 -10   3          1.78          0.96         0.58 o                         
  -3 -10   3         76.68         89.10        10.30 o                         
  -2 -10   3         11.83         12.42         3.10 o                         
  -1 -10   3        545.87        443.85        19.17 o                         
   0 -10   3        424.78        380.42        31.01 o                         
   1 -10   3         74.15         81.82         6.32 o                         
   2 -10   3        203.38        216.93         8.90 o                         
   3 -10   3        262.68        213.95         5.87 o                         
   4 -10   3        309.98        259.45         7.52 o                         
   5 -10   3        154.02        142.96         5.04 o                         
   6 -10   3         80.63         75.14         2.67 o                         
   7 -10   3          7.25          5.11         0.71 o                         
  -8  -9   3         28.49         24.38         1.48 o                         
  -7  -9   3         47.34         46.94         2.50 o                         
  -6  -9   3        346.89        344.73         7.31 o                         
  -5  -9   3         25.60         27.07         1.68 o                         
  -4  -9   3        344.13        348.73        11.89 o                         
  -3  -9   3        117.69         93.04        11.75 o                         
  -2  -9   3       1382.43       1230.04        48.32 o                         
  -1  -9   3        226.45        202.63        16.88 o                         
   0  -9   3        189.67        171.64        10.81 o                         
   1  -9   3        137.26        126.56         9.39 o                         
   2  -9   3        879.39        785.48        26.98 o                         
   3  -9   3         69.53         59.86         2.73 o                         
   4  -9   3         32.50         43.32         4.39 o                         
   5  -9   3         38.22         28.39         1.75 o                         
   6  -9   3          8.56          5.69         0.77 o                         
   7  -9   3        114.53        100.53         5.37 o                         
   8  -9   3         18.71         14.45         1.50 o                         
  -8  -8   3         91.56         83.28         3.10 o                         
  -7  -8   3         71.09         69.49         3.20 o                         
  -6  -8   3          1.21          1.12         0.51 o                         
  -5  -8   3        182.65        180.04         4.31 o                         
  -4  -8   3        265.71        194.68        17.74 o                         
  -3  -8   3        464.90        454.20        26.82 o                         
  -2  -8   3        315.97        282.77        13.62 o                         
  -1  -8   3        904.30        966.69        76.46 o                         
   0  -8   3        197.12        171.63        10.20 o                         
   1  -8   3        403.13        359.75        15.75 o                         
   2  -8   3        108.74        121.13        10.25 o                         
   3  -8   3        394.72        389.32        17.48 o                         
   4  -8   3       1227.01       1099.42        16.16 o                         
   5  -8   3          3.34          1.41         0.44 o                         
   6  -8   3         52.84         46.99         1.87 o                         
   7  -8   3         17.85         14.82         2.06 o                         
   8  -8   3         86.44         69.41         3.77 o                         
  -8  -7   3         16.07         14.07         1.26 o                         
  -7  -7   3         39.33         34.38         2.44 o                         
  -6  -7   3        334.01        318.31         9.82 o                         
  -5  -7   3        103.28        102.36         3.05 o                         
  -4  -7   3        491.17        425.91        26.36 o                         
  -3  -7   3         75.91         78.87        10.28 o                         
  -2  -7   3        940.33        930.43        80.32 o                         
  -1  -7   3        552.29        481.36        24.76 o                         
   0  -7   3        214.34        262.75        12.01 o                         
   1  -7   3        163.43        164.10         9.61 o                         
   2  -7   3        252.76        223.17        11.80 o                         
   3  -7   3        585.47        537.06        20.30 o                         
   4  -7   3        620.40        617.91        27.07 o                         
   5  -7   3        115.43        121.32         3.04 o                         
   6  -7   3          5.07          4.36         0.69 o                         
   7  -7   3        106.88        108.38         4.15 o                         
   8  -7   3         65.76         61.85         2.55 o                         
  -9  -6   3          7.54          7.43         1.07 o                         
  -8  -6   3        180.29        173.72         8.75 o                         
  -7  -6   3        191.61        187.82         4.84 o                         
  -6  -6   3         77.30         80.51         2.89 o                         
  -5  -6   3        239.96        246.94         6.86 o                         
  -4  -6   3        130.71        112.60         8.53 o                         
  -3  -6   3       1163.72       1211.60        47.47 o                         
  -2  -6   3        110.02        101.21         7.05 o                         
  -1  -6   3       2051.67       1901.08        61.13 o                         
   0  -6   3        238.08        210.67         9.92 o                         
   1  -6   3        100.52         97.17         6.87 o                         
   2  -6   3        235.57        187.05        10.20 o                         
   3  -6   3        671.32        597.94        20.89 o                         
   4  -6   3        883.31        894.31        26.85 o                         
   5  -6   3        328.62        259.25         4.88 o                         
   6  -6   3         92.44         76.40         2.97 o                         
   7  -6   3         35.79         35.90         2.34 o                         
   8  -6   3        186.73        171.80         5.06 o                         
  -9  -5   3         41.42         41.03         2.70 o                         
  -8  -5   3         23.65         22.72         1.74 o                         
  -7  -5   3         68.25         57.32         2.44 o                         
  -6  -5   3        393.07        378.96         7.27 o                         
  -5  -5   3         79.97         64.52         5.38 o                         
  -4  -5   3        164.85        156.94         9.83 o                         
  -3  -5   3        303.07        238.63        21.80 o                         
  -2  -5   3       1330.73       1270.23        25.10 o                         
  -1  -5   3        832.28        765.46        29.95 o                         
   0  -5   3        328.66        450.76        14.61 o                         
   1  -5   3        167.73        170.26        10.83 o                         
   2  -5   3        723.32        694.46        21.18 o                         
   3  -5   3       1816.41       1650.51        41.26 o                         
   4  -5   3         65.66         71.60         5.33 o                         
   5  -5   3        359.81        355.56         6.92 o                         
   6  -5   3         32.87         28.02         2.00 o                         
   7  -5   3        348.87        328.35         8.90 o                         
   8  -5   3         39.41         35.18         2.09 o                         
  -9  -4   3         15.44         19.24         1.93 o                         
  -8  -4   3         92.21         90.77         5.28 o                         
  -7  -4   3        303.54        283.06         6.47 o                         
  -6  -4   3         89.73         90.04         2.84 o                         
  -5  -4   3        100.00         93.94         6.40 o                         
  -4  -4   3        444.89        410.32        17.85 o                         
  -3  -4   3        186.00        266.52        11.88 o                         
  -2  -4   3        406.02        394.87        13.13 o                         
  -1  -4   3        819.21        918.44        47.15 o                         
   0  -4   3        158.66        149.28         6.10 o                         
   1  -4   3       1080.42       1015.76        25.45 o                         
   2  -4   3        675.47        751.70        21.48 o                         
   3  -4   3       1586.60       1424.05        33.79 o                         
   4  -4   3        982.80        957.10        28.40 o                         
   5  -4   3        216.66        188.70         9.73 o                         
   6  -4   3        152.36        174.24         7.39 o                         
   7  -4   3         83.88         87.76         3.92 o                         
   8  -4   3        377.88        355.30        16.31 o                         
   9  -4   3         13.24         11.14         1.29 o                         
  -9  -3   3         19.44         16.41         1.29 o                         
  -8  -3   3         48.66         45.59         2.06 o                         
  -7  -3   3        140.44        138.77         3.71 o                         
  -6  -3   3        376.74        361.17         6.67 o                         
  -5  -3   3        117.67        122.94         7.21 o                         
  -4  -3   3        242.69        288.65        10.59 o                         
  -3  -3   3        805.98        864.20        24.11 o                         
  -2  -3   3       2981.42       2879.63        58.45 o                         
  -1  -3   3        495.48        479.97         9.17 o                         
   0  -3   3       1770.85       1756.34        30.99 o                         
   1  -3   3       1241.43        973.20        20.05 o                         
   2  -3   3        105.74        123.12         5.69 o                         
   3  -3   3       1031.08       1025.11        22.37 o                         
   4  -3   3        175.07        173.28         7.10 o                         
   5  -3   3        357.07        393.32        14.42 o                         
   6  -3   3        117.08        107.17         3.72 o                         
   7  -3   3        217.82        222.25         9.56 o                         
   8  -3   3          9.56         12.21         1.32 o                         
   9  -3   3        142.77        128.92         5.43 o                         
  -9  -2   3          2.03          1.56         0.51 o                         
  -8  -2   3         68.47         60.68         3.13 o                         
  -7  -2   3         84.27         88.42         2.72 o                         
  -6  -2   3         30.04         33.30         1.62 o                         
  -5  -2   3         29.85         30.86         3.57 o                         
  -4  -2   3        251.72        229.30         9.07 o                         
  -3  -2   3       2375.91       3347.54        48.17 o                         
  -2  -2   3        348.27        325.32         9.71 o                         
  -1  -2   3       1148.06       1030.97        12.78 o                         
   0  -2   3       4246.16       3933.55        52.76 o                         
   1  -2   3        621.50        666.42        16.20 o                         
   2  -2   3        238.61        294.76         8.98 o                         
   3  -2   3       1111.19       1041.64        22.28 o                         
   4  -2   3        842.18        898.61        18.60 o                         
   5  -2   3        478.60        433.24        15.41 o                         
   6  -2   3        252.32        253.87         7.14 o                         
   7  -2   3         30.03         26.25         2.07 o                         
   8  -2   3        278.74        282.85        21.94 o                         
   9  -2   3         29.21         32.59         2.45 o                         
  -9  -1   3         12.50          8.21         1.18 o                         
  -8  -1   3         22.11         25.52         1.93 o                         
  -7  -1   3        184.14        193.26         5.06 o                         
  -6  -1   3        389.27        391.20         8.82 o                         
  -5  -1   3         39.28         39.90         3.97 o                         
  -4  -1   3         97.83         67.57         5.04 o                         
  -3  -1   3         63.72         88.20         4.25 o                         
  -2  -1   3       5436.24       5216.98        68.30 o                         
  -1  -1   3       1062.99        990.61        11.93 o                         
   0  -1   3        326.41        230.53         4.59 o                         
   1  -1   3         70.89         85.88         3.64 o                         
   2  -1   3       4639.07       4498.06        60.21 o                         
   3  -1   3       3177.39       3145.53        52.78 o                         
   4  -1   3         36.62         30.50         2.77 o                         
   5  -1   3        439.26        425.94        14.83 o                         
   6  -1   3         33.33         38.24         2.30 o                         
   7  -1   3         21.65         20.05         1.79 o                         
   8  -1   3         15.82         17.68         1.54 o                         
   9  -1   3        129.54        118.45         5.37 o                         
  -9   0   3          0.25         -0.33         0.57 o                         
  -8   0   3         69.41         69.03         2.32 o                         
  -7   0   3        637.01        652.97        11.45 o                         
  -6   0   3         24.86         26.07         1.75 o                         
  -5   0   3         63.51         72.91         5.03 o                         
  -4   0   3         87.49         83.00         4.00 o                         
  -3   0   3       4101.46       5903.01       152.26 o                         
  -2   0   3        132.60        106.53         3.14 o                         
  -1   0   3       2630.07       2533.56        31.06 o                         
   0   0   3        661.75        478.33         7.91 o                         
   1   0   3        584.24        610.21        11.84 o                         
   2   0   3       1926.87       2045.62        32.67 o                         
   3   0   3       1625.17       1648.99        26.91 o                         
   4   0   3        308.68        318.46         9.64 o                         
   5   0   3        296.74        294.33        11.92 o                         
   6   0   3         40.21         46.41         3.36 o                         
   7   0   3          0.72          0.37         0.89 o                         
   8   0   3        124.01        137.79         6.84 o                         
   9   0   3         76.77         83.84         4.30 o                         
  -9   1   3         11.82          8.82         0.82 o                         
  -8   1   3         24.28         24.19         1.35 o                         
  -7   1   3        175.32        187.42         4.33 o                         
  -6   1   3        382.98        397.21         7.86 o                         
  -5   1   3         41.07         28.84         2.89 o                         
  -4   1   3        105.69         66.25         5.01 o                         
  -3   1   3         59.06         65.09         3.14 o                         
  -2   1   3       5497.10       5162.67        57.86 o                         
  -1   1   3       1042.00        921.02        12.31 o                         
   0   1   3        300.53        247.97         5.23 o                         
   1   1   3         79.15         75.51         2.97 o                         
   2   1   3       4668.58       4692.06        62.99 o                         
   3   1   3       3119.54       3186.76        40.93 o                         
   4   1   3         33.23         21.20         2.41 o                         
   5   1   3        453.39        457.09        18.78 o                         
   6   1   3         33.04         40.31         2.18 o                         
   7   1   3         19.66         20.71         1.76 o                         
   8   1   3         17.29         18.11         2.30 o                         
   9   1   3        130.83        126.95         5.55 o                         
  -9   2   3          2.35          1.20         0.66 o                         
  -8   2   3         68.03         65.20         2.26 o                         
  -7   2   3         76.89         75.59         2.57 o                         
  -6   2   3         33.25         29.12         1.26 o                         
  -5   2   3         25.06         25.95         3.20 o                         
  -4   2   3        251.61        242.00         9.96 o                         
  -3   2   3       2382.06       3202.34        47.33 o                         
  -2   2   3        343.70        310.04         5.28 o                         
  -1   2   3       1236.78       1134.71        15.60 o                         
   0   2   3       4225.64       3884.06        62.86 o                         
   1   2   3        653.84        697.16        12.58 o                         
   2   2   3        236.04        289.87         6.68 o                         
   3   2   3       1146.01       1197.90        18.74 o                         
   4   2   3        828.10        922.22        18.91 o                         
   5   2   3        482.53        420.82        24.01 o                         
   6   2   3        241.03        270.53         6.83 o                         
   7   2   3         30.46         41.54         2.55 o                         
   8   2   3        272.55        296.42         7.70 o                         
   9   2   3         28.78         32.84         2.39 o                         
  -9   3   3         17.88         12.89         1.69 o                         
  -8   3   3         50.59         46.10         2.09 o                         
  -7   3   3        136.16        140.22         3.25 o                         
  -6   3   3        366.53        377.56         5.80 o                         
  -5   3   3        118.33        121.22         7.02 o                         
  -4   3   3        240.48        301.27         9.82 o                         
  -3   3   3        810.79        941.27        33.23 o                         
  -2   3   3       3052.78       3019.78        34.28 o                         
  -1   3   3        494.31        481.80         8.73 o                         
   0   3   3       1794.91       1664.88        28.52 o                         
   1   3   3       1248.32       1034.58        15.93 o                         
   2   3   3        113.53        145.29         4.57 o                         
   3   3   3       1028.45       1097.20        22.94 o                         
   4   3   3        170.85        180.97         7.08 o                         
   5   3   3        350.63        455.94        18.37 o                         
   6   3   3        118.56        128.08         4.99 o                         
   7   3   3        211.37        243.04         7.15 o                         
   8   3   3         10.66          9.92         1.15 o                         
   9   3   3        146.18        157.86         6.05 o                         
  -9   4   3         16.53         19.73         2.09 o                         
  -8   4   3         91.52         98.91         3.24 o                         
  -7   4   3        300.67        316.14         6.14 o                         
  -6   4   3         85.50         85.83         2.13 o                         
  -5   4   3        115.09        113.41        16.40 o                         
  -4   4   3        448.04        465.86        11.87 o                         
  -3   4   3        171.21        265.34         9.07 o                         
  -2   4   3        400.72        355.21         7.57 o                         
  -1   4   3        778.82        877.58        15.09 o                         
   0   4   3        169.60        174.28         4.64 o                         
   1   4   3       1133.91       1046.23        20.85 o                         
   2   4   3        664.08        766.45        20.20 o                         
   3   4   3       1570.10       1625.93        30.34 o                         
   4   4   3       1010.87       1215.51        28.22 o                         
   5   4   3        216.21        230.12        10.65 o                         
   6   4   3        143.15        198.85         5.55 o                         
   7   4   3         84.65        108.92         4.21 o                         
   8   4   3        378.85        447.00        10.29 o                         
  -9   5   3         43.57         39.22         2.88 o                         
  -8   5   3         26.72         27.04         2.82 o                         
  -7   5   3         71.55         79.76         2.59 o                         
  -6   5   3        370.42        349.21         4.87 o                         
  -5   5   3         83.45         60.81         6.20 o                         
  -4   5   3        185.02        165.48         7.98 o                         
  -3   5   3        304.56        321.64         8.87 o                         
  -2   5   3       1288.14       1253.20        24.81 o                         
  -1   5   3        830.05        783.02        11.70 o                         
   0   5   3        332.87        406.94         8.22 o                         
   1   5   3        177.62        157.86         4.82 o                         
   2   5   3        743.73        809.81        18.76 o                         
   3   5   3       1815.40       1941.99        46.67 o                         
   4   5   3         60.34         73.62         5.50 o                         
   5   5   3        384.25        442.11         9.89 o                         
   6   5   3         33.25         35.95         2.59 o                         
   7   5   3        349.50        390.96        14.02 o                         
   8   5   3         37.37         51.65         3.53 o                         
  -9   6   3          7.46          5.55         1.10 o                         
  -8   6   3        171.47        183.51         8.16 o                         
  -7   6   3        192.11        206.30         4.57 o                         
  -6   6   3         80.22         71.61         2.04 o                         
  -5   6   3        246.42        260.13         5.34 o                         
  -4   6   3        129.92        129.58         7.20 o                         
  -3   6   3       1153.94       1502.90        37.68 o                         
  -2   6   3        112.31         99.22         4.59 o                         
  -1   6   3       2005.59       1888.13        46.29 o                         
   0   6   3        257.22        283.89         7.83 o                         
   1   6   3         92.06         92.16         4.37 o                         
   2   6   3        258.54        213.08         8.93 o                         
   3   6   3        684.02        771.85        19.96 o                         
   4   6   3        886.52       1123.76        31.92 o                         
   5   6   3        326.13        326.60         8.85 o                         
   6   6   3        108.69        108.84         4.25 o                         
   7   6   3         36.35         43.14         6.17 o                         
   8   6   3        183.56        233.22         8.78 o                         
  -8   7   3         18.19         20.10         2.42 o                         
  -7   7   3         41.32         40.88         2.57 o                         
  -6   7   3        319.38        323.26         8.31 o                         
  -5   7   3        103.52         87.75         2.69 o                         
  -4   7   3        515.65        507.29        21.16 o                         
  -3   7   3         70.97         53.56         3.89 o                         
  -2   7   3        919.48        927.87        26.76 o                         
  -1   7   3        551.63        530.78        10.84 o                         
   0   7   3        196.65        253.96         7.01 o                         
   1   7   3        175.36        163.51         5.51 o                         
   2   7   3        232.32        238.68        10.07 o                         
   3   7   3        572.78        653.17        22.00 o                         
   4   7   3        607.71        664.45        30.35 o                         
   5   7   3        128.58        156.98         6.06 o                         
   6   7   3          4.81          7.52         2.07 o                         
   7   7   3        116.09        149.80         4.91 o                         
   8   7   3         65.80         77.42         4.17 o                         
  -8   8   3         94.73         99.46         3.94 o                         
  -7   8   3         65.28         66.14         3.22 o                         
  -6   8   3          1.18          0.17         0.61 o                         
  -5   8   3        180.16        179.59         4.16 o                         
  -4   8   3        266.30        245.61         7.52 o                         
  -3   8   3        473.71        602.37        27.82 o                         
  -2   8   3        314.90        298.48         9.39 o                         
  -1   8   3        872.70        960.84        21.94 o                         
   0   8   3        205.59        216.38         6.21 o                         
   1   8   3        432.83        399.46         9.81 o                         
   2   8   3        102.41        117.47         6.99 o                         
   3   8   3        396.73        476.27        22.17 o                         
   4   8   3       1245.20       1446.79        23.09 o                         
   5   8   3          4.00          4.53         1.17 o                         
   6   8   3         50.82         51.46         2.78 o                         
   7   8   3         17.52         24.33         1.72 o                         
   8   8   3         83.36         91.79         4.42 o                         
  -8   9   3         30.34         27.22         2.88 o                         
  -7   9   3         42.38         40.30         2.38 o                         
  -6   9   3        343.07        382.28         9.96 o                         
  -5   9   3         23.84         25.40         1.48 o                         
  -4   9   3        351.64        361.37         6.11 o                         
  -3   9   3        116.43        122.13         6.45 o                         
  -2   9   3       1376.18       1349.27        29.87 o                         
  -1   9   3        222.63        216.66         8.05 o                         
   0   9   3        213.60        191.23         5.61 o                         
   1   9   3        147.96        134.15         6.40 o                         
   2   9   3        897.89        950.31        34.46 o                         
   3   9   3         70.86         85.32         4.38 o                         
   4   9   3         30.38         36.25         2.07 o                         
   5   9   3         33.11         33.41         2.22 o                         
   6   9   3          8.78          9.80         1.21 o                         
   7   9   3        109.82        133.99         4.32 o                         
   8   9   3         19.77         20.65         1.75 o                         
  -8  10   3         49.91         49.87         3.07 o                         
  -7  10   3         83.53         86.32         4.79 o                         
  -6  10   3         32.69         30.44         3.16 o                         
  -5  10   3         75.51         81.45         3.75 o                         
  -4  10   3          2.27          1.22         0.65 o                         
  -3  10   3         88.42        117.67         5.62 o                         
  -2  10   3         11.57         10.50         2.03 o                         
  -1  10   3        567.45        539.15        14.24 o                         
   0  10   3        407.45        400.71         9.71 o                         
   1  10   3         83.86         90.78         5.48 o                         
   2  10   3        200.38        218.35         7.15 o                         
   3  10   3        250.68        248.87         6.59 o                         
   4  10   3        298.86        341.15         8.79 o                         
   5  10   3        158.41        171.41         5.58 o                         
   6  10   3         82.06         93.64         3.68 o                         
   7  10   3          7.58         11.96         1.07 o                         
  -7  11   3         11.49         10.76         1.12 o                         
  -6  11   3         50.22         54.13         3.96 o                         
  -5  11   3         62.64         66.74         5.45 o                         
  -4  11   3        124.90        119.67         5.65 o                         
  -3  11   3          9.98         11.43         1.75 o                         
  -2  11   3        155.07        187.01         8.55 o                         
  -1  11   3        155.05        171.52         4.58 o                         
   0  11   3        291.36        306.31         7.87 o                         
   1  11   3        278.11        267.14         6.57 o                         
   2  11   3        143.60        162.31         8.03 o                         
   3  11   3        363.33        426.94        18.41 o                         
   4  11   3         58.36         66.82         3.25 o                         
   5  11   3        184.76        195.33         5.92 o                         
   6  11   3         12.88         13.39         1.24 o                         
   7  11   3        179.17        196.99         5.05 o                         
  -7  12   3         52.28         50.81         3.77 o                         
  -6  12   3          9.84          7.61         1.02 o                         
  -5  12   3        226.82        232.82         6.61 o                         
  -4  12   3        129.04        138.38         4.98 o                         
  -3  12   3         46.97         59.50         5.17 o                         
  -2  12   3        318.98        409.71        14.94 o                         
  -1  12   3        248.81        287.57         6.43 o                         
   0  12   3        140.04        142.76         4.16 o                         
   1  12   3        331.15        338.00        18.18 o                         
   2  12   3         13.53          7.76         1.69 o                         
   3  12   3        125.39        135.36         4.92 o                         
   4  12   3         84.33         95.64        12.47 o                         
   5  12   3        141.18        172.52         7.46 o                         
   6  12   3        111.65        132.66         4.99 o                         
  -6  13   3         19.65         18.67         1.96 o                         
  -5  13   3         17.30         15.91         1.38 o                         
  -4  13   3        107.42        106.15         4.04 o                         
  -3  13   3         31.59         54.81         4.33 o                         
  -2  13   3        290.63        344.86        13.01 o                         
  -1  13   3         49.32         58.28         3.07 o                         
   0  13   3         98.16        101.14         4.15 o                         
   1  13   3         76.21         70.55         5.00 o                         
   2  13   3         12.22         15.83         2.30 o                         
   3  13   3        185.40        215.72         9.57 o                         
   4  13   3         35.84         38.15         2.49 o                         
   5  13   3        166.20        203.70         7.92 o                         
   6  13   3         20.64         31.58         2.27 o                         
  -5  14   3         58.06         53.47         2.52 o                         
  -4  14   3          7.02          8.32         1.00 o                         
  -3  14   3        153.48        209.26         8.96 o                         
  -2  14   3         72.20         76.90         5.00 o                         
  -1  14   3        240.51        254.94         7.25 o                         
   0  14   3         48.81         53.82         3.99 o                         
   1  14   3         63.46         74.23         5.00 o                         
   2  14   3        149.67        176.11         8.25 o                         
   3  14   3        185.63        197.75         8.56 o                         
   4  14   3        105.62        121.25        11.78 o                         
   5  14   3         32.68         39.22         2.61 o                         
  -4  15   3        117.17        121.64         5.46 o                         
  -3  15   3         56.38         71.13         4.42 o                         
  -2  15   3        144.98        193.15         8.25 o                         
  -1  15   3         65.74         69.08         4.42 o                         
   0  15   3        236.84        248.04        16.89 o                         
   1  15   3         91.02        106.91         5.86 o                         
   2  15   3        121.12        135.94         6.69 o                         
   3  15   3         26.26         20.99         2.18 o                         
   4  15   3         21.60         18.50         1.81 o                         
  -3  16   3         71.05         93.87         4.63 o                         
  -2  16   3          2.61          2.49         0.95 o                         
  -1  16   3         55.09         71.69         4.14 o                         
   0  16   3         54.17         55.11         3.62 o                         
   1  16   3        114.94        114.68         5.65 o                         
   2  16   3         76.88         79.27         4.36 o                         
   3  16   3          2.46          0.61         0.64 o                         
  -2  17   3         48.09         72.61         3.59 o                         
  -1  17   3         20.03         25.26         1.99 o                         
   0  17   3        113.48        104.09         4.60 o                         
   1  17   3         98.18        106.36         4.73 o                         
   2  17   3         43.73         43.88         2.67 o                         
  -3 -16   4         11.59          9.14         0.82 o                         
  -2 -16   4         34.54         30.20         2.69 o                         
  -1 -16   4         38.92         37.27         1.81 o                         
   0 -16   4         68.50         62.99         2.36 o                         
   1 -16   4         57.97         47.27         2.01 o                         
   2 -16   4         21.96         16.60         1.57 o                         
  -4 -15   4          1.28          2.12         0.48 o                         
  -3 -15   4        159.40        153.72         5.69 o                         
  -2 -15   4         19.85         16.45         1.90 o                         
  -1 -15   4        250.29        238.96         8.81 o                         
   0 -15   4         51.06         45.82         1.80 o                         
   1 -15   4         90.88         76.57         2.95 o                         
   2 -15   4        102.74         78.69         2.85 o                         
   3 -15   4         75.03         64.29         3.53 o                         
   4 -15   4         39.33         25.24         1.37 o                         
  -5 -14   4         31.96         29.80         2.15 o                         
  -4 -14   4         22.16         19.94         3.90 o                         
  -3 -14   4         20.46         17.06         1.93 o                         
  -2 -14   4        164.53        152.03         6.78 o                         
  -1 -14   4         20.46         17.07         1.42 o                         
   0 -14   4         62.75         47.39         2.44 o                         
   1 -14   4        155.11        134.01         6.41 o                         
   2 -14   4         31.86         28.48         1.81 o                         
   3 -14   4         86.23         82.92         4.51 o                         
   4 -14   4         21.82         16.58         1.28 o                         
  -5 -13   4         73.06         69.37         4.70 o                         
  -4 -13   4         56.18         66.66        11.89 o                         
  -3 -13   4         57.55         71.65         4.54 o                         
  -2 -13   4         73.53         73.40         4.60 o                         
  -1 -13   4        175.12        154.77         5.05 o                         
   0 -13   4        186.75        159.16         5.16 o                         
   1 -13   4        144.04        133.00         6.66 o                         
   2 -13   4        141.49        141.68         6.87 o                         
   3 -13   4        152.16        145.73         6.84 o                         
   4 -13   4        336.81        309.31         6.37 o                         
   5 -13   4         13.14         11.01         1.01 o                         
  -6 -12   4         74.56         67.80         2.57 o                         
  -5 -12   4         86.19         91.64         2.77 o                         
  -4 -12   4         96.07        110.55        16.19 o                         
  -3 -12   4         46.19         49.13         3.96 o                         
  -2 -12   4        286.91        275.60         7.48 o                         
  -1 -12   4         34.32         29.19         2.04 o                         
   0 -12   4        127.02        115.75         4.28 o                         
   1 -12   4         16.73         11.69         2.15 o                         
   2 -12   4        104.98        110.81         6.11 o                         
   3 -12   4         56.57         48.81         2.71 o                         
   4 -12   4         70.47         60.38         2.89 o                         
   5 -12   4        132.73        114.36         3.19 o                         
   6 -12   4         15.45         11.60         0.93 o                         
  -7 -11   4         13.59          9.85         1.23 o                         
  -6 -11   4         18.41         18.47         1.16 o                         
  -5 -11   4         69.07         58.48         2.25 o                         
  -4 -11   4         47.79         58.31         8.99 o                         
  -3 -11   4         34.77         43.73         3.71 o                         
  -2 -11   4        141.47        135.73         5.71 o                         
  -1 -11   4        256.57        232.71         6.09 o                         
   0 -11   4        383.36        335.00         8.17 o                         
   1 -11   4        476.33        460.07        14.33 o                         
   2 -11   4        294.77        287.76        11.26 o                         
   3 -11   4          5.55          2.72         0.81 o                         
   4 -11   4        261.01        227.65         6.68 o                         
   5 -11   4         12.06         11.72         1.04 o                         
   6 -11   4        305.55        253.26         6.35 o                         
  -7 -10   4         41.01         38.67         1.55 o                         
  -6 -10   4        181.74        175.06         4.35 o                         
  -5 -10   4         15.50         14.26         1.00 o                         
  -4 -10   4        324.86        362.64        48.84 o                         
  -3 -10   4         64.93         50.63         4.86 o                         
  -2 -10   4        364.86        345.58         7.86 o                         
  -1 -10   4        137.66        136.45         4.57 o                         
   0 -10   4        215.83        207.64         5.50 o                         
   1 -10   4        393.23        378.02        13.81 o                         
   2 -10   4         78.92         75.13         3.37 o                         
   3 -10   4        131.05        110.76         4.34 o                         
   4 -10   4         35.44         21.24         1.85 o                         
   5 -10   4        326.86        330.42         7.04 o                         
   6 -10   4         61.84         50.13         1.98 o                         
   7 -10   4         51.91         38.05         2.58 o                         
  -7  -9   4         72.12         70.06         2.32 o                         
  -6  -9   4         93.44         90.62         3.03 o                         
  -5  -9   4        229.19        215.86         4.53 o                         
  -4  -9   4        160.99        158.72         9.77 o                         
  -3  -9   4        179.21        204.72        11.34 o                         
  -2  -9   4        258.41        198.15         6.84 o                         
  -1  -9   4        649.81        555.66        21.89 o                         
   0  -9   4        158.35        126.25        13.90 o                         
   1  -9   4        219.74        220.61        18.78 o                         
   2  -9   4          9.40          8.73         1.17 o                         
   3  -9   4        517.87        487.11         9.69 o                         
   4  -9   4         43.01         29.82         2.18 o                         
   5  -9   4        117.65        110.90         3.06 o                         
   6  -9   4        127.86        114.18         3.44 o                         
   7  -9   4         30.12         26.45         2.30 o                         
  -8  -8   4          5.27          2.42         0.74 o                         
  -7  -8   4         48.83         43.46         1.89 o                         
  -6  -8   4        146.93        144.73         4.10 o                         
  -5  -8   4        188.70        167.80         3.87 o                         
  -4  -8   4        118.29        147.26        14.20 o                         
  -3  -8   4         69.38         64.72        10.34 o                         
  -2  -8   4        286.87        251.82        13.50 o                         
  -1  -8   4         24.12         26.79         6.11 o                         
   0  -8   4        105.99        114.28        12.49 o                         
   1  -8   4        141.33        134.47        13.59 o                         
   2  -8   4         62.20         68.13         6.97 o                         
   3  -8   4       1325.85       1270.08        19.56 o                         
   4  -8   4         75.83         61.08         2.43 o                         
   5  -8   4        123.19        106.65         3.06 o                         
   6  -8   4        179.90        166.23         4.49 o                         
   7  -8   4         48.79         40.36         2.14 o                         
  -8  -7   4          8.05          4.16         1.26 o                         
  -7  -7   4         34.19         33.94         1.75 o                         
  -6  -7   4         64.57         64.28         2.61 o                         
  -5  -7   4        406.09        390.77         7.17 o                         
  -4  -7   4         24.20         18.45         1.27 o                         
  -3  -7   4         27.40         38.27         8.62 o                         
  -2  -7   4        126.04        126.46         8.85 o                         
  -1  -7   4        963.00        890.58        38.21 o                         
   0  -7   4        359.13        315.07        20.62 o                         
   1  -7   4        380.09        396.76        24.00 o                         
   2  -7   4        268.73        305.44        14.68 o                         
   3  -7   4        682.42        671.17        26.17 o                         
   4  -7   4        356.01        361.57         7.35 o                         
   5  -7   4          7.72          5.60         0.80 o                         
   6  -7   4        116.52        109.16         3.55 o                         
   7  -7   4         47.54         39.77         1.80 o                         
  -8  -6   4         17.28         17.79         1.33 o                         
  -7  -6   4         71.03         71.16         2.67 o                         
  -6  -6   4        326.27        308.93         6.91 o                         
  -5  -6   4         51.21         51.90         2.13 o                         
  -4  -6   4        135.45        131.78         9.88 o                         
  -3  -6   4        200.52        174.52        15.90 o                         
  -2  -6   4       2193.39       1979.90        46.78 o                         
  -1  -6   4        204.06        141.99        12.27 o                         
   0  -6   4        939.96        884.96        37.13 o                         
   1  -6   4        204.02        209.01        15.90 o                         
   2  -6   4        270.58        255.87        16.97 o                         
   3  -6   4        277.13        298.30        12.01 o                         
   4  -6   4       1683.15       1471.58        23.79 o                         
   5  -6   4         42.35         32.29         1.62 o                         
   6  -6   4         74.84         79.35         2.97 o                         
   7  -6   4         74.49         57.03         2.26 o                         
   8  -6   4         33.15         30.43         1.92 o                         
  -8  -5   4         25.08         24.91         1.66 o                         
  -7  -5   4         49.80         51.66         2.29 o                         
  -6  -5   4        204.57        189.67         5.01 o                         
  -5  -5   4         53.97         51.48         2.12 o                         
  -4  -5   4        162.75        143.29        10.16 o                         
  -3  -5   4        169.94        203.60        12.57 o                         
  -2  -5   4        202.91        141.98        13.63 o                         
  -1  -5   4       1452.59       1339.93        58.92 o                         
   0  -5   4       1673.29       1502.32        35.81 o                         
   1  -5   4        271.64        212.91        10.31 o                         
   2  -5   4        482.25        513.61        15.07 o                         
   3  -5   4        890.08        862.24        24.31 o                         
   4  -5   4        691.45        710.11        23.34 o                         
   5  -5   4        195.54        183.71         4.29 o                         
   6  -5   4        590.86        558.21         9.28 o                         
   7  -5   4         50.64         48.16         3.39 o                         
   8  -5   4        180.05        157.04         6.01 o                         
  -9  -4   4          3.74          2.95         0.77 o                         
  -8  -4   4         12.60         13.62         1.32 o                         
  -7  -4   4        121.16        113.39         3.58 o                         
  -6  -4   4        399.39        383.27         7.40 o                         
  -5  -4   4        303.01        293.47         8.51 o                         
  -4  -4   4         38.78         48.22         4.75 o                         
  -3  -4   4         78.97         86.88         5.78 o                         
  -2  -4   4        587.55        575.16        18.75 o                         
  -1  -4   4        508.73        461.49        15.33 o                         
   0  -4   4        215.14        229.83        12.20 o                         
   1  -4   4        984.74       1051.27        27.61 o                         
   2  -4   4        236.87        231.00         9.09 o                         
   3  -4   4        348.72        379.43        12.94 o                         
   4  -4   4        283.81        289.42        11.83 o                         
   5  -4   4        916.03        912.72        12.54 o                         
   6  -4   4          7.49          5.85         0.84 o                         
   7  -4   4        286.17        264.99        12.47 o                         
   8  -4   4          5.81          7.64         1.35 o                         
  -9  -3   4         17.78         15.90         1.63 o                         
  -8  -3   4         25.09         23.90         1.76 o                         
  -7  -3   4         72.46         71.47         3.38 o                         
  -6  -3   4        107.07        101.60         3.07 o                         
  -5  -3   4        795.88        749.44        21.93 o                         
  -4  -3   4         53.84         66.53         6.62 o                         
  -3  -3   4        408.11        444.27        13.55 o                         
  -2  -3   4        367.33        343.82        15.43 o                         
  -1  -3   4       1815.45       1656.86        57.63 o                         
   0  -3   4         19.21         19.73         4.47 o                         
   1  -3   4        362.73        377.52        11.17 o                         
   2  -3   4         12.52         11.69         2.01 o                         
   3  -3   4        168.13        145.79         8.00 o                         
   4  -3   4        598.03        601.40        17.89 o                         
   5  -3   4        160.65        160.20         4.01 o                         
   6  -3   4        152.38        145.35         5.32 o                         
   7  -3   4         25.41         26.08         2.95 o                         
   8  -3   4        110.56        101.54         5.28 o                         
  -9  -2   4          4.14          5.78         0.72 o                         
  -8  -2   4          5.02          5.75         0.90 o                         
  -7  -2   4        177.96        164.86         5.59 o                         
  -6  -2   4        259.61        260.17         5.43 o                         
  -5  -2   4          1.29          3.00         1.43 o                         
  -4  -2   4        290.24        371.90        23.96 o                         
  -3  -2   4        220.85        199.31         7.18 o                         
  -2  -2   4         73.59         88.99         5.00 o                         
  -1  -2   4        227.69        222.92         6.59 o                         
   0  -2   4       1083.79        987.68        17.15 o                         
   1  -2   4       1587.38       1562.33        57.68 o                         
   2  -2   4        242.19        266.48         9.32 o                         
   3  -2   4        744.52        749.20        18.98 o                         
   4  -2   4        454.75        386.23        11.78 o                         
   5  -2   4        699.13        748.27        17.39 o                         
   6  -2   4        203.26        201.50         6.50 o                         
   7  -2   4        134.71        128.09         6.90 o                         
   8  -2   4          6.97          4.94         1.17 o                         
  -9  -1   4         19.00         19.89         1.80 o                         
  -8  -1   4         60.35         64.83         3.23 o                         
  -7  -1   4         36.65         34.51         2.32 o                         
  -6  -1   4         84.98         80.77         3.16 o                         
  -5  -1   4        233.71        231.59        12.41 o                         
  -4  -1   4        765.48        794.40        41.93 o                         
  -3  -1   4       1038.35       1096.82        24.11 o                         
  -2  -1   4        151.16        106.10         4.58 o                         
  -1  -1   4        484.88        532.22        11.10 o                         
   0  -1   4       1712.96       1622.63        28.71 o                         
   1  -1   4        127.57        197.64         8.96 o                         
   2  -1   4       1401.45       1422.94        24.62 o                         
   3  -1   4        279.12        270.13        10.11 o                         
   4  -1   4        693.33        702.41        16.73 o                         
   5  -1   4         52.24         56.97         3.42 o                         
   6  -1   4         83.79         94.73         3.28 o                         
   7  -1   4         48.55         56.56         4.33 o                         
   8  -1   4        114.99        107.16         5.59 o                         
  -9   0   4         10.11         12.00         1.04 o                         
  -8   0   4          2.22          0.91         0.51 o                         
  -7   0   4        160.55        154.15         4.42 o                         
  -6   0   4        357.98        357.06         6.82 o                         
  -5   0   4        120.31         99.17         6.68 o                         
  -4   0   4       1100.37       1311.53        29.10 o                         
  -3   0   4          5.31          3.57         0.95 o                         
  -2   0   4       1910.84       1777.40        33.91 o                         
  -1   0   4        466.88        405.50         9.13 o                         
   0   0   4       1130.74       1140.70        21.75 o                         
   1   0   4         11.65         13.24         2.33 o                         
   2   0   4         19.20          9.50         1.36 o                         
   3   0   4        198.06        139.00         7.51 o                         
   4   0   4         98.37         95.80         5.39 o                         
   5   0   4        176.67        149.60         7.40 o                         
   6   0   4         86.67        103.53         4.31 o                         
   7   0   4          8.87          0.42         0.87 o                         
   8   0   4         12.60         11.35         1.72 o                         
  -9   1   4         19.36         21.07         1.90 o                         
  -8   1   4         57.89         63.73         2.46 o                         
  -7   1   4         35.77         30.72         1.38 o                         
  -6   1   4         86.70         79.03         2.19 o                         
  -5   1   4        236.69        245.70        10.69 o                         
  -4   1   4        769.07        881.44        65.06 o                         
  -3   1   4       1077.76       1056.58        19.67 o                         
  -2   1   4        151.92        103.24         5.54 o                         
  -1   1   4        478.07        509.33        10.46 o                         
   0   1   4       1693.62       1620.25        30.13 o                         
   1   1   4        132.96        171.02         9.73 o                         
   2   1   4       1405.94       1437.64        33.54 o                         
   3   1   4        287.88        296.46         7.93 o                         
   4   1   4        648.57        648.06        15.84 o                         
   5   1   4         52.22         47.48         2.80 o                         
   6   1   4         88.56        111.65         4.47 o                         
   7   1   4         51.30         63.59         3.11 o                         
   8   1   4        114.45        115.51         5.71 o                         
  -9   2   4          5.22          4.91         1.14 o                         
  -8   2   4          5.91          4.46         0.70 o                         
  -7   2   4        184.20        193.05         4.36 o                         
  -6   2   4        249.72        245.63         4.38 o                         
  -5   2   4          1.38          0.32         1.59 o                         
  -4   2   4        309.84        396.40        15.60 o                         
  -3   2   4        220.28        210.03         7.04 o                         
  -2   2   4         79.92        102.36         4.38 o                         
  -1   2   4        231.16        239.01         9.76 o                         
   0   2   4       1111.19       1041.50        25.07 o                         
   1   2   4       1564.75       1622.80        30.04 o                         
   2   2   4        261.06        276.20         7.13 o                         
   3   2   4        767.70        783.81        14.73 o                         
   4   2   4        467.68        456.50        12.87 o                         
   5   2   4        693.97        763.31        16.06 o                         
   6   2   4        199.51        209.69         6.55 o                         
   7   2   4        133.40        138.77         4.84 o                         
   8   2   4          5.73          8.83         0.97 o                         
  -9   3   4         18.83         15.71         1.84 o                         
  -8   3   4         23.74         24.63         1.27 o                         
  -7   3   4         65.86         67.22         2.38 o                         
  -6   3   4        106.38        104.85         2.95 o                         
  -5   3   4        811.77        813.96        26.57 o                         
  -4   3   4         52.37         52.80         3.90 o                         
  -3   3   4        413.24        425.28        11.11 o                         
  -2   3   4        370.47        315.50        10.37 o                         
  -1   3   4       1837.00       1745.56        31.55 o                         
   0   3   4         14.75          3.29         0.92 o                         
   1   3   4        367.87        342.46         9.02 o                         
   2   3   4          9.43         11.04         1.71 o                         
   3   3   4        161.13        144.98         6.25 o                         
   4   3   4        603.41        678.70        31.35 o                         
   5   3   4        161.36        170.70         6.40 o                         
   6   3   4        141.38        150.76         5.27 o                         
   7   3   4         27.14         29.91         2.05 o                         
   8   3   4        115.14        124.35         3.99 o                         
  -8   4   4         14.67         15.23         1.00 o                         
  -7   4   4        120.93        125.06         3.38 o                         
  -6   4   4        400.91        413.71         6.45 o                         
  -5   4   4        300.49        306.48         6.74 o                         
  -4   4   4         47.39         43.02         3.99 o                         
  -3   4   4         78.21         88.07         4.72 o                         
  -2   4   4        604.84        676.17        19.83 o                         
  -1   4   4        521.47        493.38        11.15 o                         
   0   4   4        233.43        262.66         8.57 o                         
   1   4   4        971.14        996.77        25.93 o                         
   2   4   4        234.36        241.48        10.47 o                         
   3   4   4        345.90        391.91        12.98 o                         
   4   4   4        273.29        301.59        11.92 o                         
   5   4   4        893.88       1048.18        19.38 o                         
   6   4   4          6.63          9.21         1.93 o                         
   7   4   4        288.86        317.49        11.81 o                         
   8   4   4          6.92          6.01         1.14 o                         
  -8   5   4         27.86         30.75         2.09 o                         
  -7   5   4         44.87         48.56         1.98 o                         
  -6   5   4        209.30        208.98         4.18 o                         
  -5   5   4         58.75         73.33         2.91 o                         
  -4   5   4        163.47        188.82        29.64 o                         
  -3   5   4        171.90        187.41         8.40 o                         
  -2   5   4        207.54        158.82         6.77 o                         
  -1   5   4       1411.94       1380.63        34.83 o                         
   0   5   4       1691.64       1623.20        30.79 o                         
   1   5   4        279.26        245.20         7.74 o                         
   2   5   4        487.71        503.30        14.65 o                         
   3   5   4        872.42        904.84        22.49 o                         
   4   5   4        696.91        821.99        22.31 o                         
   5   5   4        196.65        222.49         8.43 o                         
   6   5   4        597.73        691.94        15.23 o                         
   7   5   4         47.71         61.80         4.20 o                         
   8   5   4        175.21        195.94         7.55 o                         
  -8   6   4         18.46         17.66         1.54 o                         
  -7   6   4         68.34         72.89         2.41 o                         
  -6   6   4        328.44        348.03         7.29 o                         
  -5   6   4         52.68         56.86         2.15 o                         
  -4   6   4        136.04        170.22        10.68 o                         
  -3   6   4        201.42        188.55         8.49 o                         
  -2   6   4       2130.38       2073.31        40.38 o                         
  -1   6   4        207.02        171.49         7.37 o                         
   0   6   4        924.48        915.78        30.01 o                         
   1   6   4        216.98        250.90         9.47 o                         
   2   6   4        284.96        294.11        14.29 o                         
   3   6   4        274.88        325.07        12.48 o                         
   4   6   4       1652.64       1664.64        26.95 o                         
   5   6   4         48.13         59.67         2.91 o                         
   6   6   4         73.25         98.21         3.99 o                         
   7   6   4         75.61         75.86         4.60 o                         
   8   6   4         34.62         39.13         2.67 o                         
  -8   7   4          8.34          6.51         1.35 o                         
  -7   7   4         32.21         34.01         1.84 o                         
  -6   7   4         62.67         67.59         2.44 o                         
  -5   7   4        416.57        457.78         9.49 o                         
  -4   7   4         25.26         27.39         1.27 o                         
  -3   7   4         33.02         24.11         3.85 o                         
  -2   7   4        124.73        110.75         6.33 o                         
  -1   7   4        929.64        931.98        19.93 o                         
   0   7   4        344.74        336.75        14.72 o                         
   1   7   4        393.03        407.61        19.34 o                         
   2   7   4        259.51        310.49        13.69 o                         
   3   7   4        664.82        717.66        20.59 o                         
   4   7   4        369.94        452.70         9.77 o                         
   5   7   4          7.38          9.52         1.15 o                         
   6   7   4        110.88        133.76         4.76 o                         
   7   7   4         47.27         60.90         2.67 o                         
   8   7   4         98.05        113.17         4.85 o                         
  -8   8   4          6.50          4.06         0.70 o                         
  -7   8   4         51.06         60.42         3.03 o                         
  -6   8   4        138.90        148.54         4.40 o                         
  -5   8   4        191.76        195.16         5.30 o                         
  -4   8   4        127.57        149.16         8.13 o                         
  -3   8   4         67.65         56.94         4.99 o                         
  -2   8   4        272.44        278.61        10.99 o                         
  -1   8   4         24.87         30.36         2.86 o                         
   0   8   4        101.31        123.19         5.85 o                         
   1   8   4        146.21        149.66         7.95 o                         
   2   8   4         66.96         72.66         5.77 o                         
   3   8   4       1330.07       1396.00        37.08 o                         
   4   8   4         73.55         81.27         3.16 o                         
   5   8   4        112.14        128.59         4.73 o                         
   6   8   4        177.84        219.77         6.40 o                         
   7   8   4         53.55         56.85         2.49 o                         
  -8   9   4          1.21         -0.03         0.61 o                         
  -7   9   4         69.59         73.20         3.31 o                         
  -6   9   4         90.71        103.91         6.05 o                         
  -5   9   4        232.14        264.82         7.76 o                         
  -4   9   4        162.04        211.56        12.01 o                         
  -3   9   4        180.63        224.33        14.05 o                         
  -2   9   4        265.34        225.49         6.96 o                         
  -1   9   4        650.84        684.51        23.95 o                         
   0   9   4        163.28        189.81         7.77 o                         
   1   9   4        226.70        221.67         7.90 o                         
   2   9   4          9.18          5.23         0.81 o                         
   3   9   4        509.12        547.66        16.96 o                         
   4   9   4         32.98         26.13         1.96 o                         
   5   9   4        119.45        155.10         5.23 o                         
   6   9   4        125.32        159.85         5.02 o                         
   7   9   4         31.96         38.45         1.91 o                         
  -7  10   4         38.28         43.72         2.24 o                         
  -6  10   4        173.63        192.97         6.10 o                         
  -5  10   4         16.59         19.33         1.47 o                         
  -4  10   4        351.30        371.25        12.50 o                         
  -3  10   4         66.74         64.11         3.21 o                         
  -2  10   4        373.75        411.28        10.45 o                         
  -1  10   4        131.25        147.12         4.71 o                         
   0  10   4        228.83        248.85         6.00 o                         
   1  10   4        384.56        402.30         9.66 o                         
   2  10   4         81.21         90.30         3.44 o                         
   3  10   4        130.74        125.74         9.99 o                         
   4  10   4         38.70         39.68         3.53 o                         
   5  10   4        320.20        447.81        10.64 o                         
   6  10   4         60.24         68.05         2.86 o                         
   7  10   4         53.47         45.23         1.91 o                         
  -7  11   4         16.24         13.26         1.11 o                         
  -6  11   4         19.44         26.16         1.86 o                         
  -5  11   4         65.63         66.40         2.88 o                         
  -4  11   4         47.23         48.28         2.74 o                         
  -3  11   4         39.14         51.28         3.15 o                         
  -2  11   4        142.16        133.74         7.03 o                         
  -1  11   4        244.83        261.65         6.35 o                         
   0  11   4        370.11        375.36         8.51 o                         
   1  11   4        501.63        514.89        14.94 o                         
   2  11   4        308.60        330.05        12.49 o                         
   3  11   4          7.32          9.35         1.27 o                         
   4  11   4        256.45        282.79        21.99 o                         
   5  11   4         11.86         11.75         1.78 o                         
   6  11   4        305.43        365.53         8.36 o                         
  -6  12   4         73.53         80.70         3.10 o                         
  -5  12   4         85.30         86.27         2.83 o                         
  -4  12   4         99.85        110.22         5.23 o                         
  -3  12   4         47.49         77.22         3.71 o                         
  -2  12   4        279.86        306.04        12.00 o                         
  -1  12   4         32.70         31.15         2.21 o                         
   0  12   4        127.50        140.37         6.28 o                         
   1  12   4         14.26         15.04         2.30 o                         
   2  12   4        103.67        125.79         6.97 o                         
   3  12   4         62.31         66.58         5.45 o                         
   4  12   4         70.91         86.82         6.81 o                         
   5  12   4        136.13        176.21         7.21 o                         
   6  12   4         16.12         23.57         1.96 o                         
  -6  13   4         19.80         24.83         1.96 o                         
  -5  13   4         76.09         82.45         3.08 o                         
  -4  13   4         56.40         66.00         6.72 o                         
  -3  13   4         50.69         75.89         5.03 o                         
  -2  13   4         77.12         84.91         5.31 o                         
  -1  13   4        177.67        205.67         6.34 o                         
   0  13   4        176.42        187.31         7.26 o                         
   1  13   4        156.02        169.42         8.22 o                         
   2  13   4        146.95        157.89         7.73 o                         
   3  13   4        146.71        175.09        10.82 o                         
   4  13   4        338.68        401.51        40.15 o                         
   5  13   4         12.92         15.07         1.60 o                         
  -5  14   4         33.32         31.23         1.55 o                         
  -4  14   4         21.43         18.20         2.03 o                         
  -3  14   4         20.89         20.13         2.27 o                         
  -2  14   4        153.45        156.35         7.24 o                         
  -1  14   4         19.78         20.00         3.04 o                         
   0  14   4         61.58         55.13         2.78 o                         
   1  14   4        159.47        178.51         8.22 o                         
   2  14   4         30.57         31.88         3.04 o                         
   3  14   4         88.77         90.80         4.97 o                         
   4  14   4         20.94         22.09         2.99 o                         
  -4  15   4          1.31          2.06         0.61 o                         
  -3  15   4        160.74        196.52         7.76 o                         
  -2  15   4         21.89         23.57         2.36 o                         
  -1  15   4        240.84        272.49         7.02 o                         
   0  15   4         46.53         54.53         3.84 o                         
   1  15   4         92.18         87.37         4.94 o                         
   2  15   4        110.39        103.48         5.28 o                         
   3  15   4         71.32         76.93         4.08 o                         
  -3  16   4         11.41          7.36         1.04 o                         
  -2  16   4         33.74         35.78         2.55 o                         
  -1  16   4         37.43         42.23         2.79 o                         
   0  16   4         67.08         73.93         3.96 o                         
   1  16   4         57.99         61.90         3.59 o                         
   2  16   4         25.46         26.21         2.15 o                         
  -1 -16   5         48.25         40.20         2.36 o                         
   0 -16   5         20.18         16.54         1.44 o                         
  -3 -15   5          8.54         11.36         0.74 o                         
  -2 -15   5         89.11         85.03         4.08 o                         
  -1 -15   5         23.05         27.97         4.20 o                         
   0 -15   5         84.78         71.71         2.66 o                         
   1 -15   5         52.18         35.02         2.81 o                         
   2 -15   5         75.63         76.90         3.81 o                         
  -4 -14   5         28.24         32.50         2.98 o                         
  -3 -14   5         63.42         60.14         2.55 o                         
  -2 -14   5         35.85         35.74         1.87 o                         
  -1 -14   5         39.95         38.60         2.03 o                         
   0 -14   5         86.81         72.80         6.28 o                         
   1 -14   5         25.35         17.25         1.99 o                         
   2 -14   5         47.06         37.22         2.85 o                         
   3 -14   5          4.65          3.96         0.92 o                         
   4 -14   5         92.67         70.21         3.62 o                         
  -5 -13   5          1.25          3.58         1.55 o                         
  -4 -13   5         95.86         91.17         3.30 o                         
  -3 -13   5         10.74         11.45         1.23 o                         
  -2 -13   5         97.75        101.89         6.89 o                         
  -1 -13   5         30.14         29.40         1.90 o                         
   0 -13   5         66.14         53.15         2.58 o                         
   1 -13   5        246.06        234.67         9.39 o                         
   2 -13   5         16.43         14.27         1.96 o                         
   3 -13   5        260.11        247.19         9.18 o                         
   4 -13   5         25.64         24.46         1.21 o                         
  -5 -12   5         56.19         58.03         9.48 o                         
  -4 -12   5         18.53         27.48         1.90 o                         
  -3 -12   5         68.73         68.44         3.00 o                         
  -2 -12   5         78.97         70.04         3.10 o                         
  -1 -12   5        203.89        180.19         5.60 o                         
   0 -12   5          8.06          6.17         1.00 o                         
   1 -12   5         97.35         93.07         5.40 o                         
   2 -12   5        123.28        115.20         6.11 o                         
   3 -12   5         21.12         25.09         1.78 o                         
   4 -12   5        117.81        109.44         3.12 o                         
   5 -12   5         19.71         22.95         1.14 o                         
  -6 -11   5         30.40         28.29         2.30 o                         
  -5 -11   5         14.01         13.50         1.32 o                         
  -4 -11   5         87.23         85.07         3.58 o                         
  -3 -11   5         22.36         16.00         2.39 o                         
  -2 -11   5        108.31        116.53         4.31 o                         
  -1 -11   5         68.08         64.87         7.44 o                         
   0 -11   5         29.25         22.83         1.77 o                         
   1 -11   5         63.84         55.67         4.17 o                         
   2 -11   5         57.26         57.51         3.74 o                         
   3 -11   5        197.93        181.43         5.72 o                         
   4 -11   5         25.88         23.58         1.43 o                         
   5 -11   5        295.28        246.46         7.36 o                         
   6 -11   5         62.81         58.89         3.22 o                         
  -6 -10   5         66.79         71.16         4.17 o                         
  -5 -10   5        110.42        131.98        18.66 o                         
  -4 -10   5         19.71         21.97         1.83 o                         
  -3 -10   5        338.91        328.45        11.97 o                         
  -2 -10   5         61.72         57.04         2.94 o                         
  -1 -10   5         13.26         11.17         1.36 o                         
   0 -10   5        246.57        236.30         6.39 o                         
   1 -10   5        282.55        271.18        10.86 o                         
   2 -10   5        203.27        187.86         5.96 o                         
   3 -10   5         76.21         63.45         3.76 o                         
   4 -10   5        191.26        193.04        10.82 o                         
   5 -10   5         18.95         14.20         0.93 o                         
   6 -10   5        161.32        141.37         3.40 o                         
  -7  -9   5         22.92         24.12         2.09 o                         
  -6  -9   5         66.46         67.70         4.30 o                         
  -5  -9   5         10.16         14.36         2.79 o                         
  -4  -9   5         86.31         85.45         3.85 o                         
  -3  -9   5         78.21         64.78         4.33 o                         
  -2  -9   5        303.19        290.26         9.89 o                         
  -1  -9   5          4.40          2.51         1.91 o                         
   0  -9   5        348.48        350.04         8.31 o                         
   1  -9   5        281.79        254.64         9.30 o                         
   2  -9   5         69.50         64.85         3.32 o                         
   3  -9   5         41.97         25.10         1.97 o                         
   4  -9   5         59.05         58.67         2.44 o                         
   5  -9   5        162.76        139.56         4.99 o                         
   6  -9   5         12.24         10.13         0.86 o                         
  -7  -8   5         10.54          8.56         0.95 o                         
  -6  -8   5         10.31         12.89         1.93 o                         
  -5  -8   5         63.42         83.54         3.48 o                         
  -4  -8   5         74.52         68.62         3.30 o                         
  -3  -8   5        150.84        143.48         8.36 o                         
  -2  -8   5         78.34         57.21         3.69 o                         
  -1  -8   5        302.29        281.16        15.34 o                         
   0  -8   5        275.91        255.07        20.32 o                         
   1  -8   5         47.86         44.00         2.40 o                         
   2  -8   5        794.38        791.36        14.55 o                         
   3  -8   5         18.17         15.66         1.22 o                         
   4  -8   5         20.37         14.92         1.23 o                         
   5  -8   5         64.63         61.67         3.22 o                         
   6  -8   5         53.76         39.68         2.63 o                         
   7  -8   5         28.99         21.61         2.04 o                         
  -7  -7   5          8.23          7.15         0.93 o                         
  -6  -7   5         80.66         81.81         5.19 o                         
  -5  -7   5         78.37        102.99         3.92 o                         
  -4  -7   5        148.39        150.72         4.54 o                         
  -3  -7   5        175.93        154.18         6.27 o                         
  -2  -7   5        249.28        233.13        19.52 o                         
  -1  -7   5        153.54        162.79        10.77 o                         
   0  -7   5        340.84        293.95        21.27 o                         
   1  -7   5        949.90        881.34        28.63 o                         
   2  -7   5         83.90         98.50         4.73 o                         
   3  -7   5        178.72        201.12         4.72 o                         
   4  -7   5         23.06         15.96         1.64 o                         
   5  -7   5        166.68        165.22         3.99 o                         
   6  -7   5         66.57         59.44         2.35 o                         
   7  -7   5        143.75        115.56         3.20 o                         
  -8  -6   5         11.83         13.99         1.07 o                         
  -7  -6   5         25.54         25.12         2.29 o                         
  -6  -6   5        125.00        135.54         4.85 o                         
  -5  -6   5        330.19        444.86        10.21 o                         
  -4  -6   5        182.05        167.75         5.14 o                         
  -3  -6   5        450.40        417.05        18.74 o                         
  -2  -6   5         27.37         16.66         5.31 o                         
  -1  -6   5        439.14        428.16        29.84 o                         
   0  -6   5         74.14         64.63         9.14 o                         
   1  -6   5        306.26        267.30        25.92 o                         
   2  -6   5        551.45        600.61        22.58 o                         
   3  -6   5        904.24        847.68        20.64 o                         
   4  -6   5         32.57         14.82         1.80 o                         
   5  -6   5          0.88          0.20         0.48 o                         
   6  -6   5        222.30        198.30         4.94 o                         
   7  -6   5         82.46         68.87         2.76 o                         
  -8  -5   5         13.21         11.97         1.07 o                         
  -7  -5   5         73.12         71.27         3.17 o                         
  -6  -5   5         47.59         44.65         2.66 o                         
  -5  -5   5         48.63         56.80         4.17 o                         
  -4  -5   5        334.82        330.23         8.35 o                         
  -3  -5   5        341.26        302.81        12.17 o                         
  -2  -5   5        153.09        123.19         7.09 o                         
  -1  -5   5         11.58         12.60         2.11 o                         
   0  -5   5        252.96        223.72        11.45 o                         
   1  -5   5        792.47        731.26        19.24 o                         
   2  -5   5         41.98         27.38         3.40 o                         
   3  -5   5        591.05        624.45        24.09 o                         
   4  -5   5         85.94         84.33         3.24 o                         
   5  -5   5        752.14        721.04        13.25 o                         
   6  -5   5        121.80        126.88         4.15 o                         
   7  -5   5        177.01        173.84         7.61 o                         
   8  -5   5         23.67         18.54         1.66 o                         
  -8  -4   5          0.47          0.42         0.43 o                         
  -7  -4   5         19.69         19.56         1.67 o                         
  -6  -4   5        257.67        249.74         7.25 o                         
  -5  -4   5        312.69        390.06        24.58 o                         
  -4  -4   5        171.13        147.00         7.41 o                         
  -3  -4   5         65.25         63.55         5.23 o                         
  -2  -4   5        437.01        383.28        18.57 o                         
  -1  -4   5        622.47        583.35        13.78 o                         
   0  -4   5       1502.86       1400.80        59.59 o                         
   1  -4   5        160.66        170.67         8.01 o                         
   2  -4   5        615.30        639.47        21.62 o                         
   3  -4   5        107.00        115.47        14.56 o                         
   4  -4   5        413.71        474.66         9.44 o                         
   5  -4   5         36.85         33.27         1.92 o                         
   6  -4   5        997.12        971.96        16.55 o                         
   7  -4   5         43.28         39.71         3.34 o                         
   8  -4   5         51.84         43.94         2.79 o                         
  -8  -3   5         36.47         38.16         2.05 o                         
  -7  -3   5         19.00         19.78         1.67 o                         
  -6  -3   5        122.24        121.25         4.60 o                         
  -5  -3   5         17.40         17.96         1.56 o                         
  -4  -3   5        438.34        424.63        13.05 o                         
  -3  -3   5         33.50         28.88         2.94 o                         
  -2  -3   5         72.73         86.71         6.15 o                         
  -1  -3   5        119.84         90.12         4.63 o                         
   0  -3   5       1632.29       1481.26        63.94 o                         
   1  -3   5        475.80        460.87        13.87 o                         
   2  -3   5        114.54        112.98         6.70 o                         
   3  -3   5        311.20        323.78        15.41 o                         
   4  -3   5        302.76        263.89         8.54 o                         
   5  -3   5        138.93        137.37         3.49 o                         
   6  -3   5        123.70        114.41         4.57 o                         
   7  -3   5        133.92        124.19         6.35 o                         
   8  -3   5         49.83         45.94         2.95 o                         
  -8  -2   5         26.05         27.58         1.77 o                         
  -7  -2   5          7.59          6.36         2.04 o                         
  -6  -2   5        164.69        162.66         4.49 o                         
  -5  -2   5        433.69        417.91        13.97 o                         
  -4  -2   5        300.31        261.03         9.76 o                         
  -3  -2   5        183.56        170.91         7.61 o                         
  -2  -2   5         80.14         67.12         8.13 o                         
  -1  -2   5        510.80        491.76        11.87 o                         
   0  -2   5        106.03         95.38         6.91 o                         
   1  -2   5        313.73        285.66        10.31 o                         
   2  -2   5        993.29       1039.43        29.67 o                         
   3  -2   5          8.84         11.21         2.79 o                         
   4  -2   5        237.14        248.70         5.90 o                         
   5  -2   5         86.76         76.89         2.63 o                         
   6  -2   5        441.40        469.44         9.30 o                         
   7  -2   5         59.89         62.36         4.27 o                         
   8  -2   5        103.10         95.22         4.63 o                         
  -8  -1   5         14.92         12.81         1.24 o                         
  -7  -1   5         12.63         10.37         1.23 o                         
  -6  -1   5        152.49        159.29         4.45 o                         
  -5  -1   5         24.54         24.50         2.14 o                         
  -4  -1   5        271.75        280.84         9.98 o                         
  -3  -1   5        331.56        269.83         9.10 o                         
  -2  -1   5         87.75         82.76         4.44 o                         
  -1  -1   5         88.37         51.60         8.53 o                         
   0  -1   5       1183.50       1141.05        29.92 o                         
   1  -1   5       2288.09       2386.01        43.21 o                         
   2  -1   5        260.24        276.04        15.79 o                         
   3  -1   5         28.64         36.52         4.94 o                         
   4  -1   5        214.02        207.48         8.80 o                         
   5  -1   5        317.52        381.53         6.88 o                         
   6  -1   5         22.23         20.17         1.45 o                         
   7  -1   5        112.56         98.87         5.55 o                         
   8  -1   5         85.79         85.28         4.33 o                         
  -8   0   5          1.88          1.05         0.49 o                         
  -7   0   5         22.41         23.34         1.49 o                         
  -6   0   5         20.82         19.15         1.39 o                         
  -5   0   5        578.94        680.27        45.21 o                         
  -4   0   5        619.15        547.12        19.26 o                         
  -3   0   5        262.71        291.10        10.91 o                         
  -2   0   5        588.61        509.75        16.22 o                         
  -1   0   5        466.50        425.27        34.43 o                         
   0   0   5        617.13        637.76        20.13 o                         
   1   0   5        189.79        186.90         8.02 o                         
   2   0   5        133.62         97.75         5.72 o                         
   3   0   5         71.97         54.22         4.75 o                         
   4   0   5         24.62         15.24         2.26 o                         
   5   0   5          6.55          6.59         0.71 o                         
   6   0   5         85.78         90.65         3.17 o                         
   7   0   5         56.80         61.42         2.91 o                         
   8   0   5          3.72          1.72         0.71 o                         
  -8   1   5         14.15         11.49         1.15 o                         
  -7   1   5         10.97          7.67         0.90 o                         
  -6   1   5        154.95        166.71         4.59 o                         
  -5   1   5         23.37         25.18         2.21 o                         
  -4   1   5        269.87        270.46        11.33 o                         
  -3   1   5        340.18        314.32        11.31 o                         
  -2   1   5        101.17         80.69         6.41 o                         
  -1   1   5         85.18         69.18        18.18 o                         
   0   1   5       1198.49       1210.76        76.63 o                         
   1   1   5       2304.78       2404.28        49.31 o                         
   2   1   5        269.11        218.43         9.04 o                         
   3   1   5         27.76         29.50         3.45 o                         
   4   1   5        212.26        207.13         8.68 o                         
   5   1   5        305.66        371.53         6.94 o                         
   6   1   5         23.48         21.56         1.82 o                         
   7   1   5        110.93         98.42         3.80 o                         
   8   1   5         90.09         97.28         3.16 o                         
  -8   2   5         27.64         23.44         1.32 o                         
  -7   2   5          7.72          7.14         0.74 o                         
  -6   2   5        163.13        166.05         3.62 o                         
  -5   2   5        438.78        500.50        19.65 o                         
  -4   2   5        298.36        253.41        10.86 o                         
  -3   2   5        203.29        173.24         8.11 o                         
  -2   2   5         76.49         70.78         6.03 o                         
  -1   2   5        507.41        475.42        16.60 o                         
   0   2   5         94.18         89.61         6.50 o                         
   1   2   5        335.32        312.10         9.32 o                         
   2   2   5       1010.16       1027.39        29.28 o                         
   3   2   5         10.25          7.88         1.94 o                         
   4   2   5        245.15        264.35         7.98 o                         
   5   2   5         87.32         97.27         4.97 o                         
   6   2   5        438.52        491.48        11.75 o                         
   7   2   5         57.75         65.56         2.96 o                         
   8   2   5        105.90         99.66         3.16 o                         
  -8   3   5         32.84         36.00         1.98 o                         
  -7   3   5         19.53         19.53         1.10 o                         
  -6   3   5        130.99        136.13         3.21 o                         
  -5   3   5         16.87         15.48         0.93 o                         
  -4   3   5        444.78        442.12        15.82 o                         
  -3   3   5         34.35         37.82         4.78 o                         
  -2   3   5         76.56         84.45         5.30 o                         
  -1   3   5        126.32         93.13         5.33 o                         
   0   3   5       1614.73       1588.63        40.63 o                         
   1   3   5        467.55        456.10        13.91 o                         
   2   3   5        120.73         96.96         7.03 o                         
   3   3   5        292.59        316.29        12.09 o                         
   4   3   5        311.11        316.34         8.32 o                         
   5   3   5        145.23        175.01         7.51 o                         
   6   3   5        129.33        149.17         7.43 o                         
   7   3   5        137.06        137.36         6.51 o                         
   8   3   5         53.23         58.12         3.25 o                         
  -8   4   5          0.43         -0.20         0.43 o                         
  -7   4   5         20.75         18.10         1.39 o                         
  -6   4   5        256.01        262.25         4.73 o                         
  -5   4   5        314.91        391.54        17.24 o                         
  -4   4   5        172.09        169.75         8.81 o                         
  -3   4   5         56.18         60.10         4.91 o                         
  -2   4   5        449.02        384.16        14.50 o                         
  -1   4   5        645.96        671.42        18.25 o                         
   0   4   5       1483.89       1443.77        88.86 o                         
   1   4   5        163.85        161.51         9.50 o                         
   2   4   5        614.09        662.49        18.32 o                         
   3   4   5        103.64        114.23         8.81 o                         
   4   4   5        419.57        496.93        17.21 o                         
   5   4   5         37.03         45.46         2.63 o                         
   6   4   5        992.64       1123.49        32.53 o                         
   7   4   5         45.77         55.51         3.77 o                         
   8   4   5         53.97         48.70         2.85 o                         
  -8   5   5         13.32         11.66         1.60 o                         
  -7   5   5         74.43         82.89         2.53 o                         
  -6   5   5         50.73         51.96         1.92 o                         
  -5   5   5         48.34         51.22         2.60 o                         
  -4   5   5        331.58        353.11         6.15 o                         
  -3   5   5        334.39        308.57        11.89 o                         
  -2   5   5        137.84        132.78         6.10 o                         
  -1   5   5         14.15          8.61         1.79 o                         
   0   5   5        247.47        244.86        11.77 o                         
   1   5   5        774.74        772.51        62.13 o                         
   2   5   5         41.55         39.92         4.04 o                         
   3   5   5        609.14        634.36        18.90 o                         
   4   5   5         87.86        101.38         3.57 o                         
   5   5   5        754.50        829.53        28.55 o                         
   6   5   5        117.61        151.63         5.03 o                         
   7   5   5        178.61        210.45         8.41 o                         
  -8   6   5         12.97         11.69         1.63 o                         
  -7   6   5         28.30         24.48         1.99 o                         
  -6   6   5        122.48        134.89         3.56 o                         
  -5   6   5        318.77        370.80        12.28 o                         
  -4   6   5        179.94        170.64         3.48 o                         
  -3   6   5        429.40        437.41        18.11 o                         
  -2   6   5         29.13         19.83         2.74 o                         
  -1   6   5        422.71        464.17        14.27 o                         
   0   6   5         78.31         77.49         9.45 o                         
   1   6   5        317.15        348.67        21.45 o                         
   2   6   5        537.20        600.87        22.15 o                         
   3   6   5        889.38        906.11        18.94 o                         
   4   6   5         31.44         21.83         1.58 o                         
   5   6   5          0.98          3.11         0.83 o                         
   6   6   5        223.08        274.75         7.39 o                         
   7   6   5         81.89        102.83         5.12 o                         
  -8   7   5         17.15         17.83         1.81 o                         
  -7   7   5          7.93          7.70         1.06 o                         
  -6   7   5         81.38         91.25         3.32 o                         
  -5   7   5         76.78         82.00         4.01 o                         
  -4   7   5        145.37        185.17         9.57 o                         
  -3   7   5        172.15        167.44         3.79 o                         
  -2   7   5        242.16        266.06        13.57 o                         
  -1   7   5        162.16        152.67         7.92 o                         
   0   7   5        343.83        356.43        17.49 o                         
   1   7   5        936.90       1057.64        43.64 o                         
   2   7   5         79.11         85.37         3.38 o                         
   3   7   5        184.60        195.65         6.77 o                         
   4   7   5         22.34         22.46         1.82 o                         
   5   7   5        162.56        206.23         6.29 o                         
   6   7   5         63.39         71.97         3.09 o                         
   7   7   5        141.70        157.06         6.44 o                         
  -7   8   5         11.53          6.67         1.29 o                         
  -6   8   5          8.85          6.41         0.88 o                         
  -5   8   5         67.58         90.03         4.64 o                         
  -4   8   5         72.76         79.76         4.39 o                         
  -3   8   5        138.78        145.49         4.02 o                         
  -2   8   5         83.39         71.78         2.61 o                         
  -1   8   5        313.20        333.25         8.80 o                         
   0   8   5        268.89        289.35        14.44 o                         
   1   8   5         42.97         40.84         2.53 o                         
   2   8   5        794.31        828.83        24.14 o                         
   3   8   5         18.72         18.37         1.55 o                         
   4   8   5         27.34         28.42         2.06 o                         
   5   8   5         64.52         87.61         3.66 o                         
   6   8   5         52.46         57.33         2.61 o                         
   7   8   5         30.51         42.23         1.86 o                         
  -7   9   5         22.89         27.47         2.04 o                         
  -6   9   5         66.27         73.12         3.38 o                         
  -5   9   5         10.20         14.48         1.10 o                         
  -4   9   5         87.56        114.11         5.52 o                         
  -3   9   5         78.59         83.28         3.18 o                         
  -2   9   5        300.36        304.26        10.18 o                         
  -1   9   5          5.96          3.74         0.86 o                         
   0   9   5        346.10        400.99         8.83 o                         
   1   9   5        271.77        290.73         7.18 o                         
   2   9   5         72.84         64.76         3.11 o                         
   3   9   5         46.56         36.87         2.42 o                         
   4   9   5         57.12         68.22         4.70 o                         
   5   9   5        156.02        195.59         8.65 o                         
   6   9   5         13.22         16.72         1.32 o                         
  -7  10   5          9.20          6.11         0.78 o                         
  -6  10   5         65.54         78.95         3.39 o                         
  -5  10   5        116.38        170.62         7.56 o                         
  -4  10   5         19.77         23.31         1.60 o                         
  -3  10   5        350.71        364.74         7.89 o                         
  -2  10   5         63.09         58.50         3.07 o                         
  -1  10   5         11.65         12.10         1.39 o                         
   0  10   5        246.80        273.94         8.30 o                         
   1  10   5        290.24        303.77         8.39 o                         
   2  10   5        200.30        207.83         8.42 o                         
   3  10   5         80.19         76.58         3.55 o                         
   4  10   5        196.73        232.43         9.64 o                         
   5  10   5         18.98         23.26         1.63 o                         
   6  10   5        156.93        201.65         5.24 o                         
  -6  11   5         31.16         28.69         1.78 o                         
  -5  11   5         14.48         14.43         1.17 o                         
  -4  11   5         82.66         90.07         3.15 o                         
  -3  11   5         22.60         26.69         2.02 o                         
  -2  11   5        117.50        130.94         6.90 o                         
  -1  11   5         67.58         69.54         3.74 o                         
   0  11   5         33.19         39.70         2.50 o                         
   1  11   5         68.94         82.52         5.43 o                         
   2  11   5         62.17         67.16         3.27 o                         
   3  11   5        196.65        187.67        10.82 o                         
   4  11   5         24.80         29.98         2.79 o                         
   5  11   5        297.83        383.25        12.58 o                         
   6  11   5         60.90         93.60         4.17 o                         
  -6  12   5         36.08         44.31         2.76 o                         
  -5  12   5         55.68         55.70         2.64 o                         
  -4  12   5         17.62         29.16         2.14 o                         
  -3  12   5         66.62         60.10         5.28 o                         
  -2  12   5         77.19         75.06         4.91 o                         
  -1  12   5        207.35        228.33         6.81 o                         
   0  12   5          8.90          8.24         1.49 o                         
   1  12   5         94.16        107.47         6.23 o                         
   2  12   5        123.14        141.01         7.27 o                         
   3  12   5         20.19         27.19         1.89 o                         
   4  12   5        119.73        130.67        13.06 o                         
   5  12   5         19.66         28.42         2.27 o                         
  -5  13   5          1.19          3.30         0.66 o                         
  -4  13   5         92.40        100.10         5.48 o                         
  -3  13   5         10.07         12.70         1.84 o                         
  -2  13   5        101.44        110.23         5.92 o                         
  -1  13   5         30.83         30.96         2.05 o                         
   0  13   5         72.74         78.53         3.39 o                         
   1  13   5        251.92        308.90        11.85 o                         
   2  13   5         14.46         12.70         1.90 o                         
   3  13   5        261.24        291.91        18.04 o                         
   4  13   5         25.45         35.04         2.79 o                         
  -4  14   5         28.00         40.26         2.70 o                         
  -3  14   5         60.14         52.87         3.41 o                         
  -2  14   5         38.47         44.47         3.25 o                         
  -1  14   5         36.92         40.81         2.18 o                         
   0  14   5         87.86         94.48         3.68 o                         
   1  14   5         22.44         20.71         2.30 o                         
   2  14   5         45.86         45.63         3.38 o                         
   3  14   5          4.31          4.76         0.98 o                         
  -3  15   5          7.66         11.54         1.38 o                         
  -2  15   5         88.11         85.86         4.30 o                         
  -1  15   5         23.86         31.16         1.69 o                         
   0  15   5         79.33         86.94         4.51 o                         
   1  15   5         49.82         48.76         3.25 o                         
   2  15   5         73.82         91.45         4.48 o                         
  -3 -14   6         16.25         13.68         1.04 o                         
  -2 -14   6         35.51         36.55         1.95 o                         
  -1 -14   6         42.87         37.47         2.88 o                         
   0 -14   6         22.55         17.95         1.81 o                         
   1 -14   6         46.47         36.44         1.72 o                         
   2 -14   6         21.20         20.71         1.81 o                         
  -4 -13   6          6.58          7.23         0.80 o                         
  -3 -13   6         48.02         49.36         2.85 o                         
  -2 -13   6         51.99         46.65         2.42 o                         
  -1 -13   6         32.88         29.18         1.84 o                         
   0 -13   6        116.45        114.31         5.55 o                         
   1 -13   6        133.95        125.79         5.83 o                         
   2 -13   6        210.92        196.25         7.55 o                         
   3 -13   6         16.22         14.56         1.86 o                         
  -5 -12   6         15.51         15.86         1.07 o                         
  -4 -12   6         35.20         30.80         1.41 o                         
  -3 -12   6         64.86         57.09         2.14 o                         
  -2 -12   6         48.97         46.68         2.38 o                         
  -1 -12   6         46.02         42.28         2.61 o                         
   0 -12   6         61.67         51.06         3.74 o                         
   1 -12   6        105.07        103.11         5.49 o                         
   2 -12   6          9.45         10.37         1.60 o                         
   3 -12   6        121.17        112.22         5.28 o                         
   4 -12   6         14.98         10.59         0.74 o                         
  -5 -11   6         26.93         21.46         1.42 o                         
  -4 -11   6          7.12          8.34         0.84 o                         
  -3 -11   6         73.84         81.01         2.77 o                         
  -2 -11   6         44.37         41.86         2.38 o                         
  -1 -11   6        114.17        115.57         4.22 o                         
   0 -11   6        114.83        118.55         6.26 o                         
   1 -11   6         48.86         39.86         3.38 o                         
   2 -11   6        217.37        207.06         7.06 o                         
   3 -11   6          1.38          1.31         0.64 o                         
   4 -11   6        194.84        164.77         3.97 o                         
   5 -11   6         13.66         13.32         1.50 o                         
  -6 -10   6         36.57         40.23         2.73 o                         
  -5 -10   6         99.86        105.74         2.97 o                         
  -4 -10   6        124.52        123.09         4.37 o                         
  -3 -10   6        142.35        143.78         4.04 o                         
  -2 -10   6         33.66         31.71         2.12 o                         
  -1 -10   6        113.19        109.95         5.66 o                         
   0 -10   6        140.75        141.13         7.18 o                         
   1 -10   6        238.94        216.59         9.21 o                         
   2 -10   6         71.05         59.99         2.99 o                         
   3 -10   6        183.54        179.65         7.17 o                         
   4 -10   6          4.55          4.71         0.57 o                         
   5 -10   6        123.52         98.93         3.70 o                         
  -6  -9   6          4.00          3.87         0.98 o                         
  -5  -9   6         51.86         51.26         4.94 o                         
  -4  -9   6          1.49          2.43         0.90 o                         
  -3  -9   6        157.69        146.88         4.20 o                         
  -2  -9   6         72.72         71.90         4.57 o                         
  -1  -9   6         67.62         56.69         2.92 o                         
   0  -9   6         13.10         10.74         2.03 o                         
   1  -9   6        168.12        156.99         5.28 o                         
   2  -9   6         42.83         39.70         2.46 o                         
   3  -9   6         19.34         21.47         2.30 o                         
   4  -9   6         65.43         56.42         2.60 o                         
   5  -9   6         25.40         25.27         1.79 o                         
   6  -9   6         63.34         50.72         2.41 o                         
  -7  -8   6          7.60          8.62         1.23 o                         
  -6  -8   6         36.77         41.58         3.16 o                         
  -5  -8   6          2.69          2.53         0.85 o                         
  -4  -8   6        371.57        348.04         9.04 o                         
  -3  -8   6         37.13         29.65         1.72 o                         
  -2  -8   6         43.83         45.26         3.59 o                         
  -1  -8   6         57.43         58.01         3.73 o                         
   0  -8   6        114.94        106.36         5.15 o                         
   1  -8   6        258.62        244.67         7.11 o                         
   2  -8   6          2.50          1.89         0.65 o                         
   3  -8   6         10.33          3.87         0.72 o                         
   4  -8   6         66.11         58.00         3.28 o                         
   5  -8   6         31.30         25.98         1.85 o                         
   6  -8   6         20.94         21.00         1.99 o                         
  -7  -7   6         24.64         24.21         2.15 o                         
  -6  -7   6          8.76          8.29         1.57 o                         
  -5  -7   6         36.58         34.46         2.22 o                         
  -4  -7   6         70.92         70.86         2.73 o                         
  -3  -7   6        526.34        511.48        25.42 o                         
  -2  -7   6        135.34        110.17         4.99 o                         
  -1  -7   6         63.08         64.50         3.85 o                         
   0  -7   6        234.92        250.45         8.85 o                         
   1  -7   6        175.43        162.18         5.17 o                         
   2  -7   6        405.59        416.23         9.08 o                         
   3  -7   6         31.19         29.87         2.23 o                         
   4  -7   6         66.58         68.74         3.34 o                         
   5  -7   6         54.98         52.71         2.28 o                         
   6  -7   6        293.79        298.16         8.93 o                         
  -7  -6   6          5.94          6.84         1.29 o                         
  -6  -6   6          6.03          5.52         1.50 o                         
  -5  -6   6         36.19         34.16         2.26 o                         
  -4  -6   6        371.29        345.29         7.43 o                         
  -3  -6   6         86.43         78.74         2.63 o                         
  -2  -6   6        184.70        183.03         7.77 o                         
  -1  -6   6         32.42         41.93         2.99 o                         
   0  -6   6        160.05        163.62         6.87 o                         
   1  -6   6        332.69        349.80         8.41 o                         
   2  -6   6        180.02        177.81         5.25 o                         
   3  -6   6         92.37         86.51         3.91 o                         
   4  -6   6         16.37         15.81         1.62 o                         
   5  -6   6         76.20         73.73         2.79 o                         
   6  -6   6         35.28         33.02         1.96 o                         
   7  -6   6         76.51         67.14         3.53 o                         
  -7  -5   6         27.15         25.26         2.49 o                         
  -6  -5   6          8.23          8.22         1.75 o                         
  -5  -5   6        161.26        166.11         4.51 o                         
  -4  -5   6        122.97        113.97         5.73 o                         
  -3  -5   6        230.45        227.41         5.02 o                         
  -2  -5   6         47.81         40.35         3.96 o                         
  -1  -5   6         32.45         32.61         4.81 o                         
   0  -5   6        169.86        157.20        23.43 o                         
   1  -5   6        459.79        419.85        18.27 o                         
   2  -5   6        686.56        726.03        13.77 o                         
   3  -5   6        122.10        124.85         4.52 o                         
   4  -5   6        383.18        378.07         8.03 o                         
   5  -5   6         10.57          7.45         0.95 o                         
   6  -5   6        289.87        287.03         6.13 o                         
   7  -5   6         62.56         58.09         3.44 o                         
  -8  -4   6         78.86         86.66         4.11 o                         
  -7  -4   6          2.90          3.31         1.04 o                         
  -6  -4   6         42.45         50.66         4.05 o                         
  -5  -4   6         19.94         16.91         2.04 o                         
  -4  -4   6        250.73        244.39         6.95 o                         
  -3  -4   6        514.01        456.38         9.40 o                         
  -2  -4   6         60.77         78.52         5.98 o                         
  -1  -4   6         25.95         33.70         4.64 o                         
   0  -4   6        288.66        270.15        14.58 o                         
   1  -4   6       1008.65       1000.03        51.23 o                         
   2  -4   6        127.34        120.41         3.92 o                         
   3  -4   6        434.26        467.33        11.32 o                         
   4  -4   6         41.66         48.05         2.28 o                         
   5  -4   6        611.39        656.61        13.47 o                         
   6  -4   6         31.83         27.68         2.02 o                         
   7  -4   6        177.91        164.39         6.81 o                         
  -8  -3   6          4.49          6.60         1.10 o                         
  -7  -3   6         30.49         30.07         2.82 o                         
  -6  -3   6         43.55         45.74         3.79 o                         
  -5  -3   6         31.89         30.49         1.77 o                         
  -4  -3   6          0.30          0.30         1.18 o                         
  -3  -3   6        271.47        283.74         8.14 o                         
  -2  -3   6         11.10          8.20         1.44 o                         
  -1  -3   6        136.28        137.97        13.63 o                         
   0  -3   6         56.16         68.11         7.61 o                         
   1  -3   6         25.02         16.44         3.52 o                         
   2  -3   6        771.88        799.73        31.19 o                         
   3  -3   6         85.27         83.42         3.31 o                         
   4  -3   6         31.63         32.65         1.88 o                         
   5  -3   6        159.51        164.37         3.94 o                         
   6  -3   6        302.51        288.50         8.23 o                         
   7  -3   6         69.49         64.14         3.84 o                         
  -8  -2   6         36.16         32.41         2.45 o                         
  -7  -2   6         26.03         29.03         2.79 o                         
  -6  -2   6         27.39         29.88         2.18 o                         
  -5  -2   6         84.98         89.19         3.14 o                         
  -4  -2   6        243.64        233.80         5.97 o                         
  -3  -2   6        189.31        185.10         9.42 o                         
  -2  -2   6        373.50        361.17        15.09 o                         
  -1  -2   6        154.70        158.90        14.48 o                         
   0  -2   6        243.14        220.28        11.99 o                         
   1  -2   6        316.86        303.93        14.80 o                         
   2  -2   6          6.04          5.58         1.36 o                         
   3  -2   6        519.50        556.00        10.63 o                         
   4  -2   6         81.72         76.23         2.75 o                         
   5  -2   6        158.21        163.34         6.07 o                         
   6  -2   6         21.83         20.99         1.43 o                         
   7  -2   6        167.47        148.10         6.44 o                         
  -8  -1   6          8.04          8.99         1.32 o                         
  -7  -1   6         17.52         17.12         1.84 o                         
  -6  -1   6         22.98         20.01         1.79 o                         
  -5  -1   6        111.11        123.06         3.77 o                         
  -4  -1   6         14.99         17.32         1.16 o                         
  -3  -1   6        226.87        236.81        11.16 o                         
  -2  -1   6        166.58        160.41        10.11 o                         
  -1  -1   6        237.75        225.98        17.68 o                         
   0  -1   6        460.20        463.51        18.47 o                         
   1  -1   6        424.82        406.77        17.75 o                         
   2  -1   6        694.20        752.93        21.06 o                         
   3  -1   6         11.15         14.55         1.49 o                         
   4  -1   6         45.21         52.19         1.94 o                         
   5  -1   6         34.23         33.00         1.87 o                         
   6  -1   6        303.34        294.02         6.44 o                         
   7  -1   6         61.09         65.79         2.65 o                         
  -8   0   6         27.14         25.32         2.18 o                         
  -7   0   6          0.02         -0.23         0.50 o                         
  -6   0   6          2.51          0.30         0.53 o                         
  -5   0   6          0.37         -0.42         0.51 o                         
  -4   0   6        530.73        543.02         8.91 o                         
  -3   0   6         26.22         22.45         4.11 o                         
  -2   0   6         12.97          3.76         1.83 o                         
  -1   0   6        151.40        105.44        11.88 o                         
   0   0   6        435.76        407.14        35.97 o                         
   1   0   6        151.57        161.22         8.25 o                         
   2   0   6          3.80          0.59         1.34 o                         
   3   0   6        127.15        134.64         4.22 o                         
   4   0   6         96.34         88.16         3.02 o                         
   5   0   6          9.34          5.33         0.83 o                         
   6   0   6         21.71         25.39         1.51 o                         
   7   0   6         44.71         36.95         2.69 o                         
  -8   1   6          8.35          9.97         0.95 o                         
  -7   1   6         18.38         16.31         1.46 o                         
  -6   1   6         22.13         18.12         1.72 o                         
  -5   1   6        112.12        123.99         3.33 o                         
  -4   1   6         13.77         14.77         0.90 o                         
  -3   1   6        228.38        230.05        13.08 o                         
  -2   1   6        177.59        184.76        10.90 o                         
  -1   1   6        234.12        208.34        16.82 o                         
   0   1   6        469.84        419.64        17.26 o                         
   1   1   6        433.59        441.65        14.58 o                         
   2   1   6        669.62        675.07        27.08 o                         
   3   1   6         10.86          7.83         0.97 o                         
   4   1   6         55.49         54.78         2.74 o                         
   5   1   6         35.24         29.11         2.14 o                         
   6   1   6        301.03        295.21        11.23 o                         
   7   1   6         63.60         72.08         4.02 o                         
  -8   2   6         35.96         33.62         1.71 o                         
  -7   2   6         26.30         30.32         3.33 o                         
  -6   2   6         28.19         29.01         1.78 o                         
  -5   2   6         83.77         81.00         2.33 o                         
  -4   2   6        260.74        271.82         5.19 o                         
  -3   2   6        182.30        178.31        14.56 o                         
  -2   2   6        380.01        361.31        21.68 o                         
  -1   2   6        153.05        166.85        14.91 o                         
   0   2   6        256.56        256.53        10.50 o                         
   1   2   6        329.88        329.06        12.45 o                         
   2   2   6          6.62          5.78         1.87 o                         
   3   2   6        527.54        557.75        14.64 o                         
   4   2   6         80.57         78.89         4.68 o                         
   5   2   6        153.62        163.50         7.98 o                         
   6   2   6         22.88         21.70         2.45 o                         
   7   2   6        167.79        161.26         6.72 o                         
  -8   3   6          4.42          5.71         0.73 o                         
  -7   3   6         33.20         31.43         2.00 o                         
  -6   3   6         43.66         50.51         2.01 o                         
  -5   3   6         33.73         35.82         1.74 o                         
  -4   3   6          0.40          0.19         0.62 o                         
  -3   3   6        264.63        277.79         4.68 o                         
  -2   3   6         10.02          6.55         2.17 o                         
  -1   3   6        146.11        134.95         9.38 o                         
   0   3   6         53.06         61.61         6.21 o                         
   1   3   6         29.71         33.23         3.81 o                         
   2   3   6        783.98        798.37        29.89 o                         
   3   3   6         84.85         69.12         2.86 o                         
   4   3   6         26.32         27.90         2.10 o                         
   5   3   6        161.81        154.48         7.70 o                         
   6   3   6        302.08        357.63        12.83 o                         
   7   3   6         72.29         81.72         4.33 o                         
  -8   4   6         76.98         87.34         4.11 o                         
  -7   4   6          2.76          4.69         0.66 o                         
  -6   4   6         43.31         41.43         1.84 o                         
  -5   4   6         20.32         23.04         1.42 o                         
  -4   4   6        239.71        246.18         4.93 o                         
  -3   4   6        517.98        489.07         7.48 o                         
  -2   4   6         63.34         69.05         5.45 o                         
  -1   4   6         23.67         20.82         3.07 o                         
   0   4   6        299.34        317.68        34.14 o                         
   1   4   6       1022.97       1041.25        31.29 o                         
   2   4   6        122.17        108.62         6.12 o                         
   3   4   6        443.49        467.91        11.06 o                         
   4   4   6         41.09         39.51         2.49 o                         
   5   4   6        612.94        667.25        19.23 o                         
   6   4   6         33.26         30.72         2.85 o                         
   7   4   6        176.15        198.39         7.55 o                         
  -7   5   6         30.21         27.99         1.48 o                         
  -6   5   6          7.87          6.42         0.76 o                         
  -5   5   6        160.26        174.68         4.19 o                         
  -4   5   6        120.10        120.59         3.39 o                         
  -3   5   6        222.34        230.44         4.67 o                         
  -2   5   6         53.56         62.80         2.93 o                         
  -1   5   6         38.66         26.81         3.48 o                         
   0   5   6        166.54        151.20         8.21 o                         
   1   5   6        455.73        472.34        26.91 o                         
   2   5   6        675.89        710.15        15.52 o                         
   3   5   6        123.24        127.79         6.10 o                         
   4   5   6        399.45        416.41        18.32 o                         
   5   5   6         10.00         11.04         1.31 o                         
   6   5   6        286.76        323.54        11.63 o                         
   7   5   6         63.95         82.61         4.14 o                         
  -7   6   6          6.23          7.01         0.77 o                         
  -6   6   6          5.89          4.04         0.61 o                         
  -5   6   6         37.52         50.41         2.06 o                         
  -4   6   6        351.91        348.30         6.69 o                         
  -3   6   6         80.09         69.22         2.31 o                         
  -2   6   6        195.97        188.30         3.93 o                         
  -1   6   6         35.44         36.32         1.60 o                         
   0   6   6        152.13        152.48         3.99 o                         
   1   6   6        323.94        336.64        11.05 o                         
   2   6   6        173.45        167.20         5.33 o                         
   3   6   6         80.42         82.77         5.00 o                         
   4   6   6         16.27         18.83         1.67 o                         
   5   6   6         81.00         81.66         4.83 o                         
   6   6   6         35.00         36.94         2.00 o                         
   7   6   6         72.28         87.34         4.08 o                         
  -7   7   6         24.51         23.59         1.27 o                         
  -6   7   6          8.31          7.31         0.90 o                         
  -5   7   6         35.58         40.02         2.16 o                         
  -4   7   6         69.06         74.01         2.57 o                         
  -3   7   6        515.40        526.91        10.45 o                         
  -2   7   6        136.18        137.23         3.29 o                         
  -1   7   6         69.98         70.23         2.29 o                         
   0   7   6        240.60        244.51         6.35 o                         
   1   7   6        166.43        163.15         5.25 o                         
   2   7   6        401.71        441.33        12.60 o                         
   3   7   6         30.22         26.49         2.05 o                         
   4   7   6         76.35         79.42         3.52 o                         
   5   7   6         53.16         66.52         3.01 o                         
   6   7   6        291.39        378.31         8.68 o                         
  -7   8   6          7.95         11.21         1.18 o                         
  -6   8   6         41.24         47.46         2.07 o                         
  -5   8   6          2.85          3.75         0.57 o                         
  -4   8   6        366.69        394.58         7.20 o                         
  -3   8   6         34.75         32.86         1.98 o                         
  -2   8   6         49.04         46.35         2.33 o                         
  -1   8   6         59.43         57.06         2.05 o                         
   0   8   6        117.02        122.50         3.54 o                         
   1   8   6        254.68        257.02         7.56 o                         
   2   8   6          2.56          2.05         0.83 o                         
   3   8   6         13.25          7.22         1.10 o                         
   4   8   6         65.46         75.56         3.31 o                         
   5   8   6         34.23         34.47         2.04 o                         
   6   8   6         23.01         27.50         1.55 o                         
  -6   9   6          3.89          3.21         0.71 o                         
  -5   9   6         54.26         57.74         2.03 o                         
  -4   9   6          1.77          1.47         0.60 o                         
  -3   9   6        153.17        164.82         5.46 o                         
  -2   9   6         70.73         83.76         2.68 o                         
  -1   9   6         75.42         67.04         3.37 o                         
   0   9   6         10.98          8.11         1.35 o                         
   1   9   6        166.81        177.64         5.92 o                         
   2   9   6         34.95         31.14         2.22 o                         
   3   9   6         19.98         21.32         1.81 o                         
   4   9   6         66.19         64.66         4.30 o                         
   5   9   6         26.93         36.26         1.95 o                         
   6   9   6         57.38         57.94         3.07 o                         
  -6  10   6         40.72         45.23         2.18 o                         
  -5  10   6         99.58        110.95         3.25 o                         
  -4  10   6        125.87        149.16         4.14 o                         
  -3  10   6        139.14        158.87         4.45 o                         
  -2  10   6         38.07         36.34         1.93 o                         
  -1  10   6        119.79        122.52         4.68 o                         
   0  10   6        141.17        172.57         5.73 o                         
   1  10   6        241.11        254.64         7.37 o                         
   2  10   6         74.94         75.11         3.45 o                         
   3  10   6        190.31        212.67        18.14 o                         
   4  10   6          4.37          7.00         1.44 o                         
   5  10   6        124.20        140.36         5.89 o                         
  -5  11   6         27.75         24.78         1.30 o                         
  -4  11   6          7.14          7.47         0.86 o                         
  -3  11   6         72.42         84.18         5.34 o                         
  -2  11   6         43.17         45.39         2.60 o                         
  -1  11   6        124.27        137.65         4.91 o                         
   0  11   6        126.79        138.42         4.90 o                         
   1  11   6         47.56         49.59         2.65 o                         
   2  11   6        208.54        214.37         8.67 o                         
   3  11   6          1.58          2.02         0.71 o                         
   4  11   6        200.31        227.64         8.50 o                         
   5  11   6         12.76         16.48         1.60 o                         
  -5  12   6         16.10         20.84         1.81 o                         
  -4  12   6         33.31         33.17         1.86 o                         
  -3  12   6         64.05         74.29         4.45 o                         
  -2  12   6         51.56         49.65         3.71 o                         
  -1  12   6         50.97         53.58         2.73 o                         
   0  12   6         58.67         64.34         2.96 o                         
   1  12   6        100.29        120.20         6.35 o                         
   2  12   6          9.06         11.40         1.17 o                         
   3  12   6        113.93        121.12         3.97 o                         
   4  12   6         15.05         20.81         1.84 o                         
  -4  13   6          7.00          7.18         1.20 o                         
  -3  13   6         47.72         55.97         3.53 o                         
  -2  13   6         52.44         59.07         3.74 o                         
  -1  13   6         36.97         39.11         2.15 o                         
   0  13   6        119.56        133.78         4.35 o                         
   1  13   6        127.75        142.54         6.69 o                         
   2  13   6        209.00        244.03         9.21 o                         
   3  13   6         16.87         21.34         1.33 o                         
  -3  14   6         15.14         17.03         1.63 o                         
  -2  14   6         35.35         32.93         2.42 o                         
  -1  14   6         46.05         44.24         2.90 o                         
   0  14   6         19.36         22.62         2.15 o                         
   1  14   6         43.39         46.15         3.10 o                         
   2  14   6         21.49         29.98         2.33 o                         
  -2 -13   7          6.46          3.02         0.53 o                         
  -1 -13   7         57.01         50.50         2.09 o                         
   0 -13   7         14.64         11.35         1.38 o                         
   1 -13   7        104.62         86.48         4.02 o                         
  -3 -12   7         47.46         49.04         1.71 o                         
  -2 -12   7         14.19          8.98         0.68 o                         
  -1 -12   7         17.42         17.51         1.87 o                         
   0 -12   7         47.69         44.34         3.13 o                         
   1 -12   7          1.49          1.23         0.71 o                         
   2 -12   7         97.73         88.01         4.17 o                         
  -4 -11   7         18.20         16.50         0.98 o                         
  -3 -11   7          8.13          7.91         0.78 o                         
  -2 -11   7         45.45         42.53         1.59 o                         
  -1 -11   7         34.26         26.33         1.70 o                         
   0 -11   7         25.50         25.75         2.49 o                         
   1 -11   7         88.28         82.83         4.57 o                         
   2 -11   7          0.40          0.35         0.54 o                         
   3 -11   7        186.45        146.39         5.05 o                         
  -5 -10   7         26.96         28.48         1.22 o                         
  -4 -10   7          5.61          6.31         0.70 o                         
  -3 -10   7         47.40         46.83         1.70 o                         
  -2 -10   7         62.79         60.13         2.30 o                         
  -1 -10   7        115.20        125.93         6.57 o                         
   0 -10   7        147.40        137.76         6.63 o                         
   1 -10   7         23.89         20.53         2.30 o                         
   2 -10   7         89.21         81.08         5.65 o                         
   3 -10   7          5.29          5.69         0.84 o                         
   4 -10   7        204.56        199.98         8.32 o                         
  -5  -9   7          3.84          5.47         0.78 o                         
  -4  -9   7        104.70        106.82         3.87 o                         
  -3  -9   7         13.99         14.91         1.36 o                         
  -2  -9   7         47.51         38.35         1.88 o                         
  -1  -9   7          6.77          1.56         0.60 o                         
   0  -9   7         36.76         37.10         3.31 o                         
   1  -9   7         29.33         24.59         2.36 o                         
   2  -9   7         36.74         36.85         2.61 o                         
   3  -9   7        170.43        178.20         7.67 o                         
   4  -9   7         13.32         12.79         1.22 o                         
   5  -9   7         26.77         18.89         1.33 o                         
  -6  -8   7         14.81         14.02         1.57 o                         
  -5  -8   7         31.77         29.44         1.79 o                         
  -4  -8   7          6.82          8.07         0.84 o                         
  -3  -8   7        180.50        175.32         4.57 o                         
  -2  -8   7         77.05         69.57         4.51 o                         
  -1  -8   7         35.26         29.95         2.03 o                         
   0  -8   7         81.03         72.12         4.73 o                         
   1  -8   7        112.40        115.20         4.31 o                         
   2  -8   7         25.38         18.00         1.54 o                         
   3  -8   7         56.15         61.02         2.90 o                         
   4  -8   7         73.46         65.43         2.40 o                         
   5  -8   7          7.74          8.70         1.10 o                         
  -6  -7   7         26.40         30.24         2.19 o                         
  -5  -7   7          3.08          4.48         0.89 o                         
  -4  -7   7         65.06         56.07         2.31 o                         
  -3  -7   7         94.88         90.29         3.12 o                         
  -2  -7   7         88.66         79.27         4.88 o                         
  -1  -7   7        149.25        131.74         6.51 o                         
   0  -7   7         29.75         27.83         2.05 o                         
   1  -7   7         99.31         95.43         6.08 o                         
   2  -7   7        190.14        195.31         6.10 o                         
   3  -7   7        200.04        212.14         6.40 o                         
   4  -7   7         56.62         58.78         2.38 o                         
   5  -7   7        145.04        150.13         3.80 o                         
  -7  -6   7         38.24         37.41         2.42 o                         
  -6  -6   7         40.82         46.12         2.72 o                         
  -5  -6   7         12.22         10.54         0.95 o                         
  -4  -6   7         25.44         25.81         1.59 o                         
  -3  -6   7        128.72        137.04         4.03 o                         
  -2  -6   7         28.13         20.65         2.33 o                         
  -1  -6   7         56.76         56.13         3.87 o                         
   0  -6   7         73.58         74.87         3.47 o                         
   1  -6   7        237.98        228.12         6.74 o                         
   2  -6   7        105.77        109.22         4.37 o                         
   3  -6   7         48.35         51.13         2.85 o                         
   4  -6   7        103.87        109.14         5.49 o                         
   5  -6   7         66.36         64.53         2.33 o                         
   6  -6   7         99.41        106.97         3.65 o                         
  -7  -5   7         12.85         16.69         1.69 o                         
  -6  -5   7          4.15          1.45         0.50 o                         
  -5  -5   7         24.25         28.38         1.82 o                         
  -4  -5   7        164.12        172.09         4.62 o                         
  -3  -5   7          7.54          5.94         1.10 o                         
  -2  -5   7         31.50         29.21         2.92 o                         
  -1  -5   7        348.11        329.07        25.55 o                         
   0  -5   7         33.03         37.85         3.08 o                         
   1  -5   7        191.65        211.52         6.64 o                         
   2  -5   7         28.87         40.37         2.57 o                         
   3  -5   7        387.12        378.51         9.85 o                         
   4  -5   7         78.71         87.54         3.32 o                         
   5  -5   7         94.78         89.53         2.49 o                         
   6  -5   7         15.05         13.19         1.37 o                         
  -7  -4   7         58.24         50.30         3.13 o                         
  -6  -4   7         24.93         29.02         1.58 o                         
  -5  -4   7          4.71          1.80         0.70 o                         
  -4  -4   7          3.09          3.44         0.70 o                         
  -3  -4   7        306.42        302.62         8.36 o                         
  -2  -4   7        478.42        448.52        11.09 o                         
  -1  -4   7         13.44         16.59         1.47 o                         
   0  -4   7        226.56        247.61         6.49 o                         
   1  -4   7        268.80        272.01         8.51 o                         
   2  -4   7        619.85        656.92        14.95 o                         
   3  -4   7         97.46        105.42         6.09 o                         
   4  -4   7        272.45        268.66         8.45 o                         
   5  -4   7         52.33         47.93         1.82 o                         
   6  -4   7        154.78        153.23         4.60 o                         
  -7  -3   7          4.20          6.48         1.23 o                         
  -6  -3   7         21.71         20.88         1.26 o                         
  -5  -3   7         28.07         27.66         1.64 o                         
  -4  -3   7         38.45         38.14         1.99 o                         
  -3  -3   7        112.73        108.35         4.36 o                         
  -2  -3   7        133.89        120.90         3.60 o                         
  -1  -3   7        115.08        118.67         5.55 o                         
   0  -3   7         66.88         58.14         2.81 o                         
   1  -3   7         27.77         29.00         1.98 o                         
   2  -3   7          8.83          6.64         1.03 o                         
   3  -3   7        336.77        381.61        18.23 o                         
   4  -3   7        144.84        144.65         5.66 o                         
   5  -3   7         53.49         43.69         1.94 o                         
   6  -3   7         38.44         36.04         2.43 o                         
  -7  -2   7         71.88         76.11         5.19 o                         
  -6  -2   7         53.19         57.15         3.64 o                         
  -5  -2   7         28.92         33.09         1.79 o                         
  -4  -2   7         19.97         23.55         1.56 o                         
  -3  -2   7        461.06        444.06         9.52 o                         
  -2  -2   7        178.98        160.66         3.77 o                         
  -1  -2   7         55.73         53.84         2.27 o                         
   0  -2   7        316.21        346.61         9.21 o                         
   1  -2   7        102.05        114.55         4.17 o                         
   2  -2   7        345.40        356.79         8.90 o                         
   3  -2   7        120.37        112.98         4.54 o                         
   4  -2   7        129.26        130.48         4.54 o                         
   5  -2   7         84.83         81.90         2.89 o                         
   6  -2   7        185.60        182.11         4.26 o                         
  -7  -1   7         14.05         19.65         1.58 o                         
  -6  -1   7         26.73         29.54         2.00 o                         
  -5  -1   7          3.69          3.66         0.62 o                         
  -4  -1   7         72.52         71.36         3.70 o                         
  -3  -1   7        136.44        142.16         3.89 o                         
  -2  -1   7        405.20        383.69         6.74 o                         
  -1  -1   7        527.66        498.31        12.07 o                         
   0  -1   7          6.58          7.40         1.18 o                         
   1  -1   7        120.62        130.49         4.44 o                         
   2  -1   7        172.40        173.94         8.42 o                         
   3  -1   7        193.31        215.39         5.51 o                         
   4  -1   7        100.83        115.60         3.20 o                         
   5  -1   7         66.35         55.46         3.14 o                         
   6  -1   7          6.33          4.88         0.64 o                         
  -7   0   7         49.70         52.54         2.39 o                         
  -6   0   7         10.22          8.81         1.17 o                         
  -5   0   7          9.78          9.25         0.99 o                         
  -4   0   7        179.01        167.77         4.04 o                         
  -3   0   7        539.46        489.65         9.54 o                         
  -2   0   7         74.18         75.46         2.45 o                         
  -1   0   7         69.42         52.05         1.97 o                         
   0   0   7         15.42          5.23         0.99 o                         
   1   0   7         47.04         42.57         2.30 o                         
   2   0   7        143.65        170.05         5.24 o                         
   3   0   7          0.88          0.81         0.52 o                         
   4   0   7          7.89          0.81         0.72 o                         
   5   0   7         18.30         17.39         1.52 o                         
   6   0   7         18.53         12.43         1.12 o                         
  -7   1   7         14.04         19.94         1.43 o                         
  -6   1   7         28.70         30.22         2.01 o                         
  -5   1   7          3.90          3.19         0.63 o                         
  -4   1   7         72.29         68.88         2.40 o                         
  -3   1   7        133.96        137.84         3.41 o                         
  -2   1   7        405.44        379.07         6.74 o                         
  -1   1   7        530.63        511.62        10.04 o                         
   0   1   7          7.46          6.79         1.70 o                         
   1   1   7        120.55        123.46         3.62 o                         
   2   1   7        172.35        172.65         5.28 o                         
   3   1   7        183.90        200.08         5.22 o                         
   4   1   7        105.10        128.94         4.88 o                         
   5   1   7         68.98         62.53         3.67 o                         
   6   1   7          7.93          6.63         1.35 o                         
  -7   2   7         72.32         84.93         3.12 o                         
  -6   2   7         54.27         70.28         3.15 o                         
  -5   2   7         32.95         29.37         1.74 o                         
  -4   2   7         20.11         18.09         1.23 o                         
  -3   2   7        463.03        449.16         7.03 o                         
  -2   2   7        180.07        168.51         3.53 o                         
  -1   2   7         60.51         49.90         2.12 o                         
   0   2   7        330.95        336.31         7.06 o                         
   1   2   7        101.77        104.16         3.17 o                         
   2   2   7        345.96        351.94         8.03 o                         
   3   2   7        119.03        107.67         3.56 o                         
   4   2   7        129.76        128.76         4.81 o                         
   5   2   7         85.10         95.16         5.49 o                         
   6   2   7        178.54        190.14         7.67 o                         
  -7   3   7          4.21          4.15         0.98 o                         
  -6   3   7         23.17         21.48         1.23 o                         
  -5   3   7         27.82         27.59         2.11 o                         
  -4   3   7         36.41         37.53         1.77 o                         
  -3   3   7        120.88        120.76         4.18 o                         
  -2   3   7        137.92        129.16         2.72 o                         
  -1   3   7        106.86        107.96         4.16 o                         
   0   3   7         68.80         61.80         3.07 o                         
   1   3   7         33.15         29.25         1.66 o                         
   2   3   7         10.25         10.97         1.00 o                         
   3   3   7        328.86        364.60        12.37 o                         
   4   3   7        149.61        164.19         8.09 o                         
   5   3   7         53.00         49.68         3.74 o                         
   6   3   7         39.11         42.35         3.04 o                         
  -7   4   7         58.57         57.31         2.43 o                         
  -6   4   7         24.72         29.04         1.70 o                         
  -5   4   7          5.28          1.89         1.31 o                         
  -4   4   7          2.93          2.19         0.58 o                         
  -3   4   7        310.01        349.40         5.94 o                         
  -2   4   7        473.25        476.33         7.72 o                         
  -1   4   7         15.81         14.31         1.28 o                         
   0   4   7        235.28        238.41         5.86 o                         
   1   4   7        260.03        257.90         4.97 o                         
   2   4   7        619.84        646.57        15.18 o                         
   3   4   7         97.54         97.62         4.07 o                         
   4   4   7        268.60        252.54         7.18 o                         
   5   4   7         53.48         53.27         3.77 o                         
   6   4   7        153.98        153.38         6.41 o                         
  -7   5   7         12.93         16.92         1.25 o                         
  -6   5   7          3.69          3.18         0.78 o                         
  -5   5   7         23.85         28.35         1.74 o                         
  -4   5   7        161.71        180.17         4.27 o                         
  -3   5   7          9.42          8.18         0.77 o                         
  -2   5   7         34.00         37.42         1.79 o                         
  -1   5   7        352.58        350.78         6.44 o                         
   0   5   7         32.47         34.33         1.58 o                         
   1   5   7        191.93        198.74         5.13 o                         
   2   5   7         27.27         32.72         3.51 o                         
   3   5   7        389.74        386.02         9.82 o                         
   4   5   7         75.09         84.49         3.57 o                         
   5   5   7         97.96         95.27         5.94 o                         
   6   5   7         16.18         18.01         1.84 o                         
  -7   6   7         37.97         41.43         2.61 o                         
  -6   6   7         39.87         43.28         1.88 o                         
  -5   6   7         12.46          8.96         0.99 o                         
  -4   6   7         26.53         32.48         1.63 o                         
  -3   6   7        124.17        141.11         4.31 o                         
  -2   6   7         31.83         34.67         1.73 o                         
  -1   6   7         62.11         53.77         2.79 o                         
   0   6   7         67.73         66.52         2.77 o                         
   1   6   7        228.90        215.54         4.70 o                         
   2   6   7         91.49         88.11         3.91 o                         
   3   6   7         47.97         56.56         4.23 o                         
   4   6   7        112.94        121.91         5.42 o                         
   5   6   7         65.06         67.23         2.79 o                         
   6   6   7         94.34        107.34         4.70 o                         
  -6   7   7         26.67         27.63         1.43 o                         
  -5   7   7          2.78          2.60         0.62 o                         
  -4   7   7         65.46         65.33         2.27 o                         
  -3   7   7         95.64        101.80         3.51 o                         
  -2   7   7         85.85         84.42         2.73 o                         
  -1   7   7        145.97        148.50         3.77 o                         
   0   7   7         26.58         27.32         1.49 o                         
   1   7   7         94.34         85.36         3.87 o                         
   2   7   7        190.60        199.81         6.40 o                         
   3   7   7        205.82        224.72        20.68 o                         
   4   7   7         53.68         56.00         2.64 o                         
   5   7   7        148.62        160.95         4.62 o                         
  -6   8   7         14.94         15.13         0.99 o                         
  -5   8   7         31.93         25.67         1.22 o                         
  -4   8   7          7.72          9.11         0.97 o                         
  -3   8   7        178.27        205.50         6.24 o                         
  -2   8   7         78.28         87.53         2.73 o                         
  -1   8   7         39.12         31.92         1.41 o                         
   0   8   7         82.58         68.27         2.72 o                         
   1   8   7        112.16        118.92         4.94 o                         
   2   8   7         28.03         26.01         1.98 o                         
   3   8   7         55.37         57.12         2.83 o                         
   4   8   7         70.86         70.12         4.30 o                         
   5   8   7          8.34          9.89         0.91 o                         
  -5   9   7          4.25          7.30         0.77 o                         
  -4   9   7        101.30        108.65         3.32 o                         
  -3   9   7         12.18         14.96         1.23 o                         
  -2   9   7         54.07         53.84         2.00 o                         
  -1   9   7          6.26          2.63         0.70 o                         
   0   9   7         37.48         37.33         1.91 o                         
   1   9   7         35.65         33.94         2.24 o                         
   2   9   7         36.58         44.39         2.54 o                         
   3   9   7        159.14        179.97        12.58 o                         
   4   9   7         13.21         17.58         1.96 o                         
   5   9   7         25.66         19.21         1.69 o                         
  -5  10   7         29.82         30.20         1.81 o                         
  -4  10   7          5.83          3.87         0.58 o                         
  -3  10   7         43.31         48.19         2.07 o                         
  -2  10   7         62.99         71.82         2.75 o                         
  -1  10   7        117.88        130.57         4.62 o                         
   0  10   7        150.55        143.30         3.91 o                         
   1  10   7         23.09         21.47         1.78 o                         
   2  10   7         88.00         95.99         3.72 o                         
   3  10   7          5.38          6.47         0.87 o                         
   4  10   7        209.31        245.35         8.59 o                         
  -4  11   7         18.05         20.33         1.15 o                         
  -3  11   7          7.69          8.42         0.99 o                         
  -2  11   7         46.01         53.88         2.55 o                         
  -1  11   7         38.75         36.83         2.15 o                         
   0  11   7         25.72         30.50         1.93 o                         
   1  11   7         87.21         86.18         3.99 o                         
   2  11   7          0.49          0.84         0.81 o                         
   3  11   7        185.63        216.34         7.44 o                         
  -3  12   7         44.92         56.59         3.34 o                         
  -2  12   7         14.75         16.14         1.87 o                         
  -1  12   7         18.52         18.57         1.39 o                         
   0  12   7         44.90         47.69         3.41 o                         
   1  12   7          1.51          5.06         1.14 o                         
   2  12   7         91.98        105.45         3.36 o                         
  -2  13   7          7.04          7.15         1.14 o                         
  -1  13   7         57.43         64.03         2.43 o                         
   0  13   7         13.35         11.63         1.47 o                         
   1  13   7        105.34        106.85         4.91 o                         
  -2 -11   8         36.76         36.74         1.40 o                         
  -1 -11   8         42.38         43.19         2.02 o                         
   0 -11   8        101.09         90.56         4.20 o                         
   1 -11   8         10.16          7.95         1.14 o                         
  -3 -10   8         17.73         18.84         1.02 o                         
  -2 -10   8         74.20         74.53         2.30 o                         
  -1 -10   8        156.25        145.12         3.55 o                         
   0 -10   8         20.99         20.78         2.03 o                         
   1 -10   8         37.48         28.69         2.27 o                         
   2 -10   8         21.65         26.61         2.12 o                         
   3 -10   8        151.97        124.84         5.28 o                         
  -4  -9   8          1.06          0.89         0.30 o                         
  -3  -9   8         19.34         17.12         1.07 o                         
  -2  -9   8         13.18         11.89         0.95 o                         
  -1  -9   8         51.41         54.84         2.47 o                         
   0  -9   8         20.71         14.02         1.75 o                         
   1  -9   8          7.95          8.57         0.94 o                         
   2  -9   8         43.79         40.32         2.88 o                         
   3  -9   8          3.34          8.22         1.32 o                         
  -5  -8   8         16.10         15.23         2.29 o                         
  -4  -8   8         11.67         10.50         0.72 o                         
  -3  -8   8         23.98         27.78         1.45 o                         
  -2  -8   8         81.85         80.60         2.70 o                         
  -1  -8   8        148.41        140.87         4.53 o                         
   0  -8   8         11.37          9.42         1.60 o                         
   1  -8   8         44.93         44.83         2.30 o                         
   2  -8   8         47.37         46.34         3.28 o                         
   3  -8   8        155.56        166.33        13.06 o                         
   4  -8   8          2.29          1.48         0.55 o                         
  -5  -7   8         41.18         40.75         1.67 o                         
  -4  -7   8         14.45         14.53         1.02 o                         
  -3  -7   8          6.24          3.29         0.75 o                         
  -2  -7   8         56.50         49.77         2.15 o                         
  -1  -7   8         24.68         27.77         1.85 o                         
   0  -7   8        219.94        231.19         6.47 o                         
   1  -7   8         66.16         77.30         4.82 o                         
   2  -7   8         62.46         59.72         4.02 o                         
   3  -7   8          0.39         -0.02         0.54 o                         
   4  -7   8        156.68        165.11         4.53 o                         
  -5  -6   8          7.16          6.69         0.65 o                         
  -4  -6   8         20.77         21.85         2.70 o                         
  -3  -6   8         20.77         20.35         1.70 o                         
  -2  -6   8         82.72         80.50         3.52 o                         
  -1  -6   8        144.73        141.57         3.89 o                         
   0  -6   8          5.25          3.37         0.82 o                         
   1  -6   8          4.26          0.43         0.86 o                         
   2  -6   8          2.86          3.92         0.90 o                         
   3  -6   8         68.04         63.76         2.88 o                         
   4  -6   8         49.02         53.87         2.46 o                         
   5  -6   8         39.95         30.69         2.30 o                         
  -6  -5   8         31.20         29.67         2.15 o                         
  -5  -5   8          3.94          3.91         0.76 o                         
  -4  -5   8         61.91         72.34         3.20 o                         
  -3  -5   8        104.21        114.47         4.34 o                         
  -2  -5   8        124.47        125.32         4.99 o                         
  -1  -5   8         10.49          9.46         1.18 o                         
   0  -5   8        202.54        220.43         9.39 o                         
   1  -5   8          0.10          0.43         0.65 o                         
   2  -5   8        162.90        171.21         5.61 o                         
   3  -5   8         13.71         14.98         1.20 o                         
   4  -5   8        194.62        192.90         6.68 o                         
   5  -5   8         40.29         36.75         1.48 o                         
  -6  -4   8         22.57         22.98         1.11 o                         
  -5  -4   8         32.28         32.75         1.56 o                         
  -4  -4   8         20.86         24.01         1.84 o                         
  -3  -4   8         27.16         26.84         2.01 o                         
  -2  -4   8        137.92        136.34         3.98 o                         
  -1  -4   8        360.56        366.67         8.90 o                         
   0  -4   8         78.54         80.13         3.66 o                         
   1  -4   8         89.37         89.53         5.59 o                         
   2  -4   8         24.81         18.67         1.74 o                         
   3  -4   8        309.54        335.41        10.78 o                         
   4  -4   8         56.05         52.38         3.09 o                         
   5  -4   8        134.45        125.80         3.17 o                         
  -6  -3   8         10.46         11.59         1.02 o                         
  -5  -3   8          4.75          4.05         0.60 o                         
  -4  -3   8         10.22          8.06         1.53 o                         
  -3  -3   8        122.43        124.03         4.65 o                         
  -2  -3   8          3.59          0.39         0.57 o                         
  -1  -3   8          8.61          6.97         0.78 o                         
   0  -3   8         68.56         69.73         3.97 o                         
   1  -3   8          2.81          3.67         0.94 o                         
   2  -3   8         40.35         43.93         2.69 o                         
   3  -3   8         28.52         27.56         1.72 o                         
   4  -3   8        101.88         96.01         3.06 o                         
   5  -3   8         99.72         98.96         2.74 o                         
  -6  -2   8         27.84         28.31         1.65 o                         
  -5  -2   8         48.21         51.04         2.56 o                         
  -4  -2   8         15.04         17.02         1.58 o                         
  -3  -2   8         20.88         19.79         1.43 o                         
  -2  -2   8         91.01         93.91         2.81 o                         
  -1  -2   8        239.66        236.69         4.97 o                         
   0  -2   8          4.26          3.64         0.80 o                         
   1  -2   8        192.23        208.01         6.62 o                         
   2  -2   8        108.34        115.17         4.60 o                         
   3  -2   8        177.92        180.02         4.80 o                         
   4  -2   8         61.01         63.04         2.40 o                         
   5  -2   8        111.88        111.47         8.04 o                         
  -6  -1   8         32.19         39.17         1.97 o                         
  -5  -1   8         10.17         12.97         1.33 o                         
  -4  -1   8         28.44         31.08         2.20 o                         
  -3  -1   8        201.35        192.86         5.46 o                         
  -2  -1   8        201.78        192.78         4.41 o                         
  -1  -1   8         37.66         38.03         1.73 o                         
   0  -1   8        164.87        166.97         5.84 o                         
   1  -1   8         32.78         32.07         2.33 o                         
   2  -1   8         58.13         60.45         3.19 o                         
   3  -1   8         31.30         35.65         1.92 o                         
   4  -1   8        181.20        173.55         4.39 o                         
   5  -1   8         56.24         54.34         2.45 o                         
  -6   0   8         83.57         92.25         4.85 o                         
  -5   0   8          5.33          3.19         1.01 o                         
  -4   0   8         49.89         44.33         1.60 o                         
  -3   0   8         64.74         64.19         2.30 o                         
  -2   0   8         15.62         11.94         0.97 o                         
  -1   0   8        120.03        122.32         3.84 o                         
   0   0   8          0.60         -0.16         0.73 o                         
   1   0   8         64.92         63.71         2.69 o                         
   2   0   8        154.88        159.01         6.39 o                         
   3   0   8         92.32        103.31         3.41 o                         
   4   0   8         41.93         49.52         2.67 o                         
   5   0   8         13.27         10.76         1.10 o                         
  -6   1   8         31.89         39.59         2.98 o                         
  -5   1   8         12.35         12.80         1.99 o                         
  -4   1   8         29.63         28.75         1.46 o                         
  -3   1   8        199.74        196.61         3.97 o                         
  -2   1   8        197.47        194.98         4.45 o                         
  -1   1   8         41.81         44.76         2.01 o                         
   0   1   8        158.42        156.94         4.58 o                         
   1   1   8         32.88         29.44         1.80 o                         
   2   1   8         55.29         50.15         2.60 o                         
   3   1   8         31.94         31.87         1.80 o                         
   4   1   8        178.52        174.05         5.92 o                         
   5   1   8         57.76         56.56         2.47 o                         
  -6   2   8         27.11         29.83         2.58 o                         
  -5   2   8         48.85         52.47         2.18 o                         
  -4   2   8         15.59         13.09         1.18 o                         
  -3   2   8         20.19         18.87         1.23 o                         
  -2   2   8         85.72         85.68         2.90 o                         
  -1   2   8        254.47        285.63         6.74 o                         
   0   2   8          4.69          1.24         0.77 o                         
   1   2   8        194.95        192.35         4.39 o                         
   2   2   8        109.20        114.16         2.81 o                         
   3   2   8        176.44        156.01         7.04 o                         
   4   2   8         61.27         63.45         2.92 o                         
   5   2   8        106.12        101.64         5.03 o                         
  -6   3   8         10.37         13.30         1.18 o                         
  -5   3   8          4.42          4.89         0.74 o                         
  -4   3   8         11.29         10.13         1.10 o                         
  -3   3   8        123.62        131.30         3.47 o                         
  -2   3   8          4.80          4.71         0.84 o                         
  -1   3   8          9.97          8.37         1.03 o                         
   0   3   8         68.56         74.34         2.95 o                         
   1   3   8          2.81          2.45         0.67 o                         
   2   3   8         34.01         35.71         1.64 o                         
   3   3   8         28.97         23.50         1.47 o                         
   4   3   8        101.82        111.24         5.71 o                         
   5   3   8         99.41        106.79         5.09 o                         
  -6   4   8         21.68         22.47         1.17 o                         
  -5   4   8         31.71         32.77         1.66 o                         
  -4   4   8         24.01         26.33         1.63 o                         
  -3   4   8         27.74         24.04         1.38 o                         
  -2   4   8        140.32        151.32         3.86 o                         
  -1   4   8        357.45        390.27         7.20 o                         
   0   4   8         77.23         84.98         5.18 o                         
   1   4   8         86.62         77.07         2.93 o                         
   2   4   8         25.39         25.96         1.62 o                         
   3   4   8        303.66        303.90         6.48 o                         
   4   4   8         57.69         60.16         2.82 o                         
   5   4   8        133.58        139.11         5.86 o                         
  -6   5   8         30.57         34.82         1.75 o                         
  -5   5   8          4.09          1.92         0.53 o                         
  -4   5   8         65.32         73.90         2.74 o                         
  -3   5   8         99.79        117.73         3.21 o                         
  -2   5   8        123.05        129.60         3.47 o                         
  -1   5   8          8.67          8.01         0.86 o                         
   0   5   8        197.18        196.68         6.40 o                         
   1   5   8          0.11         -0.01         0.48 o                         
   2   5   8        171.32        171.67         6.14 o                         
   3   5   8         13.13         17.71         1.52 o                         
   4   5   8        201.55        207.21         5.65 o                         
   5   5   8         39.49         43.30         2.76 o                         
  -5   6   8          6.21          5.04         0.89 o                         
  -4   6   8         20.29         21.57         1.18 o                         
  -3   6   8         23.37         22.06         1.29 o                         
  -2   6   8         82.28         91.66         2.78 o                         
  -1   6   8        136.00        136.73         3.53 o                         
   0   6   8          5.46          4.93         0.61 o                         
   1   6   8          4.23         -0.07         0.54 o                         
   2   6   8          2.72          5.05         0.96 o                         
   3   6   8         70.73         76.35         4.57 o                         
   4   6   8         48.52         57.70         2.42 o                         
  -5   7   8         41.41         38.77         1.58 o                         
  -4   7   8         14.46         13.58         1.08 o                         
  -3   7   8          6.24          4.93         0.80 o                         
  -2   7   8         54.44         54.97         2.03 o                         
  -1   7   8         24.36         25.88         1.24 o                         
   0   7   8        213.42        228.75         5.10 o                         
   1   7   8         65.91         75.67         4.05 o                         
   2   7   8         66.69         60.69         2.92 o                         
   3   7   8          0.32          0.43         0.68 o                         
   4   7   8        158.73        170.38         6.66 o                         
  -5   8   8         15.73         19.55         1.31 o                         
  -4   8   8         12.20          8.19         0.80 o                         
  -3   8   8         26.74         29.67         1.58 o                         
  -2   8   8         81.89         95.15         2.65 o                         
  -1   8   8        146.03        156.68         4.37 o                         
   0   8   8         10.59          8.51         0.90 o                         
   1   8   8         51.01         51.92         2.68 o                         
   2   8   8         48.40         56.49         2.71 o                         
   3   8   8        153.21        180.87         7.27 o                         
   4   8   8          2.02          1.81         0.64 o                         
  -4   9   8          0.97          1.40         0.42 o                         
  -3   9   8         19.78         19.84         1.20 o                         
  -2   9   8         15.03         16.15         0.97 o                         
  -1   9   8         51.46         59.19         2.78 o                         
   0   9   8         19.37         13.32         1.04 o                         
   1   9   8          8.28          8.40         1.02 o                         
   2   9   8         41.12         40.82         2.11 o                         
   3   9   8          3.56          3.68         0.89 o                         
  -3  10   8         18.30         15.74         0.95 o                         
  -2  10   8         73.38         91.61         3.26 o                         
  -1  10   8        156.50        180.45         5.21 o                         
   0  10   8         22.43         23.95         1.75 o                         
   1  10   8         38.07         29.80         1.73 o                         
   2  10   8         21.38         28.23         1.60 o                         
  -2  11   8         40.47         47.72         2.98 o                         
  -1  11   8         43.83         53.21         2.25 o                         
   0  11   8         99.63        112.04         5.22 o                         
   1  11   8         10.05         12.31         1.50 o                         
  -1  -9   9         24.40         19.49         1.81 o                         
   0  -9   9          0.23          0.64         0.49 o                         
  -3  -8   9          6.32          7.01         0.59 o                         
  -2  -8   9         31.96         31.24         1.32 o                         
  -1  -8   9         27.54         25.17         2.32 o                         
   0  -8   9         86.09         81.87         4.36 o                         
   1  -8   9          7.10          8.95         0.90 o                         
  -3  -7   9         18.42         16.83         0.97 o                         
  -2  -7   9         21.17         19.93         1.12 o                         
  -1  -7   9         70.93         64.34         2.85 o                         
   0  -7   9         31.86         36.86         3.15 o                         
   1  -7   9        106.59         99.74         5.66 o                         
   2  -7   9          4.35          3.88         0.69 o                         
  -4  -6   9         11.14         10.66         0.76 o                         
  -3  -6   9          8.22         10.41         1.03 o                         
  -2  -6   9          8.77          7.15         0.74 o                         
  -1  -6   9         12.60         10.23         0.88 o                         
   0  -6   9         47.99         46.48         2.36 o                         
   1  -6   9         11.49         13.41         1.26 o                         
   2  -6   9         52.43         53.63         1.97 o                         
   3  -6   9         10.91         13.14         0.87 o                         
  -4  -5   9          0.98          0.53         0.41 o                         
  -3  -5   9         13.62         13.00         1.21 o                         
  -2  -5   9         19.81         21.26         1.45 o                         
  -1  -5   9         97.31         96.92         2.95 o                         
   0  -5   9          2.01          2.56         0.66 o                         
   1  -5   9         70.82         65.67         2.33 o                         
   2  -5   9         10.53         11.13         1.00 o                         
   3  -5   9        144.06        169.41         4.38 o                         
  -5  -4   9         24.30         28.62         1.57 o                         
  -4  -4   9         42.74         44.49         2.17 o                         
  -3  -4   9         10.76         12.24         1.22 o                         
  -2  -4   9         29.45         30.73         1.58 o                         
  -1  -4   9          8.21          9.58         0.95 o                         
   0  -4   9        179.06        200.12         6.34 o                         
   1  -4   9         91.20        102.82         3.12 o                         
   2  -4   9         52.13         46.67         1.99 o                         
   3  -4   9         18.50         21.60         1.04 o                         
   4  -4   9        125.09        124.01         7.92 o                         
  -5  -3   9         19.73         18.14         1.81 o                         
  -4  -3   9         36.90         43.22         2.21 o                         
  -3  -3   9          3.91          3.14         0.67 o                         
  -2  -3   9          3.80          2.11         0.54 o                         
  -1  -3   9         56.10         56.27         1.94 o                         
   0  -3   9          0.69          1.53         0.68 o                         
   1  -3   9         56.41         57.22         2.31 o                         
   2  -3   9         27.12         33.30         1.69 o                         
   3  -3   9         20.50         16.34         1.11 o                         
   4  -3   9         23.94         27.66         1.24 o                         
  -5  -2   9         24.46         26.39         2.27 o                         
  -4  -2   9         37.25         38.37         1.70 o                         
  -3  -2   9          5.81          5.11         0.72 o                         
  -2  -2   9         22.66         24.57         1.25 o                         
  -1  -2   9         45.38         52.86         1.91 o                         
   0  -2   9        268.87        275.59         6.33 o                         
   1  -2   9          7.06          9.25         0.97 o                         
   2  -2   9         34.00         30.79         1.67 o                         
   3  -2   9         27.84         28.46         1.51 o                         
   4  -2   9        147.33        157.37         5.06 o                         
  -5  -1   9         30.12         36.40         2.73 o                         
  -4  -1   9         11.23         10.57         1.10 o                         
  -3  -1   9         25.68         26.49         1.77 o                         
  -2  -1   9         46.12         46.43         1.78 o                         
  -1  -1   9         75.96         70.05         2.03 o                         
   0  -1   9         22.45         21.79         1.49 o                         
   1  -1   9        101.55        105.44         3.33 o                         
   2  -1   9          1.61          2.24         0.59 o                         
   3  -1   9         90.68         79.40         2.59 o                         
   4  -1   9         20.69         16.20         1.25 o                         
  -5   0   9         62.87         68.80         3.87 o                         
  -4   0   9         14.02         13.89         1.02 o                         
  -3   0   9          1.28          1.01         0.41 o                         
  -2   0   9         11.63         15.79         1.08 o                         
  -1   0   9         80.16         83.00         3.98 o                         
   0   0   9        146.44        153.10         4.29 o                         
   1   0   9         60.01         61.52         2.12 o                         
   2   0   9          6.51          1.90         0.55 o                         
   3   0   9          8.47          7.04         0.99 o                         
   4   0   9         43.06         41.76         2.01 o                         
  -5   1   9         28.96         33.17         2.55 o                         
  -4   1   9         11.89          8.98         0.98 o                         
  -3   1   9         27.26         23.58         1.25 o                         
  -2   1   9         49.63         59.21         2.10 o                         
  -1   1   9         75.15         69.20         2.73 o                         
   0   1   9         22.69         23.77         1.54 o                         
   1   1   9         97.61         95.81         2.72 o                         
   2   1   9          1.93          1.87         0.47 o                         
   3   1   9         88.40         74.48         3.06 o                         
   4   1   9         20.03         16.92         1.23 o                         
  -5   2   9         24.13         22.42         2.22 o                         
  -4   2   9         36.12         35.90         2.00 o                         
  -3   2   9          4.80          4.32         0.57 o                         
  -2   2   9         26.19         27.12         1.64 o                         
  -1   2   9         43.37         52.43         2.32 o                         
   0   2   9        270.90        285.62         6.42 o                         
   1   2   9          6.71          6.79         0.93 o                         
   2   2   9         32.10         27.36         1.29 o                         
   3   2   9         28.72         25.51         1.69 o                         
   4   2   9        142.69        148.92         4.14 o                         
  -5   3   9         20.89         22.42         1.11 o                         
  -4   3   9         36.83         38.22         1.69 o                         
  -3   3   9          3.14          3.23         0.46 o                         
  -2   3   9          4.38          4.37         1.17 o                         
  -1   3   9         53.91         57.90         2.42 o                         
   0   3   9          0.73          1.50         0.61 o                         
   1   3   9         55.29         57.22         1.98 o                         
   2   3   9         26.46         29.77         1.54 o                         
   3   3   9         21.66         16.58         1.03 o                         
   4   3   9         26.22         27.93         2.12 o                         
  -4   4   9         42.58         45.76         1.80 o                         
  -3   4   9         11.95         10.96         0.99 o                         
  -2   4   9         30.74         30.12         1.69 o                         
  -1   4   9          7.37          9.33         0.98 o                         
   0   4   9        175.01        185.67         5.81 o                         
   1   4   9         90.44         94.01         2.57 o                         
   2   4   9         51.82         41.66         1.79 o                         
   3   4   9         19.56         18.75         1.87 o                         
  -4   5   9          1.29          2.08         1.20 o                         
  -3   5   9         12.68         12.35         1.10 o                         
  -2   5   9         17.87         17.06         1.21 o                         
  -1   5   9         94.71         98.35         4.67 o                         
   0   5   9          1.78          3.50         0.57 o                         
   1   5   9         76.86         73.32         2.55 o                         
   2   5   9         10.32         13.37         0.99 o                         
   3   5   9        150.25        164.64         6.44 o                         
  -4   6   9         10.87         11.27         1.01 o                         
  -3   6   9          8.90          9.54         0.82 o                         
  -2   6   9          8.27          4.63         0.54 o                         
  -1   6   9         12.35         12.59         1.01 o                         
   0   6   9         43.45         40.39         2.27 o                         
   1   6   9         11.29         13.69         1.01 o                         
   2   6   9         58.91         59.39         2.52 o                         
   3   6   9         11.73         12.52         1.44 o                         
  -3   7   9         17.66         16.15         1.35 o                         
  -2   7   9         20.81         21.64         1.03 o                         
  -1   7   9         68.54         63.77         2.32 o                         
   0   7   9         32.24         36.46         2.73 o                         
   1   7   9        110.75        113.93         3.81 o                         
   2   7   9          4.03          4.13         0.69 o                         
  -2   8   9         34.09         30.28         1.66 o                         
  -1   8   9         26.59         26.76         1.28 o                         
   0   8   9         84.01         98.54         3.36 o                         
   1   8   9          6.78          5.63         0.72 o                         
   2   8   9         43.11         38.36         2.49 o                         
  -1   9   9         23.13         22.59         1.90 o                         
   0   9   9          0.26          2.67         0.86 o                         
  -2  -5  10          3.04          0.55         0.49 o                         
  -1  -5  10          9.87         11.66         1.41 o                         
  -2  -4  10          0.56          0.21         0.68 o                         
  -1  -4  10          7.17          5.31         0.55 o                         
   0  -4  10          3.37          2.12         0.61 o                         
   1  -4  10         81.38         76.36         3.61 o                         
  -3  -3  10          6.14          7.52         1.14 o                         
  -2  -3  10          7.30          7.34         0.67 o                         
  -1  -3  10          0.40          0.13         0.36 o                         
   0  -3  10         74.59         73.95         2.37 o                         
   1  -3  10          3.50          4.55         0.80 o                         
  -3  -2  10         22.54         22.59         1.38 o                         
  -2  -2  10          5.86          5.39         0.62 o                         
  -1  -2  10         42.99         41.49         2.75 o                         
   0  -2  10         32.22         35.94         1.67 o                         
   1  -2  10         68.93         62.89         2.22 o                         
   2  -2  10         59.42         65.53         1.98 o                         
  -3  -1  10          3.35          4.78         1.69 o                         
  -2  -1  10         12.97         11.35         0.90 o                         
  -1  -1  10         33.13         34.75         1.89 o                         
   0  -1  10        105.70         99.57         2.83 o                         
   1  -1  10          3.66          4.02         0.50 o                         
   2  -1  10         22.28         14.86         0.90 o                         
  -3   0  10         11.16          8.21         0.68 o                         
  -2   0  10          5.36          6.12         0.69 o                         
  -1   0  10         48.59         44.16         1.81 o                         
   0   0  10         64.13         77.07         2.49 o                         
   1   0  10         68.97         74.53         1.74 o                         
   2   0  10         64.77         74.80         2.14 o                         
  -3   1  10          3.62          2.05         0.57 o                         
  -2   1  10         14.54         12.41         0.92 o                         
  -1   1  10         33.66         39.88         1.69 o                         
   0   1  10        103.38        104.77         2.53 o                         
   1   1  10          3.38          3.17         0.44 o                         
   2   1  10         23.14         16.85         1.66 o                         
  -3   2  10         23.81         23.07         1.61 o                         
  -2   2  10          5.41          6.03         0.66 o                         
  -1   2  10         43.07         43.59         2.47 o                         
   0   2  10         32.39         38.36         1.86 o                         
   1   2  10         63.98         55.80         1.64 o                         
   2   2  10         60.15         66.90         3.41 o                         
  -3   3  10          6.56          7.83         1.17 o                         
  -2   3  10          8.26          7.20         0.68 o                         
  -1   3  10          0.36          0.23         0.31 o                         
   0   3  10         72.70         77.54         2.14 o                         
   1   3  10          3.32          2.97         0.40 o                         
  -2   4  10          0.60          0.51         0.33 o                         
  -1   4  10          8.71          6.40         0.55 o                         
   0   4  10          3.56          5.42         0.61 o                         
   1   4  10         81.39         79.28         2.77 o                         
  -1   5  10          9.67         10.82         0.76 o                         
   0   5  10         66.66         78.55         4.23 o                         
                                                                                
